# Supplementary material for: Investigating the Combinatory Effects of Biological Networks on Gene Co-expression
Source: Front Physiol. 2016 May 2;7:160. doi: 10.3389/fphys.2016.00160 (PMC4916787; doi:10.3389/fphys.2016.00160)
Supplement: Table S1 — Normalized microarray data used for the calculation of pairwise gene co-expressions. [file Table1.XLSX]

## Sheet: Table S1
	GSM1002486_TP192_Yeast2.CEL	GSM1002487_TP289_Yeast2.CEL	GSM1002491_TP191_Yeast2.CEL	GSM1002492_TP193_Yeast2.CEL	GSM1002493_TP238_Yeast2.CEL	GSM1002496_TP305_Yeast2.CEL	GSM1002500_TP196_Yeast2.CEL	GSM1002504_TP214_Yeast2.CEL	GSM1002505_TP210_Yeast2.CEL	GSM1002507_TP206_Yeast2.CEL	GSM1002509_TP314_Yeast2.CEL	GSM1002510_TP200_Yeast2.CEL	GSM1002511_TP202_Yeast2.CEL	GSM1002512_TP203_Yeast2.CEL	GSM1002513_TP315_Yeast2.CEL	GSM1002518_TP296_Yeast2.CEL	GSM1021233_No-inhibtors-replicate1.CEL	GSM1021236_Inhibitors-replicate1.CEL	GSM1026409_G2__12h_batch1_Yeast_2_.CEL	GSM1026412_G2__18h_batch1_Yeast_2_.CEL	GSM1026415_G2__24h_batch1_Yeast_2_.CEL	GSM1026418_G2__48h_batch1_Yeast_2_.CEL	GSM1026421_G0.5__12h_batch1_Yeast_2_.CEL	GSM1026424_G0.5__18h_batch1_Yeast_2_.CEL	GSM1026427_G0.5__24h_batch1_Yeast_2_.CEL	GSM1026430_G0.5__48h_batch1_Yeast_2_.CEL	GSM1040500__51130800921268011914415882843535-WT.CEL	GSM1040502__51130800921268011914415882843604_-_WPL.CEL	GSM106371.CEL	GSM106373.CEL	GSM1133620_WT_1_Yeast_2_.CEL	GSM1133622_R_1_Yeast_2_.CEL	GSM1143769_WT_1_Yeast2.CEL	GSM1143772_dtM_CAU_C_1_Yeast2.CEL	GSM1143774_dtR_CCU_J_1_Yeast2.CEL	GSM1143776_dtL_GAG_G_1_Yeast2.CEL	GSM1143778_dtR_UCU_M2_1_Yeast2.CEL	GSM1143780_dtH_GUG_G1_1_Yeast2.CEL	GSM1155276_0109_JS_7_1_Y_WT_r1.CEL	GSM1155278_0109_JS_7_3_Y_med5_r1.CEL	GSM1155280_0109_JS_7_5_Y_med15_r1.CEL	GSM1155282_0109_JS_7_7_Y_med16_r1.CEL	GSM1155284_0109_JS_7_9_Y_med5-15_r1.CEL	GSM1155286_0109_JS_7_11_Y_med15-16_r1.CEL	GSM1155288_01_WT-fed-P_a.CEL	GSM1155290_03_WT-fed-NP_a.CEL	GSM1155292_05_WT-starved-P_a.CEL	GSM1155294_07_WT-starved-NP_a.CEL	GSM1155296_09_msn5-fed-P_a.CEL
AAC1	9.8611	9.50303	8.52375	8.25127	6.80897	7.90279	7.2587	12.6275	10.8377	7.49642	10.8489	13.1438	11.2082	10.484	11.9906	6.12563	10.94	11.141	9.9255	9.3487	9.31096	13.4801	13.4697	9.29209	10.0437	8.94339	9.85836	9.33744	10.5592	10.8209	12.8137	10.8403	12.8544	9.14937	12.6095	14.1709	9.71622	11.1467	10.5631	12.4242	13.0044	12.7538	12.0958	13.1147	12.2331	12.3656	11.0303	12.8569	13.1955
AAC3	9.89685	14.1955	10.5556	11.157	10.4583	10.1998	13.9921	13.9336	13.8354	12.2488	10.7273	10.3971	10.8711	9.15646	7.74644	9.69081	11.9975	9.42269	9.78676	12.8388	11.3759	11.3366	11.2463	11.1327	12.3106	11.926	11.7779	12.0741	12.1527	12.3702	12.4146	8.35061	10.6626	10.1169	12.8365	7.0016	10.5632	9.41734	11.9234	11.2464	10.4643	10.5365	10.3235	13.8456	14.2845	11.1227	12.3149	10.4044	9.81362
AAD10	10.7149	10.046	10.13	5.10376	3.03678	3.76993	8.93657	8.22323	10.7205	4.88874	12.6553	9.25303	9.78313	11.0568	8.06273	10.8503	9.23088	12.0321	11.0023	8.89969	11.6163	6.30905	8.84036	10.3595	10.3124	7.35175	10.9045	10.303	12.7381	11.34	8.01437	12.2967	10.9246	5.75314	6.13209	8.04192	6.07237	9.31343	9.26169	8.48597	10.5991	5.66685	10.6275	12.2795	9.97707	11.4857	9.6232	11.7823	9.69224
AAD14	12.9666	11.99	9.26253	8.09988	9.36822	10.6524	9.78525	5.34558	6.33743	9.52533	4.15731	5.94587	8.18898	11.956	10.3627	9.76161	7.27443	10.8842	11.5309	12.1855	10.6758	12.1293	11.6146	12.1453	10.1342	8.20363	9.09895	11.484	10.343	10.8038	11.0484	11.6686	12.3235	10.2131	11.3074	10.9561	10.8926	11.3466	8.65436	12.4667	10.4705	10.735	8.73306	10.8458	9.80756	9.51654	10.5331	9.03483	9.54642
AAD3	10.2637	9.77125	13.4173	9.30485	10.6605	10.5582	9.13531	12.1281	11.265	8.20002	10.1319	9.98239	9.00461	8.96544	11.1595	12.0366	12.5467	11.1666	10.5199	9.59042	9.51669	12.2681	8.91258	8.89951	7.128	8.55472	11.3872	9.60606	9.62407	9.75551	10.5234	3.79188	10.6845	12.5423	14.8016	7.48731	9.38516	8.79956	12.0703	14.5749	13.6174	8.94969	10.0999	10.1847	8.89509	6.51813	9.03531	9.14224	10.2672
AAD4	9.25378	9.45345	7.58845	9.33085	9.34315	9.99153	10.3567	11.0315	5.0506	6.57659	9.78271	9.50696	9.4578	7.23612	9.37472	10.2848	11.3423	6.12914	10.5817	6.10083	12.5364	5.47899	10.0284	10.6103	7.17546	10.2436	8.95056	6.61449	5.32964	7.69928	11.0499	11.1673	10.8699	10.5478	9.78046	8.09404	5.22531	7.15794	11.6453	9.08156	7.08759	10.7178	4.12598	11.9278	10.0116	4.45597	10.3124	5.08165	10.6552
AAD6	11.7491	9.53207	9.64717	13.6904	9.59754	9.76108	9.44947	10.3674	9.67991	9.36332	9.25912	10.5874	12.7125	11.1411	9.29831	10.6917	9.75145	10.1585	12.2699	10.5031	10.7949	10.1474	11.5663	5.47035	6.94368	9.00525	13.1373	11.7085	10.148	8.98818	10.6751	9.20087	10.9297	9.35716	9.49741	12.0176	11.7301	10.7599	11.3002	9.90112	11.6173	9.34911	10.0293	9.69272	9.03479	11.5687	12.1074	10.7113	11.6156
AAH1	7.48246	11.6099	10.4395	10.1866	11.8689	8.38089	10.9071	13.2214	12.5352	13.1261	13.4058	13.8536	13.0537	6.42624	7.83222	6.96335	9.42174	10.1552	12.9084	13.3535	8.90572	7.73174	8.68167	12.1558	11.608	10.9211	9.10813	9.98672	9.1536	9.95991	10.5307	9.90534	9.50083	11.3629	11.5888	11.1499	10.4834	9.77794	9.98683	7.23958	8.48903	8.6904	10.8538	8.70504	9.37544	10.2202	8.54199	9.4785	10.1408
AAP1	9.48627	9.63128	9.30635	11.3934	8.04663	9.41005	9.64836	9.56725	10.7331	9.64706	10.0038	10.1261	9.717	13.5084	13.6616	9.02969	9.93338	3.26672	10.1188	13.3199	9.59492	11.7864	12.655	11.8125	9.15283	13.9062	14.5665	11.4429	9.06268	10.1279	9.60338	7.15115	9.90076	11.8889	12.2796	10.9456	10.7449	6.24439	7.64164	12.9402	12.0427	9.09537	9.73389	12.1719	10.9855	12.7675	12.3584	9.49713	11.0888
AAR2	8.89222	9.72017	9.05622	9.24098	10.7471	9.1992	10.8251	6.8733	9.61121	7.90397	11.1129	9.85565	9.20385	9.09733	10.8545	8.80963	10.4701	11.1937	11.3089	4.4198	4.75456	5.21068	10.4925	10.2112	10.95	10.7002	9.93669	10.1534	10.3988	10.3878	9.5494	10.3272	10.1038	10.6445	10.9817	11.268	10.9345	6.08951	13.1945	10.5239	8.13695	9.1595	12.7702	11.3652	11.102	10.3186	10.8576	10.9592	12.3909
AAT1	9.85421	9.42512	13.9085	7.52787	4.73331	9.12723	10.1551	9.26007	9.68859	10.1263	9.77727	10.512	10.1845	14.401	9.34003	9.88514	10.5132	7.71512	14.0288	10.3061	10.6107	8.83676	8.57711	8.79955	11.0312	6.89721	7.64	3.91105	4.42061	7.32291	8.34794	9.33417	10.5353	9.8038	5.45079	6.61741	8.99744	9.34556	6.103	8.96726	5.88764	10.0564	10.7137	9.86771	13.0098	10.9871	11.6759	9.1319	3.64494
AAT2	8.69444	9.80755	8.51591	8.24371	6.9355	10.6274	8.37486	9.97371	7.40684	8.38408	9.90213	6.54483	10.8643	13.7927	6.06799	10.6955	10.8063	12.3036	13.0054	13.0146	11.8054	12.3484	12.6345	13.1467	12.3597	9.14267	10.1051	10.1167	12.6342	12.631	12.8503	12.3535	9.53858	9.98436	11.9336	10.416	8.65175	12.4127	9.50714	9.19245	8.61165	8.36956	11.6985	8.47234	10.8787	10.0472	10.0169	10.095	11.2534
ABD1	9.76101	10.2921	11.8581	12.2751	13.6077	9.15156	11.7699	9.8333	9.88723	13.2434	10.3692	8.04946	11.4918	10.8656	12.5164	9.80695	11.0136	10.003	7.08196	10.7693	9.98783	8.28223	9.28032	11.249	11.6081	12.5545	11.5806	7.91997	11.3288	10.3412	11.3313	8.95074	11.3988	11.5278	9.11051	10.7155	9.81433	10.2467	12.0187	10.8735	11.3974	10.5704	6.21131	6.07708	10.2326	9.56963	11.9264	9.81209	13.4679
ABF1	11.0716	12.0813	10.5651	9.80886	11.6342	11.2822	10.8446	10.3614	8.06482	11.66	10.1069	5.46556	8.33279	9.5371	10.2958	9.90196	9.43601	12.19	11.3958	13.7137	11.3364	12.6932	12.4909	10.6785	10.7542	10.0956	11.0628	9.7061	12.5361	7.06266	9.26447	3.6234	8.98265	7.08673	5.55826	8.88191	10.6979	11.6783	12.7937	7.03985	11.9475	5.3123	10.2729	9.78269	9.8592	10.5703	7.40614	8.81787	10.8426
ABF2	14.1768	14.1633	13.9604	14.3786	14.2998	14.0933	14.2353	13.8237	13.5536	14.2296	14.3444	12.5353	14.056	12.648	11.8339	12.2223	12.4578	11.7505	12.8766	9.75568	12.8209	10.0263	9.17081	9.59222	8.18213	11.219	6.31696	9.48649	7.81447	8.08517	9.42357	9.07765	10.6815	10.4288	8.68668	10.1061	8.99907	10.0854	11.4998	12.0489	12.2482	12.0361	11.0052	11.6214	10.4534	11.2567	11.6373	11.4297	11.1775
ABM1	9.18493	12.8263	7.00534	11.1277	7.08903	9.83509	9.65599	7.7926	10.5709	9.38472	9.54162	10.1701	10.4761	12.0282	10.3267	9.18257	9.63478	9.82204	10.7712	8.70622	13.7673	8.44679	13.0988	4.05707	13.0873	13.5765	12.0817	12.8753	10.2853	11.286	10.8407	9.66516	11.2178	10.0872	11.0708	11.2231	8.90164	9.12078	7.53199	9.02325	10.7054	7.7048	13.1539	11.7051	11.0523	12.0384	12.0367	11.7846	11.5139
ABP1	12.9358	10.9505	7.88798	12.4734	10.286	6.29269	11.5389	5.80257	10.6056	12.6316	12.7667	11.1649	13.2052	11.2058	10.7105	9.64288	11.2978	8.42628	12.9604	10.1115	9.96537	10.2119	10.0455	9.63803	9.56641	10.807	9.21791	8.0386	6.34354	12.1249	11.0823	8.86306	10.9086	9.95206	11.961	8.56833	10.5133	9.49334	10.4788	11.0561	8.6965	9.32852	9.27057	13.9442	10.6491	7.62978	5.50133	12.275	8.87105
ABP140	10.1746	9.27096	7.41912	10.442	10.7307	10.0147	12.3202	9.87603	9.95618	11.3624	8.9986	13.3296	9.51255	11.1973	9.96636	9.8845	9.786	9.80792	9.98575	12.0652	9.77515	8.44812	10.9367	11.6468	7.74618	4.85634	4.61358	8.46042	11.6475	12.3809	11.1573	4.92125	11.0023	8.89533	10.0458	8.81504	4.14452	9.62698	7.02754	9.85612	10.2092	9.23648	10.102	10.1652	13.5046	4.95938	9.28863	9.51036	9.89086
ABZ1	13.683	8.51854	7.4619	12.1953	10.8718	10.4119	10.2108	5.30126	9.45037	10.5613	11.3791	11.298	8.5239	9.07383	10.4844	9.25698	8.88551	10.1552	10.5921	10.1474	9.72672	11.0173	11.3247	10.1629	10.335	12.0786	9.93164	12.4835	11.8851	12.0147	11.3496	8.27243	10.7081	10.0281	10.1545	9.3355	9.44755	9.66073	9.50703	9.11109	9.87556	9.66043	11.5491	8.40416	11.7854	12.0521	9.92741	10.0934	9.31426
ABZ2	9.14196	8.16263	8.5146	9.05982	12.0197	9.1508	7.48272	11.133	8.91905	10.4546	8.59295	9.57861	7.64323	8.5749	10.2501	8.71218	11.3667	10.3378	8.56234	9.01261	8.40541	9.9917	8.73195	10.8087	7.63946	9.81954	9.68035	9.78768	10.2691	10.8021	10.5154	11.5975	11.665	10.3308	8.26653	10.1932	9.91222	10.017	11.4218	12.0733	12.9594	11.2022	10.445	10.7827	9.96733	9.60609	10.8554	11.8565	5.52271
ACA1	10.9274	11.9305	11.7849	10.1244	9.3029	9.46259	8.50429	4.39678	9.04863	10.9356	10.4731	9.57158	7.87151	10.0455	9.42218	9.48033	8.2661	10.1255	9.82984	9.89481	6.60507	12.3932	9.93827	9.7656	10.7723	8.58788	8.43249	11.6558	10.5984	8.9672	9.74304	12.251	11.0518	9.0628	11.018	11.1416	9.35674	11.2223	9.03822	10.2985	9.76743	10.0373	11.5161	10.2602	10.0886	11.4888	10.2398	10.41	10.1615
ACB1	10.1692	3.52949	11.5492	9.52797	6.96351	8.67618	9.98308	11.2889	10.0923	8.70864	6.14771	12.366	8.95901	8.47956	8.50523	11.2975	3.6413	8.64161	8.83747	9.08505	7.44932	7.9012	8.60222	7.17731	9.10923	4.50757	4.45617	4.49183	9.48536	7.23668	5.71801	9.25083	10.1922	10.8414	4.81086	10.1827	9.74093	9.12372	10.8704	6.85545	10.3056	5.75155	8.5342	10.2977	10.2946	4.46493	6.17986	4.70018	6.3974
ACC1	8.38517	11.0983	11.5018	10.499	10.0883	12.431	8.37524	7.72461	10.0231	9.91214	8.84588	8.29887	11.2039	11.3406	13.5831	12.1451	10.1915	6.46305	11.3241	11.8269	12.1657	12.0138	9.12927	11.1962	9.34077	11.8142	9.70991	10.1872	9.69297	9.96752	9.95598	12.4877	8.5204	8.35321	11.0195	10.6249	10.5003	10.5385	9.5982	12.317	10.668	10.3751	9.92185	13.2516	10.1676	11.9853	10.234	9.32354	9.2418
ACE2	12.7658	11.9673	9.80479	7.78731	10.362	7.67078	8.0564	9.87477	7.96329	11.0129	7.50782	12.0308	13.7055	11.9233	4.45587	5.30661	4.18294	4.47727	4.32418	5.40806	12.4151	13.0569	10.8805	5.57208	11.5524	4.15292	6.32151	9.45964	14.1606	12.323	5.61155	10.2077	9.26269	9.92237	10.6745	7.32995	10.0065	10.0458	7.34197	6.72297	10.2054	12.1946	10.53	11.7216	12.7393	12.3484	12.7136	7.70067	7.00934
ACF2	10.0618	8.29131	11.3177	10.5698	4.89014	8.31007	12.6584	8.00129	9.87276	10.6236	11.2613	11.5297	10.4293	8.91353	11.0854	9.81985	9.39699	13.036	8.79895	8.66299	10.4499	11.7206	11.0115	4.06805	9.90895	10.1328	9.09336	8.18816	9.51432	6.6271	10.9503	8.77389	8.65929	9.06795	10.8895	10.2502	8.4536	9.63456	10.4525	10.5163	13.6924	8.12839	10.0827	10.8136	9.87091	9.45744	10.5435	9.10432	8.7188
ACF4	10.349	13.0991	9.18612	10.8275	8.01617	9.10224	9.22306	9.20266	10.3292	10.5267	10.0161	12.0921	11.0324	10.1168	9.65811	5.45601	9.39516	10.0529	4.75053	8.52036	8.55586	10.2528	8.86302	9.60726	12.6867	11.0377	10.4936	11.5371	10.4115	7.88455	10.8486	9.13434	9.9874	10.5346	9.76615	11.6379	9.58372	11.3118	9.08572	9.86728	10.224	9.29177	12.1316	9.33598	9.95622	10.8278	10.4753	10.7542	10.8078
ACH1	13.5685	11.7001	9.12352	8.36028	9.70509	9.65511	12.2003	6.39698	4.61803	9.06423	11.2604	12.6494	8.60158	11.3062	12.129	4.54168	7.91471	9.49355	9.59367	8.30851	4.00233	7.07588	8.28166	9.53048	5.74227	10.5137	9.54505	5.62881	8.67931	7.92297	7.11385	11.9139	10.1579	10.6708	10.37	8.23314	11.6237	6.5247	8.29825	9.09573	11.7715	3.62265	9.31577	5.90938	10.3003	3.75911	11.8304	10.4945	9.14164
ACK1	10.4749	10.3263	9.95064	10.1257	9.98825	11.0861	10.5026	6.04993	5.24865	8.69561	7.94568	9.11408	12.1617	9.3705	14.3386	8.88997	10.1569	7.87624	10.4613	5.83355	11.769	10.7293	9.0973	10.5674	9.25998	10.8524	10.5985	13.8089	13.158	12.6037	12.9332	9.42682	10.2157	9.04407	10.936	9.65445	9.97046	10.0337	7.97682	8.03733	10.0041	9.24664	8.83669	6.84766	5.68853	4.45787	7.94942	9.76401	9.9895
ACM1	12.3642	13.2633	10.1317	9.36021	10.645	10.7254	12.8241	9.79163	6.80076	7.57493	5.30334	8.28516	4.19185	9.81481	5.89189	8.51148	9.93811	7.80152	8.89167	9.51895	10.5317	10.1471	4.57271	9.40669	7.08979	5.50489	11.108	5.96977	6.65285	5.71683	10.827	10.5395	7.95569	13.3084	13.7687	8.17676	11.9439	4.87746	12.4118	9.80273	9.15635	4.04069	5.95396	12.1559	11.6428	11.5646	13.2121	11.3678	11.3978
ACN9	9.23854	8.52721	11.0108	11.4029	9.12517	7.12592	8.63074	9.52419	10.2861	10.7996	9.4845	9.26675	9.16389	10.5645	10.0512	11.947	9.9455	9.45134	10.1212	8.58396	9.44032	7.88941	10.9032	10.2187	9.96889	10.9618	10.6501	11.5508	10.4218	11.6948	8.95313	9.61028	10.1518	10.1656	9.02816	9.86116	6.94494	11.4443	8.33242	8.03839	10.072	12.2268	10.2817	11.8756	10.9044	9.73153	12.2819	9.31838	11.3756
ACO1	12.3451	11.7618	10.7724	12.1317	12.2871	12.56	12.0063	11.9301	11.3896	12.9736	11.7158	10.8097	14.2101	10.7043	13.6835	14.065	14.0213	14.2609	6.66572	13.9871	14.196	13.6626	12.4974	14.1706	13.4232	14.1451	14.2616	14.2449	13.2747	14.174	13.9049	14.1818	14.0191	13.6119	14.1744	14.1963	12.935	13.9427	13.2915	13.739	14.279	14.0503	14.5607	14.3696	13.6992	13.2432	14.0227	13.9624	13.8923
ACO2	11.299	12.1429	10.9089	11.5664	9.98026	10.2914	11.2641	13.0793	11.1388	10.6647	9.07096	12.6818	11.2282	8.1952	10.2341	12.2645	6.93775	9.4272	11.7996	13.2488	10.243	10.8187	11.6877	9.9945	11.3996	11.4843	11.6893	12.4664	8.40227	10.6491	9.79934	10.5185	9.65672	9.17652	11.0431	11.3725	9.17155	11.7196	9.38447	9.53551	7.91106	11.1251	9.41829	8.92408	9.9239	9.0818	10.2019	8.8974	8.84233
ACP1	7.82689	9.5293	9.4969	9.75414	8.78572	7.96719	7.66316	9.61546	5.40666	8.71293	9.34332	8.002	11.9099	7.51992	11.9388	9.48189	10.9469	7.75988	7.99069	11.5309	8.18811	7.74063	5.28128	8.03383	9.86758	10.6893	12.2351	9.99219	7.86592	9.48175	5.6261	10.8163	4.6595	13.4227	12.2383	9.37227	5.70969	9.14882	10.4755	10.5008	11.2426	11.8449	7.21333	10.1278	11.7585	9.6835	9.71151	10.4875	11.0915
ACS1	10.8675	10.1335	10.478	10.0197	7.24739	9.80584	9.19322	11.0375	11.0439	9.54192	8.44874	10.582	11.2807	8.81541	5.58262	6.89723	9.78337	11.416	7.84768	10.3865	10.4008	10.1842	10.5495	11.7538	9.80689	9.744	10.0888	11.3172	11.0535	11.5616	12.1537	9.89893	11.3174	12.4851	10.7355	12.906	10.4309	11.5321	10.9412	10.3779	10.9393	12.2545	11.7997	11.8983	6.63226	9.93541	11.7329	9.81036	10.3061
ACS2	10.765	11.7879	11.7869	11.5617	12.1324	11.3119	10.496	12.6119	11.9943	10.8503	8.48303	12.1003	10.5704	9.45131	10.1116	9.16179	9.52469	11.6842	11.335	8.23386	12.479	9.74496	12.8174	9.88	11.1078	12.1506	11.1484	10.8953	8.55671	11.9663	9.42307	9.49719	10.3541	8.47195	11.8901	10.092	9.57281	9.79515	9.83768	10.9806	10.2801	12.2268	11.3014	10.3172	9.55491	11.9583	6.60589	7.40108	7.55233
ACT1	11.2461	6.41584	11.4208	9.43471	8.37097	9.8173	11.0113	9.54866	9.80131	9.32426	10.9689	9.33912	12.7918	8.29765	8.40771	11.2479	12.296	6.44402	11.5734	12.0365	12.3249	12.5886	10.5988	8.35161	10.9514	9.1286	9.3284	11.317	9.59696	8.51753	10.3673	9.38903	6.1226	12.2046	11.2571	8.61941	7.78975	9.69601	12.3125	11.669	12.2756	9.79654	9.4211	11.7545	11.8053	12.0303	13.4105	12.6327	11.8697
ADA2	9.55535	9.48602	9.36576	6.26745	6.64102	11.2254	10.2597	11.6567	7.04766	8.86887	7.72722	8.99156	7.59296	9.29433	10.85	11.4823	10.9207	13.064	5.68013	14.0984	8.7667	10.8993	10.0249	9.61595	9.59335	11.1759	11.5877	10.0252	7.91203	10.9593	12.0551	10.6643	9.7239	10.1602	11.4011	10.2711	11.5865	10.2356	13.5369	10.5331	6.11008	13.2478	12.2154	12.805	4.12222	7.96127	11.0434	12.3992	12.631
ADD37	6.92256	8.08925	12.0251	9.99073	9.70859	8.16844	8.70335	8.55678	10.0265	3.97449	8.03327	11.6419	8.6803	8.63194	10.2162	8.87467	5.99449	11.8895	9.76544	8.89055	9.57361	9.65895	10.6286	5.7394	6.83174	3.96318	10.038	9.28921	9.48489	10.1587	8.02799	4.74876	5.25123	6.06344	12.066	11.078	10.4314	10.3389	8.77292	12.6847	6.48038	10.9907	10.7493	11.8133	5.67809	7.87874	9.50298	12.5948	9.61488
ADD66	14.536	8.79715	9.06174	9.07315	10.435	11.0421	10.2991	10.0653	10.1615	11.2736	10.0759	13.0338	11.7328	11.2759	10.9666	11.4465	10.5537	9.7652	11.9359	10.7788	7.88656	13.0583	8.5051	10.8671	10.0555	9.85212	7.39725	13.0743	9.52485	10.3787	9.5461	9.14869	8.66153	9.80977	10.8587	9.08206	9.92723	9.32231	8.27203	10.272	8.74454	11.5224	10.4146	9.68782	9.57832	9.82563	11.2124	9.79653	11.679
ADE1	13.7143	4.81703	3.56191	12.3375	14.1735	8.06148	8.62088	8.25835	9.26958	8.72168	12.1442	7.71504	10.8201	9.82008	11.8944	10.4491	9.03205	10.361	12.1124	9.97751	9.97546	11.4016	12.295	11.439	9.40522	11.2028	9.58055	10.7826	13.6979	10.6594	10.7244	9.9275	9.71187	9.32506	9.15689	9.45514	9.94704	12.7768	11.8558	12.6549	13.9232	10.1688	12.2929	11.5719	11.1743	13.3956	11.5051	11.7772	11.6075
ADE12	12.9543	11.8285	10.3105	9.54607	11.6788	10.7103	9.25319	10.4142	10.3589	8.17801	3.91153	10.7698	6.17281	5.50443	9.431	8.06301	7.98103	8.4583	9.59539	10.5625	9.07207	11.092	11.3815	8.34628	11.81	9.75308	9.95047	10.2582	11.2914	7.04469	10.0871	4.49409	7.57643	9.30125	5.93988	10.2615	6.5401	13.0749	9.64239	11.5417	10.5812	7.541	11.5873	10.452	11.2897	11.141	14.0807	13.7272	14.3582
ADE13	9.64447	9.87416	8.7921	8.35537	6.64943	13.1693	10.3449	11.9502	11.6892	13.0624	9.3223	9.20074	9.81518	4.24492	10.5753	4.79816	10.619	12.4017	11.2056	11.8158	6.02478	7.70496	10.5137	11.1144	9.59415	12.855	9.78082	11.3118	10.6656	10.6228	12.5601	7.08863	9.99452	11.3035	10.1287	8.17307	10.9113	8.97312	10.3172	8.96276	9.03971	10.7176	12.6565	10.2579	12.6812	7.58318	7.2119	11.8745	9.63471
ADE16	12.4405	11.9119	5.05232	11.6124	3.82061	4.31201	7.34672	6.03141	9.55355	4.41643	8.0001	10.03	4.14883	9.43406	9.97445	9.80575	10.5766	9.95557	10.5076	8.68608	6.32459	5.98017	4.00239	4.31779	12.5426	12.2558	9.25562	10.9074	11.3893	11.4487	10.5802	4.87498	3.72565	11.2887	9.15586	8.5861	5.45629	10.9923	7.93565	12.2757	8.30227	9.50804	10.3778	11.5035	12.9302	10.644	11.5401	10.089	10.2535
ADE17	10.9487	10.9566	10.9952	8.91798	9.77319	12.0487	10.8059	11.2432	10.5884	12.6884	11.4114	10.9953	6.68114	7.9663	12.4574	9.14112	12.9636	12.9897	12.413	12.2098	12.413	12.4355	12.1238	11.6562	9.46372	10.0131	13.4485	12.6672	11.0691	11.4964	9.72886	9.03292	12.5407	10.0923	11.1831	10.2916	7.86109	8.42004	8.34194	9.44765	12.0258	9.3796	11.8634	9.22997	9.45848	8.75087	12.6299	7.22962	12.8088
ADE2	10.4275	9.28156	10.2174	8.16264	10.9148	7.62034	9.93969	10.8286	9.96738	10.049	7.70519	11.3551	9.67151	10.6214	11.3999	9.44313	9.74708	9.97889	10.3062	11.7811	9.96742	4.12507	9.53944	10.1786	12.5294	9.68792	9.70048	10.5338	13.7392	11.5442	12.7158	12.5293	11.6435	11.0603	12.0038	11.7541	9.91182	6.55481	7.42975	6.97782	4.21344	9.6074	4.80555	6.95449	9.27663	6.60029	11.5032	13.0908	12.6878
ADE3	11.4028	10.5457	11.2692	10.7268	10.6858	10.9234	10.7656	11.0497	12.4327	11.5073	9.91032	11.2495	10.2402	9.87028	9.89713	11.0557	11.4334	10.5359	8.7889	10.7448	9.90536	11.3397	12.5393	9.57095	10.496	10.0482	10.3266	9.35933	9.60955	11.07	9.95229	10.4017	11.0903	10.9937	9.27159	9.47072	9.24486	10.4283	8.06782	9.7462	9.44356	6.28926	7.3773	10.0711	10.0657	10.414	8.64724	10.0407	9.01713
ADE4	14.3525	13.7742	13.7665	13.8318	14.1966	13.7491	12.8804	13.9341	13.8217	14.2204	13.6349	14.2622	14.0635	13.3507	13.6528	13.7607	14.2253	13.9211	14.1344	14.0088	14.2879	14.4267	13.9721	13.7304	14.1821	14.0498	13.6928	13.7601	13.6412	14.0041	13.684	14.0459	14.0826	13.8975	13.7147	13.6001	14.3216	13.8951	9.01967	13.8571	14.25	13.7197	14.4326	13.5353	14.2641	13.9763	13.5963	14.4513	14.2039
ADE5,7	9.57303	10.7089	8.67899	8.24785	11.5777	10.3942	10.5608	12.0106	9.56068	9.20908	10.774	10.6684	10.3402	9.54218	10.9625	10.5899	11.2695	11.4544	10.4605	12.1476	11.1252	11.5103	12.977	13.133	10.0629	10.4314	9.01866	9.81603	10.4966	10.7443	10.4909	9.37672	9.57415	13.2643	13.4678	10.8503	10.1385	14.2729	9.6673	11.5344	9.44142	13.0847	11.5008	11.7689	11.0158	11.2837	10.4093	10.8123	8.87142
ADE6	8.44118	4.88786	9.08024	11.8246	9.84972	10.4533	6.0403	9.14971	9.98492	10.57	8.80631	8.26931	10.7625	9.18421	4.94229	5.05058	9.84618	3.8868	8.73937	9.10179	10.5812	4.7419	11.5854	8.7437	8.99488	5.75928	9.26974	10.329	9.08769	5.94259	8.30307	11.6728	4.77842	5.97423	6.93083	3.47518	12.316	5.43065	6.57218	9.99449	6.99403	10.8413	8.92273	11.1451	10.0408	10.5332	9.77094	10.7799	8.16501
ADE8	9.38186	10.0434	9.26023	7.21521	9.12867	10.8267	9.56618	9.78545	11.0527	8.47206	5.69414	11.7412	7.90603	8.51387	7.39358	10.7265	9.92906	12.5514	11.1336	13.3771	12.0776	10.1334	10.3745	10.2878	11.1042	10.1906	7.48964	11.1997	10.5945	10.8664	10.6615	12.3331	5.63785	7.18544	10.2512	9.46408	9.23738	8.67042	7.85675	8.03865	11.1243	12.956	10.3944	10.9956	10.2048	10.3845	10.4135	8.73914	11.0848
ADH1	9.16165	6.41029	11.1213	12.9475	11.9624	12.3551	10.7196	9.68993	9.66269	8.1869	8.69937	11.06	9.90728	11.4907	10.6324	9.05027	10.6764	10.2813	10.7825	9.37083	9.34061	6.26983	10.4193	11.17	13.6764	4.55826	10.0159	14.2902	8.72086	12.0309	7.24669	11.9475	10.3102	12.8787	7.72313	8.42647	12.2942	10.7807	10.6297	10.3955	9.94966	11.1413	5.06741	10.5154	9.62492	9.53379	12.5778	8.91051	8.43055
ADH2	10.2532	8.83838	9.55511	10.1722	9.43981	9.28114	10.5855	9.08408	9.25792	9.4869	9.56179	10.1362	9.91282	11.4783	9.0286	9.64904	9.21889	10.0326	10.7891	9.01798	9.52288	6.3105	12.5816	11.202	12.9763	12.275	11.7726	12.4889	10.4768	11.583	11.4358	10.7306	13.5952	10.7042	9.69838	12.4453	9.61331	10.7957	9.44601	9.78489	10.0683	9.91592	8.2231	10.0214	8.04742	9.41376	10.8272	11.4344	12.6568
ADH3	12.4556	12.2934	10.9583	10.9337	11.3263	11.9614	10.9607	12.0129	10.716	11.006	9.12405	5.71079	11.6099	7.25815	11.477	12.6835	14.0178	8.92366	9.1576	14.2153	13.8211	12.6415	11.3479	13.5023	9.46051	10.2671	10.0626	13.2151	9.08618	9.36128	10.3731	8.59388	11.2876	10.4158	12.2741	8.96886	9.48954	8.63573	11.42	10.5668	7.0529	11.2469	7.48964	10.0696	12.6217	7.64242	12.4272	10.488	7.73253
ADH4	9.01226	12.0714	5.26083	10.3668	10.2472	11.5426	10.5203	8.83186	6.93142	5.16157	8.10525	5.36102	10.4171	8.81874	8.78237	8.1634	9.07784	9.66445	4.30667	9.93196	4.69578	9.78901	10.1541	10.4847	11.5462	7.40136	10.1372	11.6608	11.8597	12.6718	11.3588	11.5727	8.72126	7.54548	9.78261	7.13227	4.6039	9.67988	10.4814	7.68812	10.631	5.14584	5.54596	6.50732	8.24165	9.09956	4.55425	12.6761	10.785
ADH5	9.46791	10.7168	11.7231	9.06252	12.1896	10.8322	11.2291	11.6091	11.9975	11.4002	8.28267	9.47467	6.73557	9.31891	11.9609	9.78895	9.72555	13.5303	9.85952	9.13717	8.8265	10.2332	9.56501	9.9533	12.9665	8.51898	9.20933	8.86907	10.7628	10.938	9.45746	9.0315	10.1101	9.23299	8.56997	11.9933	9.93437	11.4801	12.6428	12.099	12.9064	13.1206	12.6196	12.7408	12.7474	14.6063	13.4982	9.64554	5.96498
ADH6	11.476	11.1699	10.9095	9.63847	10.9448	11.5526	10.3287	10.2322	8.65329	9.57285	6.86692	9.83937	10.2389	9.35701	6.52649	11.4789	13.611	11.5051	13.5909	13.4626	10.0405	7.55133	10.9987	9.68207	10.0383	9.78096	13.6494	10.5134	12.5956	12.9965	11.2857	10.6961	11.3122	9.69569	10.8821	10.6922	9.14386	12.6626	11.3332	10.4925	8.19295	11.0188	12.6313	3.67034	11.2943	5.50493	9.89451	12.572	6.95193
ADH7	11.6791	9.7244	10.4072	9.34447	9.96932	9.2117	11.2675	10.3393	7.73639	9.20395	10.6651	10.2637	10.3979	9.51099	9.79527	10.0778	8.82041	11.3287	12.1284	9.93605	10.496	10.4001	10.358	10.1023	10.6024	12.5133	11.8135	11.8185	11.0562	12.3467	11.3526	4.24203	7.29394	10.5524	9.65417	10.6126	10.7735	10.0132	10.1549	12.9076	5.9477	12.4661	13.4248	9.45449	11.3221	8.14205	9.2093	9.65812	10.9144
ADI1	10.3432	10.0409	10.6674	12.1912	11.8096	11.7567	6.76237	10.046	10.3337	8.32387	7.99342	11.0475	10.4408	9.92948	10.2142	11.623	10.0613	12.4499	12.3953	10.3411	10.1911	11.4447	11.414	9.47238	10.05	12.1524	11.2295	12.0395	11.7434	12.2576	11.9971	12.0731	10.7357	10.6332	9.88104	11.9827	9.94342	13.6962	9.73761	10.8599	12.7843	12.0908	11.5774	11.6475	11.6087	12.2279	11.6209	9.43764	10.4857
ADK1	4.88702	7.50646	11.4917	7.59398	4.67443	5.63387	4.93856	3.35642	9.91501	9.90108	10.2759	9.27732	7.99304	7.29334	8.16168	11.7988	12.6237	7.20118	10.8432	7.04542	6.08536	4.03597	5.58001	10.1327	8.52364	12.1122	9.06981	8.30826	8.47041	3.80978	8.83653	11.6824	10.373	9.13639	11.1958	5.61544	10.9	8.40554	6.36579	10.2354	8.40432	10.0571	10.4026	7.74654	12.0086	8.66736	9.96096	8.6529	11.8032
ADK2	12.7232	10.7269	8.91791	10.5024	11.24	10.5441	9.94714	10.5274	10.4334	10.9541	11.2949	11.4394	11.3105	11.4147	11.5664	10.0203	9.68235	11.6949	5.77002	10.6985	7.50942	11.1813	10.0201	9.75568	9.35016	5.89146	10.3342	9.14761	9.15823	12.4625	7.89363	9.31792	11.6709	10.4873	3.94327	10.7591	11.5631	12.4933	10.3725	8.7844	10.8421	8.08731	8.86833	8.42014	8.9825	11.6608	11.0761	11.4148	13.1756
ADO1	12.0589	9.97398	9.55584	9.22996	9.18404	8.19061	9.94792	13.2142	12.8284	10.884	6.65809	12.1965	14.3041	7.21607	9.32875	12.1147	11.0035	10.0948	9.96039	13.3191	12.9552	8.81595	7.9641	9.99575	5.29392	12.3672	9.56046	11.9923	12.6463	11.953	10.7533	8.62147	8.50708	4.9489	9.18338	9.29339	8.74005	9.77424	11.1096	11.2349	7.17864	9.16193	10.1557	9.7031	8.90634	13.0996	6.03535	11.148	10.9036
ADP1	9.7424	5.66647	9.94546	10.6098	10.2891	9.43891	8.42216	8.44702	10.841	9.51897	10.7033	8.67434	10.0419	13.8215	8.95367	12.1421	7.2272	8.9574	10.4134	9.63016	10.1076	11.3529	11.1883	10.7519	10.8209	10.7795	9.88563	9.84369	10.336	11.1522	11.1474	10.5502	12.083	10.6666	11.0825	10.9958	10.9206	9.97878	11.0424	10.2274	10.3821	10.507	10.5092	11.5152	9.67075	10.1678	10.934	10.6117	10.837
ADR1	9.96998	11.165	10.7664	10.5316	11.0827	10.5438	11.993	12.6847	11.6964	12.4426	12.7979	11.5009	12.3393	12.7211	12.0821	11.7191	11.4195	11.6985	12.3685	11.9567	13.326	10.9545	12.0641	11.5725	10.5363	12.4768	11.124	11.1021	11.0525	10.6867	12.8956	10.2686	10.737	11.3135	12.526	11.6367	12.6434	12.389	10.1166	9.1677	14.439	13.472	14.0853	14.1724	13.9307	13.6296	13.871	13.6514	13.7148
ADY2	10.6964	10.8593	11.1568	11.7897	8.85792	10.7668	11.0368	9.74	11.7479	11.1211	10.4078	10.4298	9.04929	9.49124	10.3436	11.4386	11.8636	12.0619	12.5286	12.2606	12.6917	12.2998	11.923	10.6271	9.9026	11.113	5.75861	9.38491	10.3699	13.1312	8.76285	9.947	9.86509	12.1289	8.27827	12.4202	9.18038	11.9641	14.2765	10.045	10.5246	10.6813	12.5818	10.8695	11.1784	10.5262	11.9751	6.46928	9.65446
ADY3	10.1559	11.5847	12.9509	9.93475	5.82165	8.84352	9.96115	13.1256	8.01082	11.3159	9.81049	11.5652	5.79271	9.47333	10.2451	8.52448	12.8442	10.3033	8.21749	9.81134	9.91813	11.7328	5.43585	6.75181	6.06279	4.57272	7.71247	6.05243	6.36499	6.166	11.2319	11.0672	4.43239	5.59572	10.2632	10.4339	7.12942	6.32977	9.88306	9.94281	9.02878	8.58071	11.2138	8.83583	8.55709	4.03868	5.78888	9.91885	8.52937
ADY4	9.01456	9.62185	9.12169	8.50383	9.80922	10.6147	10.7792	12.2622	14.3161	8.3592	11.6247	11.5217	9.42885	10.3234	8.22029	10.0819	10.1872	9.33965	9.09878	12.8114	13.3692	10.9564	10.0958	10.1906	8.79708	9.53224	10.2166	11.7995	5.30455	7.20459	8.55634	6.67191	7.24703	8.44958	8.97476	4.97382	9.5527	9.45478	9.43786	4.55724	8.50229	11.2264	10.1207	8.99821	9.087	9.53084	9.97717	9.05166	8.02082
AEP1	8.32943	9.93128	9.79824	8.22671	10.1765	11.1955	9.37204	8.7223	10.4981	11.7524	10.3026	10.0916	10.5465	11.8066	9.69847	9.60354	9.41329	10.4909	10.1394	9.37791	10.0175	7.24939	8.891	8.50602	9.93172	9.63642	9.19114	8.59501	9.61262	12.5791	12.861	8.0023	6.87975	11.3523	10.0861	11.8776	12.5152	12.049	11.8206	13.4209	11.6863	10.3733	8.99649	11.0491	10.7346	12.8138	9.87945	11.6536	11.807
AEP2	9.75224	11.4792	9.34257	10.249	11.0796	13.8095	10.4017	10.2737	5.33859	4.66021	11.3326	8.91723	9.91115	10.7856	11.0073	9.82545	10.4178	5.60223	11.3077	10.8455	8.80278	11.1868	11.1513	8.77001	11.4489	10.0453	9.00999	10.5822	12.5501	10.9908	12.798	12.8969	12.8101	12.5939	12.5738	12.2707	12.9747	12.2235	12.4869	12.5853	9.70733	10.0729	8.87512	7.43554	9.14406	5.61063	7.49235	10.0953	11.8784
AEP3	4.35081	5.23903	6.57384	6.03686	5.99203	10.1983	8.44618	9.40965	4.1675	6.74963	5.18306	9.49275	10.6946	6.62771	8.2796	9.35191	6.08377	4.50498	6.35924	10.4731	6.21573	6.63749	7.99364	8.28406	4.25328	5.2769	5.40674	8.31091	8.8863	12.7594	10.8796	9.44575	9.90937	7.95438	10.1354	9.72988	11.6802	9.90227	11.1937	9.72705	10.2733	8.72241	12.4454	11.4921	9.32333	10.5694	10.7653	8.21728	9.03341
AFG1	9.33732	10.7556	4.88599	10.487	5.31903	11.3114	5.11418	9.95845	5.8158	10.9299	10.2368	4.46192	10.5726	13.7383	10.2694	9.75806	10.7959	8.37824	9.88578	6.37995	9.24019	6.23228	4.2762	10.5858	5.51131	9.84184	6.63687	8.3681	5.40648	12.3439	9.94961	6.04152	12.9265	6.42031	4.46501	9.03727	7.31242	10.9797	6.23005	9.93132	9.99081	9.31718	4.95351	10.5244	11.0883	10.2383	8.86794	11.4064	7.82822
AFG2	7.42334	9.6744	10.3091	11.1477	10.3084	13.114	3.68931	10.9925	4.50853	4.8189	9.48143	10.8722	9.17673	9.98599	10.5366	8.83488	8.45017	7.02269	9.16258	9.99786	9.64751	10.9915	10.7491	11.0925	9.6124	12.1948	11.1776	9.32397	10.5897	5.5915	9.42531	9.88264	9.77717	10.8537	10.0035	8.33372	8.80946	10.1619	9.45131	10.3071	11.0405	10.3006	9.09073	9.44475	12.6837	11.3899	9.95768	10.1587	11.8701
AFG3	9.98361	8.74581	10.4031	7.86296	4.69495	10.3536	11.0238	9.87947	11.3483	8.16178	11.7814	13.568	7.74582	9.12685	13.4983	10.5212	6.79783	13.6406	9.46763	9.38822	12.9229	10.5701	8.93855	9.28388	9.63801	10.4685	10.1385	10.0427	9.64082	9.74212	12.9541	8.26121	10.7501	9.99761	11.4328	10.9262	9.97479	9.13399	8.74758	9.1306	12.3644	10.5054	11.761	8.74563	10.4243	7.85556	10.3187	12.3767	9.83686
AFI1	9.81737	9.14254	13.826	9.67523	9.81556	10.9873	9.34455	8.53725	9.50104	11.0392	8.16552	8.35963	13.2227	10.8815	9.9146	10.0453	10.9758	10.1122	10.7971	11.1188	11.73	10.8517	10.6539	10.8947	10.9118	11.5658	8.80444	11.7247	10.1662	10.4597	11.3118	10.1701	10.7235	10.8635	10.6824	10.0649	10.0194	7.97947	9.93773	10.1045	11.6092	12.0411	9.33194	9.47385	6.87204	10.6161	11.5746	11.1566	9.16479
AFR1	5.5963	3.72623	8.94816	9.22514	14.1401	9.45271	9.13442	13.0773	12.0337	9.45738	11.7299	10.1059	11.5963	9.91125	9.76436	9.13266	9.58774	9.61553	10.5061	9.11084	8.04958	13.4387	11.6952	8.76441	9.72487	9.87066	10.2059	11.297	9.18592	9.28083	12.8714	10.128	10.8349	13.1164	13.0782	13.0707	10.0751	10.5957	10.3571	11.4035	10.3432	11.7139	12.5221	8.56235	10.3811	10.3654	10.0397	10.8468	12.4581
AFT1	9.036	11.5308	8.17248	9.68502	8.87944	8.25594	8.29741	10.1232	9.55694	11.4769	10.7242	10.1945	10.3517	12.4906	10.5757	9.57064	9.5616	9.42816	10.9282	10.1407	9.07167	9.20675	12.7219	10.288	10.4376	13.9561	12.0842	12.457	12.6868	8.82354	11.2673	10.27	9.64619	13.2731	10.4731	10.3667	10.1818	6.18403	12.3317	11.4066	9.96089	9.60625	9.12671	12.7457	9.65568	11.8503	6.34212	10.0713	9.8345
AFT2	11.4882	9.34054	9.55022	11.2467	10.2891	8.74222	6.15568	9.05134	12.3863	10.0098	12.1209	14.0589	9.68431	10.7268	9.50954	9.4221	11.118	9.45475	9.41918	9.10248	10.2728	11.2877	10.8978	9.83444	9.03879	9.54346	10.8694	9.76425	3.83637	11.7876	7.47036	8.83223	7.72884	10.2368	10.2925	11.3082	9.1437	9.85614	10.8299	9.65784	11.7968	12.1517	10.9068	10.996	11.0669	11.9214	11.4402	11.5245	10.8402
AGA1	12.4842	12.7756	11.5301	13.0548	11.7706	11.7472	12.0813	11.469	10.1228	11.7487	12.7132	12.4609	10.2496	11.083	11.1571	10.0946	6.42171	9.53109	9.02584	9.99583	12.5241	10.7538	10.9469	13.1072	12.3062	11.9191	12.129	10.3392	9.58933	10.539	8.477	8.75432	10.1474	10.0253	10.3943	9.88448	11.0815	8.11944	8.12011	10.2285	8.37991	11.0954	11.018	10.7756	13.3126	10.4629	9.8356	10.1002	9.49216
AGA2	9.02192	9.48059	11.8729	11.7596	11.1584	10.501	8.13476	7.7112	8.62904	10.4078	10.3251	6.74942	13.8221	10.179	10.1232	10.2116	8.93151	11.3405	6.65364	8.37199	8.2666	10.0865	9.10106	4.85335	8.64339	8.39251	10.7036	10.2925	11.5451	11.5479	12.0302	11.6899	9.60867	11.2325	11.3622	11.6821	10.3198	9.07004	9.88834	10.7469	9.29596	10.535	10.1517	9.44788	10.3728	6.50172	9.04844	10.5579	12.9721
AGC1	7.20238	8.21114	10.2231	8.52589	10.4622	6.59852	9.65768	4.57573	11.115	11.3011	11.0345	10.1184	11.1639	11.1625	12.6065	10.5715	10.0887	9.59934	9.57921	9.35733	11.4521	9.6357	11.8849	9.63844	12.3587	12.4808	8.74686	9.84212	8.0784	7.58247	10.7693	10.0311	10.6222	10.4003	11.2767	8.89276	7.81867	10.7531	12.6706	9.68431	10.0541	9.51149	9.84124	9.80253	11.1984	10.6	4.62784	10.5948	12.4236
AGE1	9.78391	8.36755	10.3403	9.96616	6.58712	7.01924	8.43217	10.5014	11.6874	11.0844	10.1412	9.27045	10.049	12.5326	13.0266	13.6956	7.98256	13.3244	13.9796	12.6836	13.0336	12.9182	11.5641	10.2603	12.1484	12.954	12.862	12.6038	10.8558	12.1136	12.4739	11.1204	11.1725	9.70242	11.4197	11.7628	11.0048	10.8425	11.7574	10.6596	13.0128	9.71038	10.0783	10.771	8.92046	9.30374	7.40412	6.68498	13.6066
AGE2	8.34238	9.06788	8.72774	4.89627	10.7526	10.051	8.54284	9.29031	9.52937	6.00058	9.65129	9.47255	13.0381	9.1654	4.62206	5.27372	3.54504	9.58254	7.1501	8.65025	9.64658	5.47993	4.95538	12.6153	11.5367	11.3952	11.801	3.93502	5.08107	12.3123	9.97387	9.60966	9.73651	12.3813	12.5248	9.65514	5.05567	10.8193	10.0283	7.42926	5.07668	10.2383	11.2052	4.50967	10.6096	9.87547	10.5321	3.68086	7.63947
AGP1	9.68013	12.1611	9.14002	9.68127	10.0088	11.695	9.25891	8.73854	10.5942	11.0621	11.4009	8.86776	9.18198	3.89726	9.74216	8.3834	10.443	7.53041	10.48	10.0761	9.4802	6.35977	5.61264	9.72159	6.51768	9.35191	10.1851	10.0203	10.1208	10.0831	9.39116	10.0353	9.50538	9.42612	8.58491	9.50035	12.3989	11.1822	8.02775	10.2943	9.52185	13.2363	8.72585	8.78736	11.3528	8.97516	9.75205	10.0697	10.7271
AGP2	9.71959	10.4228	8.80677	10.7022	10.4997	10.2016	9.61191	11.0168	7.43272	9.06113	10.1067	10.5785	11.0034	12.7637	9.28137	11.9801	11.859	10.6062	10.8021	9.47254	10.453	12.8205	11.6792	8.73844	9.47048	9.91948	10.4705	10.8907	10.727	11.3986	10.1317	9.34665	9.12899	7.37122	8.79809	8.78024	8.18844	10.2187	11.658	9.67013	7.73414	9.56566	6.93137	9.27352	8.70396	10.7417	10.9613	12.307	9.84289
AGP3	10.498	9.17731	10.0503	9.64226	9.45242	11.7061	11.0121	10.2726	11.3653	10.2213	7.4835	9.69882	10.9598	13.909	7.36171	10.8381	9.82861	12.7132	9.30985	9.79732	13.6925	13.6249	13.3026	11.7164	9.48208	12.5546	12.8861	10.1435	12.0235	9.36132	11.0674	10.1793	11.2581	13.0804	9.69963	12.318	11.0276	10.5508	7.34403	9.74686	11.7831	11.4968	10.9359	7.92971	11.3813	10.1544	10.3387	10.1183	12.4686
AGX1	8.6032	8.69408	8.26789	11.2916	9.23235	8.55086	9.41467	8.61748	14.0782	12.1646	11.2285	9.75099	10.1041	11.2246	10.2561	8.62222	12.2427	12.6316	9.37563	8.89786	11.5557	6.98697	7.89899	10.4561	11.9717	10.8541	9.59908	10.3829	8.96481	9.78037	11.3059	5.36899	8.66451	8.67925	11.597	9.78416	8.33337	8.47815	8.82225	9.32602	10.9741	10.7908	12.846	10.6632	12.8042	6.34755	11.0164	6.19621	11.4328
AHA1	9.35085	3.5879	10.0978	8.70499	4.03508	7.94059	9.25018	5.23787	10.1534	10.9572	5.97468	8.44086	10.475	9.6961	9.48137	10.243	10.2	3.3317	10.4812	9.46505	9.73914	9.68586	4.60478	6.7709	3.99034	11.429	5.39448	4.60947	13.5713	12.0395	10.3872	8.89584	8.4155	10.9933	8.88223	11.9092	8.80183	5.84478	8.92276	6.2733	8.05987	10.2002	5.02674	6.79663	10.7448	10.5557	5.06579	8.58691	10.6826
AHC1	8.27826	9.92335	12.1769	11.0927	8.94819	11.1003	9.90444	10.0926	11.5893	9.40761	11.5643	5.34909	12.0551	9.9928	14.0629	9.58489	9.02521	9.95247	10.6576	9.32712	9.06095	7.16857	9.09168	8.35659	8.1754	8.04689	10.6251	8.44599	13.9194	12.7878	11.1395	8.84527	13.3586	12.1623	12.6767	11.8716	11.4081	12.3433	9.58617	10.3296	10.329	9.97397	7.91199	8.59364	10.727	9.867	7.43313	10.1559	9.32093
AHC2	11.3249	10.72	11.4851	10.6827	11.8428	12.0832	11.804	10.5759	9.808	12.8221	8.24573	11.0372	12.6379	10.1838	9.67296	11.1756	10.7295	10.598	10.7092	10.5712	11.2581	11.2941	10.4997	6.30386	8.23714	10.6243	14.7136	11.6101	9.84556	10.3614	9.74465	11.1811	11.2027	9.66685	8.82441	8.67952	7.25848	9.89746	11.7104	12.1125	10.6724	12.9244	9.44947	12.6826	11.9879	11.7411	10.5838	11.4285	10.2618
AHP1	10.0821	10.2752	9.73855	9.96457	11.2686	11.3333	12.5518	12.6949	10.6367	10.3565	9.59206	10.9033	10.1057	9.29478	11.4765	10.9202	10.0723	12.129	12.8498	10.2555	10.2539	9.03352	9.57987	10.3396	10.7611	10.2384	12.7553	12.6525	10.6265	10.0381	9.52971	9.10315	11.4966	9.62113	10.3096	11.8226	11.3919	9.44986	10.8701	10.5422	12.3646	11.2555	9.46495	9.36167	10.9679	10.3512	11.0697	10.5116	9.38595
AIF1	9.05074	9.44052	11.7317	11.6212	11.4065	11.4253	9.05617	10.4714	10.6612	9.75571	10.8951	10.5405	10.545	11.0248	11.7501	12.1003	11.2215	6.6282	10.1537	11.7456	10.2579	8.51117	10.0713	11.0874	11.1266	7.90519	10.0465	9.59354	10.6881	13.4761	8.44421	9.91973	9.40596	8.7921	11.3107	8.09649	10.4451	10.2062	8.36357	10.4355	9.26477	8.88263	10.3247	9.10223	8.93102	11.37	9.74336	9.99334	11.781
AIM1	9.67641	4.55137	11.3718	10.5414	4.60742	9.44424	9.52673	10.3649	9.32847	9.31541	9.92047	9.58926	10.4809	10.0549	11.1989	10.1935	8.84847	9.07765	8.63814	11.3351	13.4569	13.0509	13.0891	12.8357	13.0368	13.334	11.9939	11.0448	13.772	13.3653	12.645	12.1996	12.7395	12.1433	12.859	9.54435	9.08296	11.2979	12.6256	13.4373	10.4878	11.0685	10.8055	9.96246	8.75231	10.5475	9.31068	11.2911	9.92091
AIM10	9.76469	9.64996	10.2946	13.1763	13.6528	9.86082	9.69579	8.9474	11.5592	10.0258	10.4405	10.3828	13.1238	12.6717	12.509	10.2293	13.3026	14.3201	9.46952	11.3003	10.4321	13.3258	13.5617	13.3451	12.001	13.801	12.8227	13.5911	12.2412	13.6352	13.5148	12.0379	14.4952	7.56328	13.7547	11.4777	13.3748	12.3741	5.47619	10.9732	13.5497	8.79976	13.086	12.0801	8.32611	5.78185	9.01287	8.94764	9.73484
AIM11	9.64803	12.3451	9.98593	10.324	10.5545	10.6714	12.5924	11.2124	11.5762	11.697	11.6412	12.2509	11.5494	7.81045	12.3459	10.3647	12.7498	8.60924	10.7654	9.40425	11.7744	10.003	4.52706	10.3963	10.2107	14.5539	14.4071	10.0363	10.7746	10.688	10.5047	10.759	8.79732	10.7963	11.9133	8.30428	8.94303	11.7145	10.9849	10.2002	10.2276	11.314	10.7326	8.3582	9.56513	11.0914	10.1149	13.7258	13.3008
AIM13	10.7638	12.7287	13.1527	11.5918	13.1126	10.9198	9.32703	10.1425	10.8646	13.2978	14.0049	11.2253	10.6011	10.8548	10.933	14.2539	14.2088	8.07985	6.99484	9.51413	9.14174	9.17655	10.077	6.29607	11.1747	12.2659	10.821	10.4252	10.0605	11.529	9.91947	8.42123	9.91772	11.4404	8.79204	10.4805	12.2815	10.1988	10.0538	11.7974	9.76086	11.0735	11.0677	10.3508	11.5702	9.70575	10.6554	8.90452	7.76069
AIM14	9.90806	12.0316	10.1997	11.1519	11.8531	11.6403	10.5486	8.4824	9.14392	11.1407	9.68014	9.08641	11.002	11.5252	11.6813	9.92874	10.9786	10.6285	10.5173	10.8296	8.49247	11.7187	10.5962	8.89983	8.78772	10.9814	10.7682	10.822	10.821	10.5203	12.7036	6.52979	11.2527	8.98724	10.1057	10.9787	7.32114	9.89199	9.00352	9.65105	13.0419	11.0861	11.7028	9.90859	11.3386	14.3874	9.7216	11.5026	9.62546
AIM17	9.79273	9.77759	9.90717	11.8462	10.5055	10.1718	7.89874	9.06674	11.7792	11.1431	9.99937	7.89806	10.9651	3.68981	10.8596	14.2365	14.8633	7.7733	9.50893	12.4271	11.9512	14.5513	13.3456	9.58684	9.6537	9.60085	9.58781	7.53172	9.00128	8.94262	10.5947	9.6225	9.88592	9.91161	8.98659	10.2863	10.8914	10.3886	10.0826	10.415	10.0994	9.5878	9.20889	9.70508	10.7829	10.8794	10.1786	10.83	9.95018
AIM18	10.8728	6.68781	12.7971	4.81868	9.68077	11.101	9.24936	10.2623	9.73667	10.1483	7.3956	9.17504	11.2845	11.4529	10.7243	10.8763	10.2538	9.13299	5.42965	7.00851	12.0968	9.36601	4.22277	11.5248	4.11703	11.2634	10.0646	8.91372	8.85385	4.62889	9.03975	9.77896	11.4746	10.1123	7.00851	11.0365	7.22927	5.44124	12.0276	9.34627	7.51436	12.0064	4.60815	7.26568	8.96972	10.5708	11.8981	10.0789	9.79268
AIM19	13.1472	10.7633	10.7251	11.7955	13.9493	5.06725	9.8691	6.55733	13.6572	12.3276	10.4397	10.2289	11.2498	8.66008	11.752	9.04408	10.5128	14.0301	13.8261	12.4485	13.1127	11.351	13.0164	10.6126	11.8541	12.2287	9.76914	13.6674	14.0128	12.0651	13.8001	13.8953	13.5996	14.0857	9.51499	11.7926	10.6709	10.9283	14.3303	12.3568	13.2927	11.4246	12.9309	13.2216	8.36408	9.90897	12.3143	10.5496	12.2066
AIM2	10.3068	9.06789	9.31559	8.48999	6.3241	12.4799	11.8901	10.1337	8.96728	10.8234	9.46671	11.2238	11.1242	10.6317	11.6411	8.13562	8.65791	13.7901	7.19783	11.4869	10.3451	11.3207	8.58527	10.6237	10.6548	9.0822	8.94126	9.24744	8.07628	9.37983	11.3175	9.50212	9.71233	10.0841	7.5212	6.99885	9.13486	6.89281	13.528	11.4662	9.74464	12.361	13.1267	7.2554	9.97756	9.27515	7.83868	9.60133	10.2429
AIM20	10.2345	13.0151	9.92627	11.1029	10.5886	12.7733	10.445	13.6019	14.0806	8.92724	13.2334	10.8093	10.0439	8.44457	8.67138	12.8527	13.2435	13.1705	7.81575	12.2448	9.30451	10.3043	9.93532	10.619	11.3861	8.24018	11.4341	10.2296	12.1927	10.6976	10.2724	13.4646	12.502	11.8924	11.2361	11.6192	13.2472	10.0445	9.97498	9.60488	11.2943	11.2065	10.2182	13.5737	8.98865	8.45501	13.161	9.72029	9.95583
AIM21	10.9602	7.40096	4.73906	5.02171	10.5354	8.15238	8.36611	8.23398	8.86945	9.26366	9.03694	9.56535	9.711	9.6674	9.04441	11.1405	12.2984	12.0491	9.71838	6.00283	13.4509	9.70523	7.28275	9.54058	13.1464	11.4586	11.0103	10.0457	10.0235	13.3863	13.7033	11.6097	12.0786	13.0119	11.3715	11.6127	9.49117	11.4552	11.5963	11.1939	9.74881	11.5685	11.6627	9.81602	11.1052	9.964	8.97078	10.783	8.03835
AIM22	11.48	7.60776	9.21474	10.4345	8.79521	9.14845	10.8274	9.08955	9.85376	3.47862	5.3206	7.64868	9.074	9.37424	10.8071	8.9728	8.05394	11.8734	9.29699	8.44318	7.24807	12.9824	6.33798	9.47261	10.7407	8.60908	13.8382	11.7066	9.42205	11.5856	4.01781	7.23564	11.4771	8.17647	8.60667	13.3043	11.0486	12.6391	11.5	10.8852	4.98893	9.54587	4.95101	10.4306	11.7309	6.17279	9.39047	12.1929	6.5532
AIM23	13.911	13.7907	12.7769	12.9621	13.0155	14.0332	13.2258	10.3233	8.16861	10.4649	13.9763	13.8225	13.4319	13.605	8.58926	10.5845	11.1166	6.42901	7.70404	11.7443	8.77455	9.83758	8.61338	9.92122	11.1687	9.18402	12.4286	11.0342	9.49502	11.2556	12.0268	10.2375	9.60666	12.8843	9.15208	10.385	4.44992	7.71308	12.7025	11.0205	10.7617	9.1595	10.6966	13.6446	12.1457	7.71476	9.64682	10.9149	8.88085
AIM24	8.22087	9.79676	9.50424	8.4353	9.73035	10.0784	11.6737	11.7925	10.8367	9.09891	10.6564	11.9358	8.8315	11.6535	10.4313	9.3596	7.62569	10.3735	11.0451	12.9998	9.85804	9.63471	10.2514	9.48862	10.0607	10.3768	9.2379	10.4306	11.2497	12.2663	12.7286	10.9089	8.05182	8.79385	13.7857	12.4921	13.3761	10.1628	9.87877	11.5884	11.7207	14.2535	13.6639	9.42094	11.5505	13.5651	12.6648	11.1662	11.0132
AIM25	11.449	14.3718	13.4041	10.124	11.7555	12.152	9.24155	9.0242	9.46813	11.2803	13.1235	13.5467	12.485	6.516	10.3044	8.63407	9.92419	9.86106	10.648	11.3348	10.2459	7.65128	11.6295	6.23108	10.2972	10.2998	10.2211	9.37787	11.4854	11.8641	9.95887	10.5028	11.5222	11.4588	11.8493	10.7487	10.259	11.7236	10.6621	8.84852	8.87709	10.7231	9.53473	9.09231	11.66	8.34316	7.34801	9.43587	9.53638
AIM26	12.9826	8.77815	9.9015	10.8557	10.0912	9.48035	8.43054	10.043	7.11938	9.4053	9.6523	10.7549	8.5796	8.99561	7.2766	8.76518	8.52965	9.06784	8.07728	9.66962	8.28101	9.11322	10.7997	10.3743	8.88402	8.90968	7.95085	10.2473	10.218	10.0297	9.70164	9.37006	9.70986	10.5801	10.2743	10.0656	9.67919	8.65242	8.9935	6.61541	10.7129	8.57674	9.51524	9.84787	4.91004	10.2741	12.1818	10.0332	8.74185
AIM29	10.1019	9.06111	13.701	12.5036	13.6135	4.65699	12.347	12.3127	10.9684	8.88427	12.603	9.46062	8.21648	8.84645	10.8715	8.78334	9.24855	9.73845	9.0618	9.94696	8.27415	10.3928	9.63165	12.0087	13.6654	9.8035	8.67561	9.6145	9.29177	8.21566	7.45584	10.6054	8.79056	8.10418	8.43291	8.9341	8.61599	9.04225	9.1743	8.16337	10.2434	8.12425	8.01721	11.782	7.03547	10.4699	7.58353	11.0653	9.02965
AIM3	12.9655	10.6156	11.8962	9.89226	8.82512	9.78644	9.34242	9.30016	10.0386	8.4371	7.26581	10.8896	11.5916	9.54308	11.2257	10.0316	9.24423	11.4339	10.7655	9.43771	9.29171	8.61001	9.84262	9.62632	8.9125	14.1683	9.65814	7.70469	7.51637	11.6022	9.55996	11.2555	9.31725	10.7605	9.29138	9.99171	11.6624	12.4392	13.0312	12.1334	12.9581	13.3252	6.13438	12.6111	9.22071	8.569	9.78485	8.47649	8.04594
AIM32	10.556	10.3724	9.86603	10.4557	13.337	8.57169	9.989	5.51387	6.32218	10.4846	11.7603	13.2067	9.87809	7.11586	9.8608	9.34747	11.9788	10.1646	4.27842	8.79973	8.72281	9.93818	9.86305	9.91594	8.95467	9.46162	12.8197	6.00838	11.0183	13.0268	10.8669	9.52375	8.65141	9.68723	7.34137	11.1301	12.0646	12.7698	9.45069	12.1097	10.3587	10.3316	13.7	6.94971	10.4	8.96222	8.38616	13.6955	13.3873
AIM33	9.77691	8.89973	8.116	9.83309	13.6562	10.6812	10.0178	10.8529	12.1966	13.6787	13.5943	12.9991	12.5346	7.97722	9.99332	11.4266	10.6495	9.45942	9.85725	7.8983	10.4348	11.0109	11.4887	11.786	11.5035	9.82126	11.5916	12.185	10.3534	11.7998	9.27676	12.3632	10.0864	9.44177	9.02512	9.44745	10.5904	9.61149	8.99949	9.10486	10.4479	9.86707	12.0383	9.84508	6.03823	3.60323	6.36295	11.9967	11.2458
AIM34	7.32513	9.69087	8.61785	9.79359	8.05688	10.2073	8.52652	9.99326	9.49229	8.45718	10.7788	10.9563	9.53985	9.1426	12.1219	9.89486	9.81439	12.3351	7.63018	8.19718	11.2107	11.2384	11.3412	8.96514	10.7309	9.7233	9.42878	7.42626	11.2345	11.5091	6.34099	12.5918	8.61179	10.1008	13.4377	8.89689	10.5541	11.2323	9.36601	10.2525	11.2917	13.9255	10.4455	10.4392	9.20875	10.3222	9.8973	9.03919	6.0218
AIM36	9.14877	8.87594	7.40371	11.568	10.033	9.582	10.7854	8.36651	9.01542	10.0235	9.84305	7.81325	10.4413	12.457	10.7812	11.3928	11.4707	7.5833	10.9699	10.982	9.66115	10.333	8.52138	8.77233	9.48891	10.8723	10.124	10.6757	9.9558	11.0765	10.3553	10.1993	9.94889	10.4372	10.958	10.9876	10.3231	9.00603	9.61501	11.5148	10.5922	10.706	7.47192	12.6969	12.2094	9.47932	11.2585	9.6559	11.055
AIM37	9.13754	9.9676	6.78178	10.6841	8.1325	9.62052	11.2102	5.54539	9.36512	10.172	9.01221	8.2126	7.23511	10.2185	10.4075	10.3601	10.1165	7.68247	10.564	8.3368	11.0145	9.2451	9.55791	11.6943	11.3918	11.1364	11.6131	4.72967	9.28713	4.00884	8.937	11.2348	10.5729	9.27702	10.2441	10.2265	10.4933	10.6607	9.78686	12.4107	9.17871	11.1329	10.3673	8.99581	10.18	7.83652	7.91312	11.7041	11.1416
AIM39	11.2483	10.8775	11.3692	11.6565	8.84611	10.2251	9.0073	7.96944	6.34089	9.75346	7.62519	8.97601	5.06911	13.0405	12.3838	9.47032	12.4957	8.3605	8.96599	10.7744	9.00765	11.0568	9.62721	10.5335	12.5772	13.1062	11.2497	12.6138	11.1518	9.11245	10.2205	9.55183	9.46021	11.9391	9.03703	10.0345	9.15988	9.38847	8.99098	11.396	10.1088	11.7112	9.84622	10.2933	13.2406	9.2752	9.1093	8.10705	9.20559
AIM4	3.80412	6.31407	9.38426	10.615	9.49166	13.9091	13.4711	4.89738	7.68762	10.551	14.0138	12.9643	7.15879	9.91482	10.1802	9.12833	11.1022	12.8852	12.2261	9.60205	13.327	8.06264	11.2174	13.7925	10.8328	12.4177	12.748	12.1718	13.1405	13.2384	12.2043	10.4929	11.1203	10.9561	10.9225	10.0958	10.0352	11.3705	10.7343	9.52728	8.81536	13.7788	12.8337	11.7236	9.86933	10.8659	11.3344	9.39948	11.1075
AIM41	8.51641	8.86357	10.2243	9.53787	10.0159	8.11661	13.237	10.9541	9.01835	8.39137	9.0448	8.10043	10.8252	9.48599	10.8899	9.13684	10.7945	11.8356	8.21747	10.7211	11.5965	9.84761	14.0152	10.4392	10.4087	12.2005	10.259	9.22369	11.1139	11.2222	8.03595	10.9955	11.2269	12.0662	8.44301	11.4994	9.90411	9.47686	10.3811	11.3793	11.8415	11.9701	8.40793	9.3878	11.4813	9.54058	10.8859	9.75677	10.5092
AIM43	10.9169	11.0475	10.0599	9.47421	9.0265	10.5819	12.8072	12.2281	10.6143	12.0502	10.388	9.94319	11.2543	9.34499	8.27527	10.3711	9.44085	9.73113	10.0526	9.08792	8.9605	12.218	10.5324	9.39361	12.2108	9.27575	11.9365	10.5653	10.9309	11.3632	11.3434	10.386	8.08545	8.89711	7.93168	8.2465	9.17169	11.5154	9.9712	8.53531	8.28227	8.68493	11.1066	10.126	9.32567	11.2202	8.16107	11.1529	8.06555
AIM44	10.387	10.5077	3.70724	11.1041	10.1696	7.04587	12.2306	7.08232	11.159	10.6754	4.14442	12.3944	7.71276	11.3235	9.50197	10.6219	10.9781	8.70205	11.1344	7.21399	9.05412	8.94035	10.2149	3.61974	7.6834	6.41182	12.2935	4.26968	10.3166	7.04659	9.6962	7.73343	10.5428	9.39852	12.0413	14.2722	13.4337	9.61655	10.381	11.1811	14.8046	9.30112	9.75825	11.9293	6.82961	7.71257	11.9088	11.2934	9.97056
AIM45	8.94093	9.14308	12.6566	10.6981	10.5326	10.9395	9.66857	9.79452	10.6329	12.3773	12.0798	10.4651	13.6214	10.6574	8.77434	11.0648	7.48793	9.6349	10.0241	6.91115	9.60748	9.21678	10.3632	9.60407	9.32648	9.57881	8.44193	6.95786	9.78273	9.62707	11.57	9.74419	10.4749	11.1686	10.4501	9.14637	11.0423	11.0459	8.75671	10.9386	10.5779	10.819	11.7038	12.1801	11.2671	9.47611	10.9341	10.2764	12.7768
AIM46	9.2789	10.5498	9.93808	9.23989	11.0903	13.2503	8.74763	6.2889	11.7678	6.5826	9.54015	7.32825	11.4052	10.3272	11.3534	11.7049	12.7368	7.19681	11.1137	5.87698	12.1209	10.9923	11.7602	3.42847	4.44083	11.8613	10.1617	9.81072	11.9469	9.69042	10.2028	10.0917	10.4138	10.0759	10.8142	10.0942	11.2584	9.6201	13.994	9.91458	9.29249	9.66383	9.85423	12.2334	11.2993	13.18	12.377	10.8629	12.9167
AIM5	10.9349	8.75626	10.1917	9.74369	11.348	10.0064	10.6397	10.1642	9.88292	11.4621	8.78282	9.32603	8.40149	9.42471	11.3126	9.51496	9.64771	10.4254	7.21794	9.4245	8.24629	8.29831	10.3047	11.01	10.9441	10.7591	11.7502	9.39275	11.575	10.7504	10.4334	10.0638	10.2582	11.7772	9.90119	11.3593	9.19375	9.39397	10.1581	10.302	10.8729	8.86718	12.44	11.1229	11.2399	11.3489	10.9017	11.1185	10.078
AIM6	8.01688	12.5457	12.5456	12.2694	10.7432	12.6035	12.3595	13.8254	13.2905	13.7296	11.045	13.3438	13.1761	12.8083	13.0736	12.5141	13.0532	12.9702	11.8114	13.3296	12.1047	12.9585	13.3895	13.6157	13.2617	13.7161	11.2695	11.9871	13.4434	13.0603	13.1356	12.7372	12.9783	12.0606	13.1908	12.337	11.7396	13.1586	12.5765	9.39318	12.7135	13.609	13.5681	13.3431	13.8852	13.8398	13.5461	13.6485	12.5631
AIM7	11.652	12.6217	12.2217	10.3394	11.9755	13.4005	10.9568	13.5401	10.1127	11.4118	8.78105	9.38287	10.214	10.6636	11.0597	9.53244	10.9615	10.8142	10.1738	12.2892	9.56116	8.54083	9.45123	11.3279	9.39674	9.79452	11.0075	11.3081	10.3773	10.8547	11.72	11.1711	9.61476	10.8674	10.5825	11.1149	8.63157	12.4107	11.1827	9.50308	8.10302	10.5997	13.2087	11.8104	12.4101	11.9663	8.65807	10.2622	7.94334
AIM9	9.25453	13.0718	7.30208	9.32967	6.23205	9.3979	8.43651	9.49594	10.936	9.38677	8.76592	10.525	7.49594	10.7995	6.49393	14.3354	11.9401	8.82456	5.55784	9.74369	10.1164	10.3405	12.7157	12.4381	6.35343	11.0219	10.8696	11.0791	11.7844	10.6209	12.076	7.99724	5.60548	10.841	9.55007	7.78177	11.6756	8.76709	5.99981	10.7189	10.6903	13.2166	10.8371	8.35532	11.4901	10.342	8.20047	12.1578	11.556
AIP1	10.6085	10.7257	10.5696	8.30853	10.5228	12.467	9.67564	7.57673	10.0439	10.7138	8.79721	10.7848	11.3436	7.61589	11.6412	12.5958	10.5541	13.2795	10.3198	9.58623	9.58379	11.4158	11.3555	11.2461	12.4471	10.4652	8.48111	7.22021	12.7155	9.96673	10.2687	7.11118	9.30991	10.4763	8.77625	5.39569	11.1311	13.3897	8.23194	9.23341	9.14717	8.11078	10.3077	8.15436	6.66939	9.43511	8.0625	9.0567	8.54019
AIR1	9.5223	8.5961	12.4228	9.22179	12.0843	10.2787	10.8726	12.7138	11.5312	10.407	9.78323	11.7938	9.44774	9.42536	9.96247	9.22508	11.1483	11.0547	11.2986	10.0982	9.26092	9.48654	7.4148	9.90224	9.27122	9.46636	9.99301	10.1261	9.52594	7.99314	10.6706	7.33205	9.55928	7.652	10.9696	10.6308	11.6004	11.7558	11.3384	9.78435	10.0693	13.8703	9.39213	12.3585	11.9756	8.61046	7.59825	10.9356	7.80517
AIR2	12.9042	12.2083	12.6063	12.3029	7.60094	8.15466	9.33101	10.5461	7.93794	8.30227	8.94313	13.7471	11.5412	9.21741	12.8291	9.09994	8.83975	12.3435	11.7955	9.53789	11.1619	13.6693	12.5952	12.4394	7.50578	13.6686	13.3729	13.3861	14.2288	13.7658	13.5479	9.37357	8.73422	10.7493	11.5762	10.2466	10.8406	9.15023	10.7969	8.89269	10.588	8.59898	8.32554	8.59197	10.2194	11.5104	9.27908	9.36665	9.40866
AKL1	11.8186	13.5636	9.73746	10.0393	10.9327	11.159	10.548	11.7574	11.1823	11.5068	9.48973	11.2858	11.0567	10.5459	8.62287	9.37446	10.0855	8.81004	12.0001	10.9771	13.1206	11.251	12.3089	12.4536	11.4832	11.1304	6.41088	6.98553	10.787	10.8962	11.7203	11.7818	12.6323	10.5064	10.4332	10.8611	10.278	9.58741	7.99739	8.71491	10.0548	10.1615	10.5247	11.0523	10.8577	8.83733	10.2675	8.2722	4.16686
AKR1	12.3918	8.91907	10.4921	9.1052	10.8055	6.60005	10.8347	3.89011	6.70251	9.19204	8.72858	10.4619	10.7365	4.67267	6.07075	7.52128	12.5923	10.4073	10.7465	10.3833	10.9975	11.5124	11.145	9.98641	7.192	11.1911	6.41088	8.08326	9.81009	12.4044	12.2966	7.47109	11.9184	5.6488	11.8565	10.5829	12.4902	9.66792	6.29928	9.05453	7.34225	11.478	4.72314	12.7715	8.63909	6.28876	9.16301	10.6428	10.6787
AKR2	11.8134	9.86888	7.41532	13.3468	8.81579	10.6051	10.6826	11.2903	6.8037	10.5304	8.10766	10.8912	8.83176	9.28792	9.67086	11.1245	9.76227	9.61734	9.95396	10.4787	8.31252	10.3198	8.88295	9.309	8.80423	10.2205	7.79812	7.23048	11.6071	9.42153	11.7553	10.9512	10.7178	9.98281	8.90372	11.0879	12.2382	11.5895	8.44157	9.73055	12.4061	8.12603	9.74547	11.5805	9.37201	9.41938	8.93947	7.31733	8.6199
ALA1	10.5699	11.1772	10.0799	9.45388	11.7043	10.5053	10.118	11.4002	10.7129	11.3466	13.3724	11.5088	10.792	8.11106	10.255	9.22928	10.2609	9.12505	10.5017	12.6989	13.5648	14.6615	13.922	14.6726	14.2802	12.4236	13.718	13.3114	11.9755	13.1051	11.8158	10.315	7.89135	7.92758	11.0975	13.3277	12.1121	13.7163	10.8979	9.59795	6.63414	10.7815	11.3056	11.5425	8.11582	10.5979	8.55998	9.95758	10.5623
ALB1	9.63016	10.3992	13.5892	11.3372	11.8095	6.75468	11.7122	10.4597	10.7323	10.539	9.3318	10.1121	9.58015	6.5275	9.51603	14.2987	7.21429	11.1527	7.3098	10.8338	10.2008	11.9069	11.0252	9.7816	11.2293	9.95623	12.369	11.2339	13.7597	13.008	14.4559	9.55762	9.05563	12.4747	11.8526	9.64754	13.2249	13.4937	11.0279	13.625	9.81556	9.74647	11.201	10.4217	8.63419	8.37796	8.87921	12.6863	8.92055
ALD2	9.64051	11.3396	12.7113	6.88684	9.65502	10.4163	9.63569	8.81269	9.26461	10.4166	10.41	10.7853	11.6896	10.507	9.31302	10.4817	9.65624	9.24782	10.7454	10.3422	10.0649	9.0041	9.85053	10.8905	12.6656	10.1317	10.0168	10.5298	6.87729	11.9376	9.04124	9.22928	11.228	8.71778	7.54314	13.2698	13.1487	12.1301	12.8287	9.68786	12.5322	7.1416	11.7972	11.0486	9.87791	8.5531	8.74611	10.2788	9.35046
ALD3	11.6626	8.65152	8.34494	11.4541	5.39974	4.80373	11.6157	11.4601	7.9763	9.51283	11.8936	9.79769	9.72715	5.97206	3.92393	10.2967	11.893	10.6823	6.16139	9.73206	9.06976	13.0166	9.69299	9.40076	8.64777	10.2053	13.2268	8.08656	10.4413	11.1189	9.59627	9.32048	10.1219	7.80883	6.90121	5.42841	8.22546	5.75275	9.20363	9.50155	12.0763	11.063	10.994	11.3373	9.90871	8.92547	8.19866	12.0766	8.08102
ALD4	11.6099	11.8677	10.9771	10.678	10.8155	9.09415	10.33	10.8631	11.8886	13.2803	8.80725	11.987	9.45537	10.4956	10.5099	10.6553	10.2778	10.5731	8.19731	9.36062	10.3468	7.71572	6.60567	10.387	9.68561	9.81443	11.0254	11.0226	11.4078	12.7341	10.3852	12.03	10.4076	7.38851	10.2821	10.3966	11.6906	8.8987	7.96711	10.7564	12.4322	10.1754	9.54095	9.2704	8.38382	11.0147	10.0681	10.9483	9.01543
ALD5	12.9599	13.5009	11.0329	5.29695	10.0236	9.19251	12.8177	9.14724	13.7052	12.8577	12.9632	11.0199	11.1965	10.5817	11.7802	12.6822	11.8108	9.20668	9.38797	8.21958	8.69548	10.0552	4.81209	10.7976	7.88943	8.60443	10.2475	6.71697	12.5359	10.13	10.1815	9.59413	11.7517	9.56962	7.58804	9.89195	7.96454	11.948	9.95799	11.8814	11.6922	12.2086	12.5601	12.4244	13.1056	8.98495	10.6276	10.7785	9.9316
ALD6	8.21958	8.44303	9.78146	11.9408	11.3503	9.08608	8.39705	9.26295	11.1726	10.2073	9.24313	14.5679	10.5717	12.4856	11.2817	10.0339	8.51462	8.71323	6.12213	10.567	7.70475	8.34903	8.48021	10.2914	9.20976	10.1064	9.7839	10.2382	8.40138	11.7298	8.57194	10.2545	11.2797	8.42103	12.2181	10.1473	10.5431	9.68936	9.71459	10.4134	12.1219	9.42026	8.81889	12.183	10.547	6.20661	7.83138	7.99559	6.52032
ALE1	12.7093	12.4686	13.7932	13.9962	13.083	12.911	13.6985	12.9965	13.1589	11.8883	12.9167	13.5505	12.9019	13.4799	12.977	13.2358	13.0573	12.5341	13.9801	12.639	8.43731	13.5426	13.6756	13.4688	13.6477	12.7844	13.5837	13.2831	11.5941	13.5171	13.3371	12.3371	11.4292	12.4624	10.6255	12.3239	11.819	11.9635	11.2132	12.0906	8.14732	12.0698	12.1504	12.5394	12.6431	12.4958	11.3233	12.498	10.9597
ALF1	7.69559	9.52158	8.79132	8.93807	11.8452	9.54797	12.4553	9.61272	9.03168	8.04498	11.0897	9.726	9.95931	7.96677	8.77391	11.176	14.0004	13.5914	10.4892	12.5699	8.06043	11.5529	10.0208	11.4801	11.5906	12.3049	10.5285	10.3589	8.90512	10.2727	8.8742	9.8125	10.8084	9.84043	7.8643	7.46962	11.7934	11.6752	9.96916	10.6377	10.7717	10.4206	11.7162	10.0664	9.28802	8.60432	11.0287	9.87643	9.55991
ALG1	10.8809	9.97238	9.21157	4.63914	12.1347	11.4276	9.20184	6.36427	10.5667	12.0075	8.89594	7.61102	9.74434	9.64362	6.47938	6.22741	5.43586	4.96605	10.0926	4.45862	6.75143	9.58604	8.5138	11.5818	9.3211	7.30986	12.3652	9.4553	9.38336	10.1282	9.03332	9.29832	10.4514	8.40668	9.90835	7.46672	9.23462	7.74214	7.98035	8.42461	10.8378	7.33279	9.99543	11.0418	7.65297	10.2656	10.0542	12.626	10.4228
ALG11	13.5662	12.6569	12.6509	9.74035	10.6949	9.40923	9.49144	8.95825	10.7427	11.363	10.859	10.8829	9.48157	11.8364	5.10524	7.21482	12.5207	8.63612	11.2927	8.91614	5.69634	8.94617	10.8307	11.2025	10.9379	10.3296	9.34048	10.6476	12.0862	10.0587	12.085	8.67267	11.5606	11.5478	11.3908	4.55672	4.87441	10.5409	11.7462	10.3054	11.428	10.6597	7.53918	10.2008	8.59269	5.64193	8.20941	9.19739	12.0286
ALG12	10.7892	8.9209	9.36433	4.79458	10.6584	10.9828	12.9949	12.1929	9.61409	12.1043	5.55279	12.7522	10.8771	12.2343	11.9784	12.5907	8.44332	6.96683	10.3837	10.1473	9.48712	10.6155	11.0171	11.6993	6.4452	10.4511	10.0445	9.90175	11.6327	8.54242	9.99372	10.0028	9.69196	11.511	11.4832	9.3166	12.6914	10.903	10.9748	9.38482	11.5956	10.7912	11.0278	12.3685	10.7494	10.6143	11.7042	10.3498	12.0993
ALG13	11.4623	9.16452	9.85761	6.59825	10.6353	10.4547	11.728	10.9004	11.4645	13.0405	9.72661	10.1349	11.9846	12.5241	12.8121	10.561	9.86806	12.3986	7.45117	9.52153	9.90349	9.98053	9.30374	7.88075	6.80431	9.63165	11.2094	10.0513	11.0635	11.8394	11.6376	8.92165	7.40805	7.97283	10.2068	9.51325	12.56	11.5762	10.2527	10.3987	9.74749	10.5398	9.94051	10.8767	10.7022	10.5514	10.6015	11.9437	8.46865
ALG14	10.1819	14.0336	14.0943	13.3726	12.072	13.1629	9.39186	9.85376	9.45729	12.8806	8.15397	10.6837	9.65554	8.76173	9.87276	9.88238	10.7405	9.42091	8.28828	8.64385	11.7571	12.2089	4.58155	10.4609	4.76787	10.2182	13.0445	9.71048	4.97412	8.08816	9.02847	9.14779	12.6355	9.38658	7.95816	9.87431	8.41536	5.53191	7.5406	10.4841	6.4339	10.566	10.0577	7.92083	8.81662	12.6862	11.3124	10.9277	12.4243
ALG2	4.80702	9.54572	4.03715	9.93596	8.63072	8.73289	7.93501	8.21012	11.7141	10.4009	9.99923	12.15	9.84795	11.1176	8.01916	8.21152	9.41062	8.14321	4.16855	9.73497	11.5776	8.03278	10.3936	5.73001	6.0496	6.30079	10.5835	7.96562	4.45152	11.6334	9.4506	6.60497	8.87191	10.5926	9.96355	9.97966	8.23603	10.2251	3.74679	10.6922	7.7544	7.15565	7.84426	11.1993	8.53953	7.96248	7.87489	10.5283	8.14286
ALG3	10.3445	8.61369	9.8279	11.0748	10.0667	9.41287	12.4799	5.92439	9.88304	9.08611	10.1373	9.85635	9.97012	6.36455	9.76207	9.24556	9.63846	11.5474	11.4661	12.1646	12.7754	11.5014	11.5561	11.1743	12.8942	12.6107	12.1568	14.3504	13.127	8.11072	4.65857	3.84131	11.1447	11.1775	11.941	11.4086	9.19993	9.4275	11.891	8.00596	9.28449	14.2969	9.23449	9.92599	7.75984	9.38405	10.84	7.19444	9.11298
ALG5	13.1678	13.6308	10.2001	7.08026	11.2108	8.4685	8.10783	8.52655	13.0942	9.29567	9.46294	10.8386	10.1039	11.3379	10.2525	8.11072	11.2152	11.7689	7.85891	11.8179	12.5433	10.6397	5.31878	3.89516	12.9775	9.47681	10.3464	9.75226	11.2294	12.2266	10.0038	11.0885	12.7761	9.34317	7.4784	12.202	9.50196	12.5545	10.1577	12.3458	12.0976	12.3739	4.7984	3.27411	11.3582	13.2154	8.29575	8.68314	10.3108
ALG6	12.3678	8.45881	11.5946	11.51	10.6432	10.3478	9.65735	12.3981	10.7029	11.7241	9.62561	10.581	10.0406	4.54994	6.01785	10.2454	8.47628	8.46482	12.0547	10.573	10.2226	12.9601	7.01517	11.5841	13.6817	8.46695	12.2607	8.60341	8.05937	10.6264	11.3625	9.83408	8.39244	11.086	11.4059	11.838	11.1397	11.9499	12.027	10.3951	9.95399	11.8446	11.2502	9.74843	9.75767	11.6098	11.393	10.9115	9.05731
ALG7	12.6125	10.4866	11.7552	11.5371	11.2726	9.4034	9.66435	12.5465	11.311	12.6047	11.0647	11.8676	12.2755	11.5825	9.67843	11.9904	10.4806	11.9916	9.56015	12.8662	8.49008	8.62561	13.6205	12.2019	11.8386	11.4753	12.089	11.3923	11.8758	8.60479	9.46961	13.9748	11.5418	10.5236	11.2852	9.63188	11.0774	9.92669	11.1086	12.7105	10.6064	7.98028	10.2278	8.94254	8.70701	4.49355	11.0317	10.9921	8.34365
ALG8	10.4455	7.82361	5.53818	9.16567	9.92721	10.4384	7.8664	12.4588	8.46034	7.83804	14.1395	4.72587	8.95749	10.7078	10.6711	9.90696	10.1755	5.7826	11.0765	9.04436	6.43185	11.2874	9.7995	9.02388	13.864	13.4039	13.244	7.81699	10.0079	5.28546	12.5637	10.1027	9.73051	12.5801	10.3121	6.95235	11.5151	4.13972	10.2261	12.0422	5.11848	11.1868	9.10689	6.07202	10.9407	4.38728	4.1758	4.64608	6.4057
ALG9	6.14657	10.9174	7.75225	12.0794	9.89834	10.7245	10.3307	6.19417	11.1115	9.94792	8.92254	12.2089	10.2709	7.24115	10.5222	9.96804	5.7089	10.7072	11.5481	11.5073	10.4363	9.66317	10.5792	8.37857	8.99345	8.39835	9.2897	11.6287	12.4183	12.4287	13.5711	10.8729	9.80601	10.8318	10.9338	10.0412	11.1867	11.5386	10.5218	11.219	9.61577	11.2378	10.2327	11.1678	9.80598	10.0276	11.4991	10.7822	10.7524
ALK1	10.2654	12.6484	11.942	5.81702	5.86168	9.52814	6.50753	11.0682	9.44052	12.4083	11.2792	8.57997	10.8437	8.91547	8.71164	5.75589	9.61815	9.34691	8.92636	10.0533	10.1232	11.4021	8.4627	8.59266	11.1415	9.52309	9.63043	13.2163	7.27867	11.2365	10.9687	10.0831	9.49939	6.4996	8.25232	7.43538	9.46634	8.8002	8.34986	9.2525	9.67762	9.25815	9.83702	10.2358	8.90484	11.9678	10.6027	10.1269	11.4489
ALK2	10.7338	9.08048	10.755	11.2163	10.7805	10.7845	10.6744	10.9329	10.1309	9.72353	10.348	11.5197	11.7833	10.4213	12.8171	10.1326	11.2546	10.5688	10.8523	9.59308	11.471	9.76826	9.76867	10.2966	10.2837	11.6168	9.59154	10.8484	10.7031	11.1408	10.6261	10.1338	10.4974	10.7368	10.277	11.5959	10.3676	10.8391	11.1207	9.57776	9.89283	10.5592	9.84137	10.0913	9.7816	10.1679	10.8759	10.5561	10.9077
ALO1	10.3986	11.2243	12.3313	9.49848	11.6139	10.8561	9.70944	11.9497	11.0427	10.1126	9.55628	9.32533	12.1118	9.53163	10.0424	11.5429	11.9846	9.10181	11.1321	12.7635	10.0938	9.91226	14.3833	13.0247	13.8596	13.5415	13.7545	13.0987	13.6098	13.0873	13.2864	13.7111	11.0542	13.7335	13.7732	13.8566	13.277	13.921	12.9369	13.4423	13.7131	14.1188	13.393	13.2485	13.4622	13.9674	13.3992	11.5798	13.2981
ALP1	12.506	11.7218	12.3088	12.0297	12.4283	10.2925	10.3293	11.1377	7.30567	10.3364	11.1297	12.92	8.55585	9.82092	8.60369	12.6317	9.7501	11.0832	8.69253	12.7183	14.2209	11.2463	10.7161	10.2774	12.6603	10.88	12.3932	11.2771	11.5893	7.03854	11.7898	9.78678	9.11887	12.8366	11.5392	11.1364	10.1631	11.3453	10.9246	10.5098	9.59564	9.5719	10.6483	9.15595	8.81477	11.978	10.0668	8.74433	11.4919
ALR1	10.2629	9.25454	9.74121	11.0197	4.82113	7.28523	6.23059	6.79155	10.8294	7.47249	6.05095	5.11064	8.87615	10.7282	4.28012	7.63095	10.1492	11.4082	7.28606	6.93095	10.3287	9.84964	8.9577	7.89567	11.5069	8.89215	8.58211	4.10313	7.66695	10.111	8.40174	8.389	7.66208	4.15039	3.20167	12.6965	3.7194	3.62324	7.94507	8.46994	11.1141	9.45007	6.3264	9.26166	11.3881	9.49235	9.14222	5.40003	10.0837
ALR2	11.2066	13.0463	13.2528	12.1371	10.5299	10.329	8.81933	9.41583	11.0648	11.9201	6.11588	7.18604	9.2806	9.87414	6.98767	8.94431	9.37469	7.83207	10.4629	9.49215	9.53417	3.97899	9.82307	10.4493	11.225	10.9878	7.48415	8.99707	10.6743	9.82835	9.07939	8.31694	10.6903	10.6985	10.9567	11.8068	10.1741	9.50611	9.35321	10.9812	9.15043	8.99584	9.39436	8.22872	7.67638	8.82754	10.7165	10.9064	10.1001
ALT1	9.4754	9.92507	10.5589	9.16241	9.44394	10.2132	10.2274	10.848	10.3528	10.5206	10.1286	12.3826	12.1252	8.81456	7.0419	10.4954	10.7202	12.141	12.3409	10.9544	9.84543	12.367	10.9023	12.0854	8.53558	10.1702	9.77756	12.6405	8.92073	11.3889	12.2129	9.15688	11.6277	10.5178	10.0463	10.6739	10.6368	10.8115	9.50966	12.167	12.1908	9.03583	8.56832	10.6027	13.4558	11.5987	11.9165	10.4006	10.2535
ALT2	11.8001	10.5694	8.84659	11.3255	8.20915	9.74975	10.1736	10.9335	10.0028	12.2202	13.1985	11.5598	12.4735	12.7927	12.4669	12.3558	11.8642	11.5776	11.9127	11.3305	11.8927	11.8441	9.19708	10.3901	9.71846	6.8203	8.40551	8.60852	7.40417	11.5474	9.31246	4.42407	7.60351	9.77646	6.05635	11.3864	12.0016	12.5997	9.73439	9.03026	8.11184	10.2957	8.44438	9.27267	11.1405	8.59192	9.09133	10.4065	8.87132
ALY1	8.50224	10.3108	6.61718	8.90391	8.45587	8.96557	4.54952	5.28457	8.67688	9.36698	8.63657	11.94	11.5049	9.58466	9.47875	9.31428	11.4976	9.88093	10.6305	9.77923	11.3662	10.4481	10.0896	8.74523	10.7371	10.0435	8.93507	9.8022	10.1621	9.7058	10.8922	8.99584	9.723	13.5131	8.643	10.3028	4.24526	11.1706	8.66903	9.42267	8.18608	8.21543	12.458	10.8009	9.73341	10.6825	10.7604	10.5448	12.5774
ALY2	10.5876	6.40605	8.77801	6.33982	4.4467	9.61991	6.83937	9.19609	6.38018	8.51751	6.98261	12.52	10.8199	6.25882	12.5682	6.49973	4.78364	12.2052	7.51845	9.72034	5.59179	11.1472	8.96696	10.9336	4.98677	10.8266	12.1245	9.62428	9.42639	11.6882	9.58337	11.6505	5.96029	8.4401	8.90208	7.13716	4.45808	3.68301	4.96184	5.66345	4.51465	8.95877	10.9265	8.34005	9.40538	9.65934	10.9891	11.1067	9.40256
AMA1	9.45443	10.2285	9.55904	11.0975	9.81955	10.2874	9.86137	11.0263	10.6822	9.26529	9.69961	5.85379	9.48104	10.1667	9.49005	10.6406	10.9622	8.52123	9.07476	9.91545	10.1622	10.9065	11.0105	10.5105	9.19927	8.90644	11.2552	11.1254	9.95864	10.5926	11.8228	11.3874	9.54742	10.5882	10.514	10.3938	10.1259	9.13311	9.69226	11.0825	12.956	9.33476	10.7079	12.0808	9.15522	12.5549	10.8756	11.6487	11.8586
AMD1	9.57292	10.48	12.8869	10.9746	8.99735	9.48889	10.2152	10.8078	9.57258	10.2832	10.0393	9.90596	12.6335	8.92769	10.299	10.0397	11.5967	11.0913	10.0981	8.90336	10.0216	9.60558	11.6222	10.3499	10.9918	8.78157	10.0908	7.97193	9.94676	12.4327	10.0644	12.6158	9.25126	9.87209	9.82347	7.8043	7.87179	8.9852	11.6798	7.82639	10.9363	11.7058	11.0902	10.9049	10.074	11.9127	11.7975	9.9588	10.1466
AMD2	10.7909	11.5898	11.1957	11.0505	10.917	11.0682	11.0088	11.9982	8.77588	11.3959	9.93846	10.5399	11.4291	10.5544	10.8777	10.7961	10.7803	10.3815	10.4199	8.89576	9.9382	10.2704	11.4185	12.7854	10.0644	10.1911	6.82632	10.2434	12.0287	11.0067	9.06727	10.2578	9.99605	10.5351	8.88827	9.46418	12.1042	9.605	10.0616	13.4009	12.4586	11.6959	10.0553	9.98816	9.60488	11.1021	9.75856	13.4888	9.69211
AME1	10.615	9.24363	9.80416	13.4286	11.268	9.12789	10.5113	10.4958	10.0538	11.0136	9.41195	9.45841	13.0478	9.97085	10.8572	12.448	12.3852	13.3448	9.89962	9.70805	9.79913	11.4167	11.0478	11.7437	12.5937	8.82484	10.8544	10.4121	10.2908	11.1523	12.8861	13.5483	10.0206	11.0266	12.2787	11.2657	12.656	11.5926	13.9638	9.01112	12.0542	10.1121	10.8717	11.4553	12.2432	11.5534	10.9224	8.62585	10.3921
AMN1	10.8135	10.6123	9.70248	9.18296	12.8254	10.5576	10.6368	13.3635	11.8824	11.7221	12.1354	9.131	11.0898	10.307	10.5503	12.7342	10.7694	10.3664	10.6418	6.76251	12.228	11.2456	10.1738	11.0522	9.01334	13.184	9.63175	12.2448	8.00993	10.0939	9.90724	11.8409	11.72	8.45191	8.07338	9.87822	9.92216	11.8212	10.8862	6.6001	5.01516	4.97344	7.93157	11.4648	6.97107	5.36735	6.64958	5.14079	3.92348
AMS1	11.0512	9.78615	10.5443	10.7464	10.1913	10.1005	8.8432	9.72742	10.629	9.84651	4.76358	11.5526	7.84127	8.53008	7.88525	9.9395	10.7209	11.2561	8.91675	9.9482	11.022	10.2564	11.2724	12.1841	11.4212	11.312	10.8761	11.9653	10.5221	11.1319	10.2486	9.80323	10.6199	11.3463	9.47264	13.1785	11.5359	9.63008	8.36758	12.3759	12.9545	12.819	10.1088	8.01102	10.5592	10.8335	10.0812	9.12245	9.85292
ANB1	9.34274	10.7017	12.5288	10.7418	10.8416	12.6149	12.0617	11.3285	12.0416	10.0342	10.3772	11.0944	8.71366	9.36732	10.1161	9.51722	11.1472	9.65879	11.5331	8.52943	8.63108	10.0407	8.82635	10.9486	10.9047	10.433	13.1002	9.97225	9.72571	10.2239	9.58962	9.04749	12.4321	7.76679	10.5102	13.1401	10.0445	9.8395	9.90019	9.19669	10.2802	10.935	9.60055	9.4987	9.50799	9.24898	7.80352	9.65689	13.554
ANP1	5.98959	8.33384	8.63964	9.68164	9.35515	6.0539	8.69775	7.62287	10.5135	9.84101	10.3458	11.0723	11.7644	11.7137	10.7274	10.3953	11.2933	11.3561	10.9358	8.13173	9.53304	10.2884	8.97128	10.905	10.2764	9.34509	11.0198	8.90632	8.75638	10.659	12.9494	11.6366	11.0256	10.4069	9.50953	8.47734	13.2325	8.00456	10.1195	10.2693	9.33406	10.1336	6.70737	10.3953	9.86216	10.1319	10.1284	7.67137	8.01515
ANR2	9.46526	9.8987	11.5918	8.88136	11.502	10.1454	12.1409	11.7358	8.62658	9.82307	8.19541	8.74764	10.4209	10.1604	11.1725	10.0162	11.0084	9.02377	8.28238	10.4779	12.0144	9.82859	10.0176	9.3022	8.82743	9.36073	10.4237	10.3843	6.51906	10.9929	12.3432	13.1487	9.92565	13.4093	9.82031	8.98499	8.50201	9.2418	9.47683	10.8528	8.6392	10.5556	10.9324	10.6677	11.2088	10.4949	10.4849	11.4594	13.0632
ANS1	13.8767	12.803	12.7835	12.3699	11.3144	9.92227	11.7304	12.4631	12.8228	12.161	10.6048	12.2255	12.249	10.5788	10.6738	9.81007	11.7779	11.2924	11.2421	10.6748	11.5518	11.2355	13.5686	9.79845	10.5871	9.52035	9.47829	9.29554	8.45261	12.5674	13.7446	9.25968	10.7152	8.78781	9.73862	10.1392	10.1001	10.3763	14.2106	12.7812	12.5264	10.78	10.1327	10.8113	11.3046	9.40657	10.4227	11.1084	12.2835
ANT1	7.89445	9.4358	10.0042	6.02313	5.98157	12.7269	11.5416	10.4757	12.147	4.56155	5.57094	12.7656	9.46557	9.50437	9.70411	12.0925	12.369	9.81424	5.27431	10.2417	8.99727	6.645	5.53835	10.3399	11.2106	4.25106	9.97903	9.56186	10.5513	4.16503	7.92802	9.80329	9.98781	9.94121	9.6772	12.1425	7.90029	7.98497	8.10855	11.2707	8.40114	9.25054	10.9628	12.976	10.1061	8.30274	9.56828	10.0967	13.1595
AOS1	11.0479	9.21924	9.15098	6.14714	5.513	9.55862	6.82399	8.9135	10.2082	10.5036	10.1084	9.68958	9.41972	10.2461	9.96998	9.7629	8.51453	13.0663	11.6326	11.5846	8.36072	9.6036	9.62349	13.2404	8.5658	7.59075	11.623	9.14422	10.0202	10.4065	10.1947	9.67559	13.9798	9.64878	10.9301	6.25556	9.54021	9.52112	10.181	9.66149	9.92687	9.28143	9.11671	9.3165	8.01117	9.6925	11.1378	10.8305	10.5119
APA1	10.7131	9.77247	9.92191	12.6327	11.6433	8.46716	9.48087	9.75936	10.2985	11.8118	11.3215	10.585	11.3878	9.17118	8.94548	7.94046	8.6105	8.51485	7.85089	9.50776	12.3052	10.4088	8.07401	10.757	6.62202	9.75183	8.68206	9.54855	11.2349	12.1828	9.57782	10.7618	10.2997	12.3872	10.9143	9.20049	13.4134	9.8572	10.5238	9.312	9.13389	8.90667	10.1682	10.3944	6.48098	10.2054	11.5488	9.41361	8.4555
APA2	9.66364	10.3578	13.3779	13.649	13.4721	11.51	9.48871	12.2185	12.5172	9.99968	12.0693	9.10354	10.8781	9.84885	11.8174	9.9098	9.8697	12.9769	11.2539	9.30212	7.40091	10.0261	11.7228	11.376	9.7095	7.08495	11.211	10.4479	10.2823	10.2925	12.5917	9.80433	10.3856	6.61805	11.0379	11.0893	10.8381	10.8273	11.0519	11.6721	9.69793	10.4162	11.6608	10.2301	10.677	11.6799	13.328	10.5181	9.99088
APC1	6.69292	9.95132	11.8922	9.36036	7.90848	10.5321	11.8983	10.8841	10.7986	10.1833	9.18962	10.2328	11.4568	4.864	9.16917	8.91992	11.9795	9.95283	9.19669	8.3867	8.84275	9.58736	11.182	11.3509	13.2144	11.1709	12.5787	5.9033	10.35	6.8826	11.0174	8.38663	8.73476	12.2471	11.4254	6.44356	4.93798	10.5679	5.37654	10.4241	8.31022	4.58646	5.46819	7.8431	6.18845	6.33989	10.1071	8.48212	9.51003
APC11	10.5494	9.9548	9.01237	9.65816	4.11086	6.30269	3.5276	10.7878	4.69319	3.41739	9.64576	12.3812	10.3225	9.09115	8.45326	10.9902	8.44796	11.8969	10.1044	6.36491	8.96142	5.80719	6.23972	10.1583	5.19453	5.28492	10.6062	10.7229	8.74166	8.1349	10.2041	10.4524	8.10287	9.18207	9.97963	5.22043	9.00126	9.43319	7.66086	8.89375	7.82648	9.46177	11.178	4.10193	10.1737	5.56904	11.3231	4.47437	8.89195
APC2	10.6427	8.18647	9.36159	6.33215	9.2462	8.55367	8.54589	7.96417	11.0412	8.30539	13.4733	12.2798	12.0234	10.4809	11.2508	8.00382	11.6395	10.3742	10.7206	11.5543	10.5564	10.4103	10.3765	10.602	7.99513	9.46601	10.8638	10.2267	5.99343	9.52759	9.83353	11.3844	8.85521	9.51484	10.8883	11.5619	9.70466	10.2021	11.1344	10.4127	8.85856	7.74768	9.14559	10.5242	10.6665	10.9896	13.4469	3.74671	10.87
APC4	10.6269	11.2897	11.1047	11.3497	10.8269	5.25617	8.88334	10.5733	14.4301	6.93324	9.96621	11.2096	11.2637	10.0132	9.47589	8.55062	11.566	10.0036	6.49789	10.9926	10.5965	11.4432	10.1417	13.2922	8.28953	12.012	12.1237	12.0597	11.0994	11.7201	10.1086	11.3227	10.3033	9.83802	11.4265	10.5245	11.3789	7.44828	13.63	9.25628	8.27712	9.15011	8.73072	10.6449	7.51533	5.02571	10.6353	10.6867	9.07697
APC5	13.7051	12.257	12.0013	10.6833	11.308	10.606	11.2288	11.4735	12.4243	13.0063	10.5279	10.8268	8.5684	9.43515	9.97959	9.53293	10.0074	11.6814	11.5146	8.08821	10.8423	8.71911	10.255	11.1492	10.6297	11.1268	8.77887	12.0618	12.5857	10.748	9.93304	8.42677	10.2951	12.7523	10.8691	9.32332	8.94241	11.4205	13.0171	10.9096	8.52068	10.0046	10.2845	13.7267	9.83339	9.50779	9.70537	9.59711	9.23351
APC9	9.86723	9.39431	6.70821	8.47431	10.3559	11.1837	11.347	7.55533	10.361	9.50506	9.09099	13.2377	5.6832	10.6098	8.63684	9.2356	10.6234	8.09145	8.30527	11.5517	8.58842	11.2627	9.06993	8.7333	10.754	9.47743	9.92714	11.6787	9.93561	9.53387	12.3416	11.7803	12.083	11.1148	9.97652	10.1224	11.4193	9.52756	11.5445	9.97792	9.83988	6.23726	3.28123	8.85891	12.4027	13.721	8.51614	9.01705	12.8798
APD1	8.91882	12.2257	13.1647	13.2178	13.3372	12.6798	13.1847	13.3641	12.6601	11.6377	13.9486	13.3147	12.5725	12.4376	12.8473	12.5866	13.3074	8.52688	9.6025	9.69854	12.8554	13.1424	11.4304	11.51	10.1795	9.86183	8.4274	9.91704	9.99274	11.5468	10.3677	9.50218	9.6343	10.0237	10.9422	8.50179	9.33825	9.66764	9.98186	10.6264	9.76203	9.19098	11.5457	8.50975	9.28865	8.81033	8.01101	8.50065	10.1673
APE1	10.3108	11.3014	10.314	12.015	12.5193	12.2811	11.8053	12.0573	11.2658	12.4083	10.1372	12.5714	12.8902	12.2049	14.2957	8.28316	13.335	11.0181	9.44386	12.9897	7.48771	11.0172	13.6678	8.71924	13.2037	11.4142	8.8186	6.6859	8.81919	9.10813	9.90842	9.49391	9.11713	11.4607	10.1491	10.6674	9.06175	8.60609	9.94324	8.20148	9.56536	6.66398	9.01816	9.35318	11.2882	11.4709	8.81498	6.63284	8.27707
APE2	10.308	9.77453	12.0431	11.1188	10.4774	10.7028	10.5165	12.1883	14.0782	11.2195	12.3559	10.5549	9.86285	10.4117	9.35742	10.7515	12.4532	8.66152	8.6119	12.4075	10.8791	10.3136	9.80005	10.931	12.1309	9.60444	9.23833	12.0022	10.3067	13.0627	13.33	13.3676	11.0141	12.7895	13.5623	13.0609	10.8404	13.4649	11.7976	12.7153	10.7363	12.4723	12.6961	11.7435	13.1096	11.497	11.8281	12.0811	11.4069
APE3	5.91369	9.69302	9.47713	8.81911	10.2747	5.18916	10.5985	12.2114	10.2428	11.517	9.61078	11.5943	9.76855	8.22025	9.95939	9.29125	9.74611	9.14081	10.4868	9.97866	9.44086	11.2923	8.66977	13.3221	10.8339	10.463	11.0247	10.11	9.74504	10.4932	9.27804	9.84533	11.4638	10.915	10.6356	8.28793	12.883	12.2597	9.66437	10.5582	9.47092	9.38167	9.72425	11.9394	11.9544	11.2365	11.0025	8.38277	7.87081
APE4	11.089	11.4021	8.72813	11.8432	10.6932	10.479	9.13853	11.2319	10.0516	9.74082	10.4365	9.45381	9.52242	5.16505	10.925	7.28939	10.6293	11.0262	6.53032	9.7708	8.33198	9.75114	13.0736	11.3472	11.7329	10.0202	11.2265	13.6567	10.2399	10.6988	10.0971	12.5781	13.591	11.5519	9.09751	9.55142	9.34537	6.34496	13.0272	10.1226	10.3454	7.15366	8.23198	9.97042	8.3879	10.6489	7.9685	9.68316	5.11599
APJ1	9.23416	9.77499	11.9452	14.7033	13.5986	9.43068	10.3058	10.0042	8.83792	7.24571	8.95563	8.64013	10.1659	9.8456	10.167	10.2356	9.69082	10.6405	10.7658	9.82645	10.1084	9.98693	10.2664	9.73153	9.93208	9.70096	11.1547	11.2414	10.0098	9.9929	9.70948	9.80217	10.3879	9.85549	10.1031	11.6857	8.3693	7.80719	9.97015	9.66667	9.88906	9.69615	8.3899	10.7379	9.75586	7.24038	7.53001	8.64089	10.4655
APL1	5.03672	8.22634	11.4857	9.32888	7.16014	11.2169	4.38956	11.9004	9.90294	5.38745	10.1283	5.24175	11.1578	9.98924	9.97808	9.64835	7.67544	11.0964	10.5194	5.04967	11.7382	9.62582	8.94449	12.1333	5.11304	7.35787	9.16505	10.7832	12.3809	10.1723	9.88753	5.69028	9.15359	8.23214	13.5528	9.36908	11.4427	10.9259	9.32508	9.26893	8.50318	8.34824	9.05734	8.71241	5.02939	10.9686	9.22619	9.4497	9.10436
APL2	12.0792	10.5658	10.7182	9.96492	11.0035	9.11881	9.88431	9.99897	8.83685	11.888	12.529	8.51915	11.2641	12.0035	11.9947	12.3549	10.6574	12.6848	11.9297	9.33628	14.019	11.0346	12.5451	10.1502	12.6447	12.7195	10.8457	10.1473	11.4495	11.4945	8.05705	9.14424	5.26941	7.60273	12.211	11.0844	10.9926	11.757	7.11412	9.45501	10.0365	9.68579	12.0345	9.41058	10.0277	9.70931	11.3394	9.2897	7.85439
APL3	10.4989	9.69758	10.3367	7.2002	8.14155	9.1633	10.488	8.99444	9.65656	9.55659	8.69001	9.35853	10.1553	10.2363	9.77497	9.80088	10.8995	10.8478	8.5909	8.09602	13.9201	10.5856	10.2268	10.8288	11.3696	5.63769	5.88169	8.0386	8.16493	9.9296	9.98124	12.3562	9.35811	10.8361	10.6606	9.32733	7.00899	9.78711	9.80807	11.4679	9.30246	9.42725	10.478	8.70848	11.0916	10.4426	9.44119	9.8845	11.1275
APL4	8.7815	5.66023	5.59254	11.2882	12.4062	9.52818	9.68231	12.2682	10.7701	9.74433	11.2248	9.61827	10.5316	13.696	10.9562	12.0846	10.5237	13.5734	10.7207	11.8925	10.8448	6.72393	12.1465	8.96485	10.2146	9.79818	10.0642	8.16024	9.11939	9.4593	10.3157	12.81	11.4379	9.51662	10.7878	10.6381	7.90614	13.0645	6.68863	12.5006	9.82523	9.89938	8.62296	9.92409	8.86857	8.69961	12.22	9.62362	10.6219
APL5	10.835	5.47951	13.2803	10.8183	7.64621	9.0547	13.1782	11.8072	11.4987	10.1851	10.6847	10.9155	12.0355	9.46687	11.3289	12.5119	10.7429	10.1486	9.44362	10.6147	8.7154	11.2143	9.60738	11.1933	10.8568	9.62748	9.28128	11.5743	10.0773	8.72339	4.82856	9.49911	5.45596	9.33225	11.8947	10.3322	8.49437	10.0315	9.89521	13.8725	9.87427	8.81758	8.38641	8.60762	10.9139	9.36659	7.87129	9.16356	9.87945
APL6	8.57676	9.08421	5.88464	8.72041	4.40196	9.74591	10.6041	9.73793	13.6323	10.2584	11.7526	8.82405	3.76707	7.30845	10.575	7.94513	7.15099	11.599	7.88516	11.5554	10.7949	9.32247	5.2994	8.91652	4.34341	7.98382	9.43552	5.45036	4.73958	8.113	6.30226	9.28621	6.4809	7.23184	11.628	5.80845	9.91317	10.2027	6.8219	4.77665	9.96266	9.17937	3.76317	9.88265	8.93987	3.78551	8.4048	9.82815	5.2148
APM1	8.15375	12.5068	9.64238	9.11359	8.43979	7.07783	11.3294	8.17891	10.6452	9.87873	10.3093	8.91049	11.3588	10.1036	10.0335	11.6855	9.31359	7.91894	4.905	5.07115	11.6828	11.4605	6.91342	10.6433	12.0108	11.9934	9.50291	9.04938	10.2908	10.5105	10.0503	9.37874	10.764	11.8947	9.74608	10.7409	12.1055	11.0429	11.7726	7.24891	9.52334	8.47886	9.45159	11.5631	10.4028	8.51592	11.6453	10.8859	10.9128
APM2	9.86189	9.8746	12.4749	11.2493	11.8612	10.2341	8.15592	5.61289	9.32172	9.5033	12.0272	9.21253	13.7339	9.53161	9.93876	6.35439	8.55901	12.6011	11.3208	10.2209	11.3638	7.73386	8.41756	10.1371	13.2012	8.68971	12.3183	12.0926	11.2426	11.5682	6.75392	12.1236	11.7582	12.0872	7.29798	4.01844	11.4174	11.8408	12.6438	7.99441	12.0309	11.2293	11.0957	8.32142	10.6602	12.6567	11.6328	10.4977	9.54261
APM3	10.6474	11.3689	12.4875	7.22239	11.1957	5.13748	10.6988	9.82743	10.1076	10.6212	5.73875	8.1067	10.7791	10.5208	14.0148	12.5362	11.4005	10.1619	11.3747	12.1552	12.6113	7.79727	13.0203	10.1991	9.72382	9.42277	12.3084	8.09155	7.49054	10.1587	12.2567	8.84712	10.3559	12.9214	9.81015	10.2921	10.6894	10.3275	9.40926	8.34669	11.1991	11.3811	11.5464	11.265	11.3853	12.3471	12.4108	13.2665	13.8351
APM4	8.66107	10.7163	12.0381	12.0241	12.1787	12.1899	11.6004	11.4511	10.5014	11.0526	12.0734	11.5111	10.9937	12.191	11.6404	12.5078	11.402	11.2317	11.562	11.3284	12.185	4.5185	9.37754	11.5648	7.4268	10.5954	5.87733	5.3876	9.13239	9.8029	10.9771	11.3021	5.45741	9.92125	9.8106	10.3847	9.62405	10.5546	9.82373	11.9027	10.6646	8.73385	8.16326	10.6548	11.5765	11.4823	11.3463	8.82144	10.1006
APN1	8.53045	8.51134	8.07156	9.4888	10.0596	7.05154	13.2054	11.7445	11.2764	12.3645	11.7684	11.6655	11.279	11.8649	11.236	11.1051	12.3121	11.4912	10.9145	11.4798	11.7408	11.435	11.5559	11.1961	11.9364	9.93061	13.212	11.6711	4.6951	9.28322	8.56457	10.2011	9.78202	10.8151	5.14439	10.6828	9.26522	7.85748	10.8926	12.6282	10.7389	9.19014	4.26466	11.7792	11.6549	4.39897	8.79668	9.31013	9.50244
APN2	10.7777	9.43162	10.019	11.4791	8.78451	8.8099	8.71271	14.1284	10.3464	7.776	5.84219	11.7567	9.46328	12.0357	9.58487	8.01283	12.3308	11.6209	11.7722	11.3001	9.37957	13.6228	10.1954	10.0425	10.4177	8.96566	8.47536	7.02914	8.13418	6.70777	12.9888	10.7581	6.74905	11.517	13.1758	11.2648	9.72038	11.8734	6.06953	9.56193	11.2194	9.42972	9.15972	9.68324	13.7057	13.3071	9.15299	9.84169	9.01598
APP1	4.02162	9.6439	5.94546	9.30284	9.8038	9.1707	9.86222	10.0451	13.1228	4.89095	8.55966	7.8021	9.68301	10.3009	5.42595	9.52678	8.33393	11.8916	9.36557	10.1749	10.1505	10.7348	5.33059	9.66376	14.1122	11.3217	11.6572	10.8967	10.6121	13.925	13.9808	13.8512	11.69	10.0112	9.69487	10.2295	9.50591	7.16222	9.94334	12.1044	9.16923	9.91305	12.7191	11.4411	11.2218	11.3499	11.3426	12.1824	12.1627
APQ12	9.43613	9.84371	9.61901	8.86051	9.54055	9.75611	11.3053	8.17441	11.0999	12.2295	9.55146	9.53081	9.21994	10.9926	8.84082	9.23983	9.46	10.9607	9.35882	10.7397	9.87541	9.50224	9.70968	10.0225	8.75126	10.1847	5.06395	3.47929	3.89471	8.36994	7.52969	11.0268	5.25938	12.7032	9.35382	9.88021	10.9185	7.82276	10.7759	10.1888	4.84839	11.0748	7.9471	12.2496	6.0027	9.11511	10.3555	11.0827	6.66348
APS1	7.97721	10.5765	11.1817	11.6161	12.8304	11.2559	10.7844	11.1633	10.0087	9.86829	10.4532	11.8807	5.60846	11.6325	11.7222	9.06762	10.8809	8.0723	10.7101	9.59744	9.98245	10.5135	11.5015	12.4905	11.796	9.44318	8.23595	9.34814	11.18	9.53745	5.24724	7.14823	8.5063	4.79617	5.80717	8.8096	11.6981	10.7646	9.16779	7.58006	10.798	11.4885	12.4948	10.945	12.0837	11.0497	12.209	10.9561	7.9555
APS2	8.74153	11.6129	9.37894	10.57	10.6716	10.1231	11.7043	9.85585	10.0099	11.5351	10.1309	10.2355	10.4296	11.5316	9.43284	10.2246	11.0922	10.692	10.8791	8.38701	9.70562	12.22	11.3978	10.0065	10.334	12.9879	9.5266	10.7078	10.2017	9.26303	11.9961	11.0334	6.75595	9.97006	9.93422	9.21818	9.14369	10.8397	12.199	12.1223	11.1336	10.6625	9.39095	8.97522	12.2958	8.63074	8.0723	6.66774	9.29103
APS3	9.36728	7.18422	11.0429	7.13166	10.5003	5.22884	9.40317	10.5953	11.0955	4.53186	5.06453	4.73107	6.25286	9.68421	13.053	11.1225	8.83628	11.2576	11.2282	10.2948	10.0144	12.0707	11.2142	9.24818	9.38609	7.29309	9.48274	9.90282	9.99404	10.7625	10.9982	7.52494	4.9578	9.11526	9.37964	8.31073	8.55909	8.89839	10.2736	12.2978	6.14288	10.8811	6.63812	12.6775	4.8107	9.85459	10.2587	6.43136	10.1605
APT1	8.02166	11.7887	9.67957	11.8644	10.6898	11.1456	10.8113	13.107	11.3687	11.769	11.3161	7.4564	9.39458	10.425	8.8613	11.3969	9.20429	11.4689	9.2836	8.75793	10.3367	11.8172	11.0937	11.5595	7.81104	10.6884	13.5289	8.89054	9.85334	8.48034	9.62894	9.83071	9.32753	10.4051	10.1864	11.2895	10.1997	9.43612	10.1164	10.2466	11.0058	12.4612	10.3698	10.2824	10.808	12.9673	7.64203	10.9218	4.53081
APT2	11.171	9.44862	10.7406	5.25433	9.8218	10.3229	10.4114	12.4598	13.0048	12.9617	11.1477	12.9528	12.0455	10.0962	10.2415	10.0632	10.6266	10.1264	10.2098	11.1768	11.1123	10.7774	8.69914	11.9918	12.5868	11.4469	9.71176	11.0201	10.0358	9.9755	12.3486	11.9838	13.1242	12.3563	13.46	12.382	7.15216	9.17844	7.5524	8.44906	8.78454	12.7428	11.3202	9.87665	8.2114	5.29978	11.6821	11.0517	11.122
AQR1	8.4321	10.3558	10.9458	10.7803	13.8717	8.93272	10.1676	11.6153	10.0555	9.11306	10.157	10.6795	7.78814	8.68994	10.8204	10.6664	8.48751	9.94808	9.41521	8.42645	8.86263	10.1727	10.5974	11.0386	8.74107	9.67881	11.7873	7.88883	9.8511	9.57689	10.4791	10.743	9.77638	9.44675	9.90975	9.72613	13.3074	13.4603	11.2698	9.47628	3.63475	10.5796	13.1224	9.29897	11.8172	12.1642	11.7832	9.42994	14.052
AQY1	9.77639	9.79345	10.6684	11.1578	10.4733	10.082	12.3627	9.54334	9.956	10.6429	10.5323	11.6357	10.9184	10.9133	6.70806	8.5607	8.77513	9.38041	9.36322	11.109	9.56248	9.00218	7.93142	9.0733	10.7269	9.26724	9.45206	11.2855	9.28767	10.4995	6.76683	9.28618	7.31175	13.3405	10.1084	9.58011	9.37926	10.886	9.48614	10.2044	10.4258	11.0205	5.92811	5.32335	5.01465	10.2927	7.98283	10.838	9.07295
AQY2	10.6936	7.74558	8.79371	9.33412	10.1655	3.76038	8.68087	5.64486	12.1499	3.57391	10.2332	6.40126	9.21127	6.64769	9.969	9.50139	11.5369	13.8378	11.9947	9.69139	9.59562	10.2945	14.5389	9.74012	8.91379	12.4838	6.3659	5.24116	12.2499	11.3414	9.37813	11.4169	9.41212	9.40734	10.5074	9.34349	14.3587	8.43065	10.1706	11.152	9.44807	14.0142	10.4477	10.0888	10.2321	8.52091	8.30159	10.7349	12.7826
ARA1	9.72415	5.39398	10.0329	9.57019	10.7166	9.34886	9.50908	7.54515	9.47068	6.62439	9.05617	9.33003	10.3845	9.36011	10.0439	10.2697	10.5303	9.30261	10.2911	11.16	8.97259	10.5668	10.2914	10.754	11.733	12.0089	9.78965	9.16066	10.9857	9.12919	12.4936	9.25898	11.3598	8.57065	11.744	12.4466	14.1237	7.8093	10.7694	10.9862	12.8911	13.5268	13.7157	12.7462	12.9518	12.5921	13.847	13.0381	11.0805
ARA2	9.6353	5.67411	12.3338	10.6624	12.1198	3.92778	4.82568	11.7056	10.4556	10.4391	12.635	10.2889	10.5584	10.539	10.5271	9.31596	10.2932	9.63328	11.2803	10.8335	14.1932	9.5353	10.6166	9.76539	9.38338	11.6207	11.2409	12.2663	13.3985	10.8606	13.1397	11.0153	12.2677	13.0065	12.1266	12.196	11.8106	10.7487	7.7542	9.5712	9.61943	9.74508	9.82261	9.55009	7.61079	8.7874	10.1459	11.0685	12.1037
ARB1	7.00294	10.2797	8.6724	8.0148	10.3689	10.5558	10.7483	11.6194	11.5533	7.86299	10.0025	10.8301	10.6253	9.94907	9.40369	12.3008	11.2311	11.1673	10.6446	9.39974	11.1054	10.7017	9.93492	10.6862	12.2012	11.4481	10.1898	11.4545	10.1686	11.0776	10.5425	6.05892	10.0829	10.1637	8.10684	8.39003	10.0969	10.9865	10.3403	12.5275	12.4325	11.546	14.3694	12.6661	10.9637	11.2627	11.8028	10.6265	9.93454
ARC1	12.3005	13.7037	12.8402	13.4507	13.7217	13.9118	13.9909	14.1746	12.7163	12.123	13.9072	13.6598	13.4776	13.334	13.1825	12.5895	13.4615	12.9583	13.2891	13.8349	13.427	12.6432	13.3134	14.0547	13.8532	13.7236	14.1166	14.0654	13.8542	14.0262	13.223	12.1571	13.799	13.904	11.1637	13.2621	12.9994	12.5582	12.6987	12.7261	12.2423	13.1061	9.15341	11.6443	11.1199	8.11725	9.43439	9.31564	10.1572
ARC15	10.8268	11.9037	9.82594	9.6112	9.66274	14.5163	8.69836	9.27573	11.0219	10.6235	11.1542	10.5588	11.7268	11.3167	10.3174	10.7999	11.1213	10.5513	9.65591	13.4203	10.1953	9.31099	8.97977	9.67849	12.7429	11.2069	12.0311	12.3831	9.82739	8.63064	7.0844	11.3981	9.44228	10.6893	10.3373	10.0599	12.4062	8.6695	7.78696	9.00425	11.7242	10.2366	8.29141	11.5551	11.3921	13.287	11.8472	11.1153	12.8436
ARC18	8.51505	9.70568	10.5183	10.367	12.1306	11.7622	6.24309	10.8592	11.0711	10.4122	11.7364	10.2985	11.8296	7.55641	4.33686	10.3471	8.7457	7.86114	11.752	10.5674	4.64992	10.5605	11.2521	12.8407	10.0658	6.66473	11.067	9.56757	8.2818	12.2866	10.5014	10.5731	12.3246	12.6791	10.48	12.9459	10.8412	10.3973	10.4231	13.5576	9.38349	12.9086	9.79597	10.5667	9.67799	9.79064	10.8077	8.69502	10.2957
ARC19	10.6355	10.8929	9.79827	10.8192	10.114	9.14518	11.572	11.1162	11.1807	9.853	12.878	9.80896	9.01881	8.1962	8.40358	10.8625	8.56516	5.43412	11.1916	13.2913	9.38339	10.111	9.25333	8.11773	9.32055	7.91957	9.75875	10.0355	8.76092	9.78579	9.3499	9.51318	11.9825	9.32167	11.076	9.42458	11.7516	9.88076	10.5039	10.1592	10.9799	10.3763	11.2788	9.65947	11.3591	10.9507	9.25737	9.42667	6.34584
ARC35	11.8497	10.4645	9.32767	10.3957	9.35689	10.9424	9.49666	9.34539	9.53821	11.7091	9.16042	8.53099	10.8454	11.4141	9.06005	8.6894	10.1023	10.0481	11.6299	11.4451	9.92406	10.2709	10.4504	12.8121	9.25988	12.1306	11.7318	6.49093	9.88353	11.409	8.16786	11.1772	11.6312	11.6976	10.8584	8.42354	7.93037	10.1494	9.90135	8.91011	9.42622	10.0822	9.47295	9.03866	10.0361	13.4188	10.9002	9.89688	11.124
ARC40	10.6451	8.97503	10.1301	12.6487	12.3483	11.7588	7.7787	13.2284	13.113	12.2013	13.8696	13.6016	13.3543	8.7638	7.35426	10.4247	11.6864	10.0824	10.3987	7.79271	10.3869	9.29323	9.82773	11.6432	9.28742	9.57582	10.9616	12.3657	9.22873	8.90089	8.09378	10.4075	9.64011	8.24569	9.50521	8.62985	10.1614	9.66631	10.2247	9.97254	10.3686	7.6619	9.53668	7.54067	9.89828	8.04246	10.0794	9.20051	11.2824
ARD1	11.8505	11.0655	12.9501	11.4822	10.5689	13.7436	12.3664	12.2798	10.0818	7.61673	11.1655	10.01	12.549	12.9637	12.1946	11.5379	10.5189	8.60832	10.6739	10.2961	9.57512	9.58758	12.0025	10.2122	11.0086	9.25194	11.105	9.88227	10.313	8.7811	4.96391	8.28797	9.92877	8.20741	8.37851	7.95696	11.6271	8.37187	9.43741	7.71906	7.62489	10.1724	9.66816	8.22645	11.2416	10.9872	10.0675	10.6273	9.2432
ARE1	12.4327	9.70664	9.65394	12.0708	9.23278	10.3919	6.9095	11.0867	6.7247	8.12103	9.97632	12.7666	11.9778	5.70106	12.3256	4.23224	9.82769	10.663	11.4347	9.0967	5.12671	8.80055	7.96108	10.4297	8.1475	12.3666	10.0774	6.97786	8.99849	10.2301	10.5736	11.2515	9.55256	8.38264	12.7127	10.3202	8.12087	8.91146	11.0618	3.98992	8.58679	9.07227	8.3512	7.1838	8.52251	8.77668	7.06527	10.8659	5.03124
ARE2	9.75168	9.82202	8.71513	10.0461	8.75068	9.13465	9.003	10.6214	8.76777	9.79084	9.39699	9.87854	11.0515	10.363	10.5718	10.0796	7.94133	10.851	12.8048	11.0345	7.92639	11.4271	11.3617	8.4481	11.4181	12.5768	10.0462	9.39125	12.2791	7.38913	8.95245	6.44085	9.77787	9.58272	9.5738	10.6488	12.4976	11.0226	13.2674	11.4016	10.4166	11.1904	11.8306	11.2945	11.2509	9.48358	10.1012	9.16685	7.00147
ARF1	10.7461	13.8899	13.8529	14.6615	14.3285	14.4528	13.9287	12.907	13.0474	13.9631	12.187	13.3032	11.8144	9.57654	7.33855	9.05419	10.5939	13.7632	11.701	13.7842	8.72072	8.61596	8.08783	11.858	10.5996	10.712	6.63168	10.2798	5.90869	8.63697	10.9291	6.65543	11.1584	8.01207	14.2147	13.0509	5.88557	6.42512	7.65292	5.45565	7.3717	4.49994	5.33873	12.5513	10.3672	11.6114	13.3943	13.6789	5.72851
ARF2	6.34736	10.9494	9.79918	11.0534	9.72853	9.03311	12.1463	10.8835	10.9881	10.7938	13.5743	12.8732	14.2373	9.46098	8.52242	8.2551	11.9271	12.8215	11.5957	13.8531	11.3139	12.5339	10.2727	9.17301	10.814	9.20806	9.1162	3.96928	8.63724	12.3915	7.75079	8.21586	8.55366	10.9078	11.3561	9.05103	8.5679	11.4858	12.1076	9.88026	13.6319	8.85698	8.867	10.0486	9.70183	10.1496	8.17025	13.5736	10.2129
ARF3	10.3452	9.79096	9.4409	8.79182	9.12317	9.92755	12.8757	10.4692	11.4252	9.40647	5.91927	11.5547	9.04771	9.69307	10.8239	8.61147	8.52616	11.9158	10.0773	12.0944	11.3517	10.0867	12.3056	9.64721	12.7132	9.88057	9.67904	7.24892	8.30315	9.91958	9.98552	10.5225	10.6003	9.88177	10.9624	11.5971	9.82072	10.1842	14.2259	10.3483	9.66233	8.0642	10.6138	8.82223	9.69224	10.2942	10.382	12.2249	12.1393
ARG1	6.79296	11.6337	7.56627	13.1365	8.03922	10.9399	10.1776	8.88472	12.8985	9.29816	10.7457	10.2452	10.469	10.2562	10.8479	9.04523	9.22235	7.88062	7.70445	5.87899	8.64962	8.088	12.4716	12.948	10.36	10.2986	10.2	9.21987	8.08582	12.0142	8.02856	6.90433	9.61315	10.1698	13.7588	7.92455	10.8508	11.4196	4.44146	8.55911	8.64507	10.1489	9.66778	4.53895	9.65653	9.85698	7.89312	9.26925	7.78189
ARG2	7.08593	8.96061	8.26173	9.07028	8.44543	8.5055	11.542	10.1554	9.28132	9.87111	11.7885	10.4444	10.9974	12.0646	11.922	8.70026	11.4246	9.23711	11.7922	8.8791	6.77874	11.9468	12.4913	10.7369	9.95743	10.0369	9.49351	10.6838	10.6539	10.7977	6.93656	6.8411	9.87618	8.21192	7.5447	11.0712	9.49784	13.7466	8.54492	7.4433	8.76531	10.0689	8.68468	12.7434	11.0317	10.1975	10.4689	9.49008	12.246
ARG3	10.4142	7.51506	8.28818	8.55303	5.17275	10.1275	9.79908	8.49414	9.95875	6.92812	12.2063	12.0996	11.2721	10.4536	9.89371	10.6429	11.367	10.292	10.0813	11.5995	9.00194	10.7206	11.6705	12.9837	12.5867	11.9391	12.3862	9.32935	9.71708	12.2185	9.80284	8.6492	8.49664	9.76546	10.153	3.98777	8.91681	4.70574	10.0423	9.59193	8.67044	9.35643	9.9941	9.98893	9.50211	10.2786	13.3017	14.2295	14.2651
ARG4	9.35618	10.9934	7.95323	8.70174	8.41687	7.54046	9.848	8.71222	8.86358	10.1207	8.51275	10.7706	9.40002	9.90228	9.90078	12.0243	11.4418	9.55381	10.6714	9.2698	9.60771	9.81725	11.9411	10.53	9.38832	11.5371	10.7581	7.76758	7.52475	8.25008	7.93774	9.39451	10.7405	10.004	8.78055	10.0272	11.0002	9.7697	9.30546	9.49188	9.68041	10.6389	8.43882	11.9198	10.9069	10.9827	9.21663	9.89332	10.1849
ARG5,6	14.1112	13.093	8.69998	13.7675	14.0146	13.8104	14.351	12.8376	13.9772	13.5584	12.4168	14.175	13.8412	13.4026	12.906	13.4666	10.9892	13.3643	12.3576	12.6157	12.1169	12.0032	9.7907	12.3782	12.5551	12.6852	13.0831	12.8436	12.6007	13.0547	12.7933	11.8836	12.0958	10.466	11.7909	14.0062	9.43319	13.5249	13.3907	13.6615	14.0128	8.27213	12.7232	13.0521	13.2628	12.0011	13.4446	12.7024	14.3212
ARG7	9.87303	14.1889	11.2919	11.0045	9.76173	12.5023	11.3795	12.1897	10.6889	10.8726	10.3768	9.94953	9.10272	9.29501	12.0999	12.1432	10.7087	7.68029	11.8502	11.1515	10.461	11.7399	10.1553	9.9114	12.0055	10.8939	11.4305	10.2253	10.4542	11.1037	11.2294	10.4364	9.43128	8.46183	12.3664	10.0281	8.6515	10.0957	12.4054	6.55269	8.37626	11.3042	13.0663	12.4742	10.2152	11.6898	12.2555	11.161	13.4572
ARG8	11.4888	4.80104	8.71651	8.1268	7.26799	11.7885	9.52576	6.62418	11.9419	11.57	9.83042	10.4591	12.6585	9.06766	10.2816	8.29801	9.58769	7.55642	9.88835	7.22039	9.49039	7.87662	10.5349	7.67582	10.7384	10.3577	8.64703	10.9023	11.1044	9.49646	10.5397	4.64939	9.51299	9.89973	9.35791	10.1798	7.7125	12.6907	10.6985	8.91207	10.6404	8.7498	12.3919	7.79695	7.78588	8.45178	10.8829	7.90428	9.60001
ARG80	10.8999	9.80836	10.9723	8.75484	10.7974	10.2857	11.4871	11.405	8.99484	8.82176	10.3668	8.15136	10.6427	8.01487	11.4103	11.6565	10.9037	8.07027	6.47295	10.9837	12.8598	11.0279	8.71883	9.66439	9.38257	10.482	10.5399	8.58516	9.93468	9.65278	10.7458	9.65547	9.4604	9.77984	11.044	11.7629	9.97837	7.43398	8.5848	11.574	11.4095	8.36883	10.6815	10.4949	8.55247	10.2981	12.4352	9.53059	7.87151
ARG81	11.8378	9.62663	10.5004	9.85748	10.0022	11.5459	7.848	8.95094	9.77218	9.38425	12.9504	8.73423	10.078	10.3475	8.99896	8.73701	10.5013	9.29542	12.2347	11.4895	10.3791	8.90647	13.0361	12.0885	10.842	10.9418	10.8233	12.4333	11.2709	10.7975	9.95874	11.4413	11.0979	8.35677	13.3768	10.4928	10.1745	10.8387	7.63298	9.64022	12.1517	10.2377	8.71539	12.5092	9.45768	11.1489	10.371	9.62938	10.1419
ARG82	9.54822	9.35164	8.92907	10.2897	11.918	11.7437	9.55546	11.6839	6.74395	6.91695	11.8527	13.7896	13.5822	10.3047	8.9558	8.2708	10.2231	9.52037	10.9914	11.2247	10.6672	9.80361	10.5991	10.2302	7.436	9.93744	8.94855	10.1448	10.5427	11.8008	9.61433	12.7188	9.64202	11.7698	9.19702	11.8392	9.43893	7.69058	11.3257	12.1772	7.60593	12.5283	12.2196	12.6645	13.0475	9.48306	7.52508	9.91097	10.0321
ARH1	10.0799	8.46538	12.5536	10.794	8.91407	12.0835	7.56497	10.7443	12.6467	7.69205	11.3901	8.29478	8.51613	9.69399	11.9944	7.53395	8.08042	11.1456	9.4789	7.32073	8.44407	8.80187	10.6176	9.89166	9.90078	9.57273	9.71714	10.6074	11.4331	9.83242	12.1716	8.0353	11.1303	10.3357	9.98617	10.2208	9.61584	13.2125	14.0517	10.3375	13.284	8.55974	13.8127	9.6067	10.6183	10.6857	11.5955	10.352	11.1229
ARI1	4.67127	10.2869	10.1838	9.3634	11.1046	5.59806	5.75871	11.4585	7.98465	9.14344	5.34176	12.7951	11.2722	9.02537	9.20093	8.60275	7.54263	11.2697	9.82583	9.13547	5.21892	10.3103	9.27781	8.64947	10.1257	12.1827	8.84263	8.11663	9.21331	8.61181	8.25563	8.60002	4.11664	8.58481	10.8562	7.54053	8.86488	10.279	10.0718	6.80985	13.521	12.298	8.24617	10.0525	9.20816	10.8251	5.9133	8.17878	3.7257
ARK1	10.492	11.8461	13.0177	12.178	12.7353	13.094	12.9278	12.4149	12.5443	14.1538	13.1077	10.4228	5.32326	4.9533	11.1195	11.5793	11.3169	10.6239	10.3887	7.7733	11.0037	9.79114	9.84474	14.3751	9.97841	11.0435	8.47736	10.5175	10.7571	9.10972	10.0839	11.3129	11.0111	10.1476	13.7262	10.7277	11.2003	11.6745	10.1408	10.756	10.372	12.8962	10.1481	9.9836	13.3353	11.1559	10.2766	10.485	10.6167
ARL1	9.90749	12.9956	10.9076	10.0651	8.27259	11.7786	12.8534	3.90299	11.0094	5.8744	10.1535	12.3857	8.86744	11.7508	13.2795	10.3722	8.648	10.8262	9.81363	12.3345	10.7779	13.7634	12.1608	13.5452	7.12857	3.30769	12.6445	14.0971	8.83366	6.23264	9.44401	9.37125	8.47096	11.3021	6.95874	10.9249	9.87457	9.59213	10.9338	8.95402	11.8368	11.1977	9.59316	9.24918	12.6766	11.575	12.3257	10.082	11.3678
ARL3	11.2994	9.79299	10.4853	13.5138	6.61736	12.6498	13.7909	9.94077	11.6039	8.42147	9.32341	10.0955	10.5995	9.84759	6.54018	10.8016	10.8773	10.6199	11.8064	11.2882	11.474	10.1693	10.5214	12.0135	11.7276	10.3897	9.66618	11.0917	11.0024	8.12679	9.96644	8.9822	7.65549	4.8431	11.4563	7.47726	7.08659	8.3663	7.44529	7.35072	7.59713	9.98185	10.598	11.2167	10.3554	11.4636	9.17352	11.6795	10.5544
ARN1	8.91024	13.5797	9.03597	10.4895	12.7068	12.5202	11.5624	11.8917	11.7115	11.582	11.7339	8.75212	10.1493	13.3055	10.2393	9.12594	11.8769	8.48759	9.82896	9.25667	11.4382	11.4265	10.4564	9.23395	10.2121	10.3048	9.3727	6.69906	12.8243	11.301	9.37641	10.8564	13.312	10.3877	10.647	9.35267	5.86829	10.0298	5.62231	11.5778	12.2724	10.6198	11.8284	5.76946	10.4818	10.4926	11.7716	9.17466	10.8351
ARN2	10.3685	8.8843	5.63327	10.0411	9.17662	9.76448	9.2491	11.414	12.1373	8.69104	10.3149	9.53594	12.4952	11.3783	10.9523	8.51824	11.3153	9.99544	10.6291	4.46091	10.1077	10.6771	5.35516	12.1618	11.9221	8.51382	11.0867	3.6083	6.49642	6.69018	5.62228	8.91663	5.20644	8.02943	10.0674	3.93609	9.61506	10.5919	9.30854	9.17948	10.6749	10.2382	8.49838	7.40014	7.18711	4.08824	4.81431	11.0037	11.1687
ARO1	11.3171	12.1759	10.1312	9.28438	10.9492	9.10896	8.66301	8.37894	8.51064	11.3408	10.409	11.6047	12.3618	10.9245	8.99845	11.2432	11.0068	9.76497	10.6583	11.0719	10.1416	11.1613	9.44551	11.2139	10.7834	9.67334	9.5059	10.0724	12.3555	9.82231	11.8646	10.9204	12.4895	11.0352	12.2414	7.83088	7.86853	10.8815	9.59158	13.1787	12.1524	12.7691	11.5216	11.4123	12.0724	11.9593	11.4557	10.1584	7.89896
ARO10	8.74262	10.0633	9.81594	10.9088	8.22508	11.7354	12.6211	9.02716	9.66331	12.602	7.49415	11.4328	10.7819	9.56194	9.93084	6.0774	7.4374	6.66494	9.57282	9.0454	10.2979	10.6516	10.2432	10.9969	9.95836	10.1778	7.99306	11.4145	9.46134	10.674	10.3398	10.0368	9.8247	7.7721	11.7242	8.5605	9.14723	9.95114	11.1427	7.26876	10.1968	10.8138	11.7549	9.42225	6.0117	9.38129	10.4649	12.0309	9.63735
ARO2	10.5919	10.6464	11.3496	10.6554	10.6723	10.9113	9.73901	11.9626	10.1111	10.8452	10.8423	11.3171	11.4356	11.4836	11.4043	11.9417	11.0571	11.2299	11.5837	11.3533	12.6887	9.98431	10.8894	11.6523	10.9656	11.1514	10.4703	10.6212	10.5248	10.8436	11.819	12.7094	12.1577	9.90268	10.4368	9.45738	10.3515	10.4842	10.9319	11.9401	11.9374	9.79058	11.0181	10.7491	11.8487	13.241	10.0045	9.77595	10.6732
ARO3	12.2155	12.9039	10.8598	9.84096	14.3588	13.1778	13.9813	13.5562	13.8078	13.4527	13.6702	13.5246	13.686	13.235	10.8547	14.0403	13.7024	13.7093	13.5448	13.7601	13.0032	13.3145	13.5428	14.2951	13.328	13.3791	13.5896	14.0349	13.8822	13.6633	13.8127	13.7143	14.002	13.7963	14.0129	13.8682	12.8202	13.4464	13.4518	14.043	13.9958	13.7799	13.4543	14.2085	14.2626	13.8249	13.3062	13.986	13.8849
ARO4	9.76953	11.9913	14.0642	9.75151	9.56008	11.3946	11.6511	9.57672	10.9945	13.2114	9.86875	5.64764	11.0376	9.3807	9.42288	11.8546	10.9314	10.7249	10.3412	9.88944	9.76095	9.49377	10.6735	9.62444	10.5981	9.84532	7.80035	11.7155	10.2748	11.2903	11.7697	10.5186	9.88541	11.2726	10.9789	11.0606	10.3496	10.9971	10.0959	11.1277	11.0693	9.46408	11.1088	10.959	10.8318	12.5044	13.1054	10.7559	10.3584
ARO7	8.3764	8.3568	9.7207	10.3208	9.73252	9.12662	11.8541	8.19715	8.33906	5.51588	8.26928	9.42653	8.93835	8.51859	7.76668	5.35923	3.87063	12.911	5.79821	5.00143	9.13283	10.0777	10.848	8.77434	6.59335	9.24726	12.0262	9.84419	11.8702	8.68162	8.85033	10.1213	10.6871	8.88018	8.66651	10.1519	10.1915	7.12187	7.62094	10.2176	6.54986	8.44107	9.57362	11.1147	7.06008	11.439	7.58448	9.64984	7.133
ARO8	9.78626	9.90593	10.2013	6.68142	9.52465	10.0655	11.5511	10.5176	7.82098	8.42035	12.0121	10.8575	9.31594	8.9772	9.78639	10.8223	9.64682	11.053	9.90196	9.24182	8.66094	10.8309	10.1413	9.48869	9.24438	9.34386	9.61516	9.18118	9.9027	10.0416	10.2789	11.7162	11.6141	6.50556	11.2309	9.0868	9.79726	7.49861	11.2237	12.5501	13.8352	11.4403	13.0132	11.8899	8.53106	10.9411	9.83894	11.4199	10.7666
ARO80	12.3178	10.1527	8.64206	13.2876	11.6339	11.1681	10.186	9.88636	10.1384	12.5265	9.59868	10.998	12.1629	9.45219	11.5352	11.2556	9.44008	10.7093	12.4753	11.2531	10.9176	11.8888	12.9772	7.61298	8.80013	11.2389	13.6862	12.0858	12.143	11.1527	10.5634	9.34568	9.16819	9.85003	10.8829	10.4496	9.46213	9.80507	10.1026	9.42993	11.5413	11.4029	11.2386	10.3481	11.1716	10.0993	9.65564	13.5655	6.03208
ARO9	13.0139	11.4835	12.2044	11.8281	10.1332	10.0222	9.58534	11.2657	9.81969	8.43959	8.23871	9.91786	11.9594	6.31911	9.65282	10.2706	8.57979	10.3039	12.8999	12.5706	10.346	9.20415	8.1163	10.6331	8.63195	10.0083	10.6139	9.02455	9.60073	10.2608	9.30881	8.82113	10.0261	10.7987	10.8641	10.6544	9.92454	9.91076	10.6013	10.6421	10.7023	10.7332	9.58534	9.7059	8.38401	12.2411	10.7635	10.3636	10.7723
ARP1	10.0641	8.65757	11.1893	10.941	10.4064	9.15799	10.7586	10.5137	9.39102	10.4318	10.0627	9.33961	9.35719	10.4165	11.5638	13.5819	9.09802	10.8417	8.24603	9.77189	9.2993	9.47006	7.79488	7.23816	12.7271	11.6613	9.96127	10.9736	11.452	9.06652	11.5554	11.6154	10.3914	9.85908	7.05898	12.2933	8.39717	11.7623	10.8313	11.2475	9.99643	10.9628	13.6289	12.5615	11.9847	12.1283	12.2754	11.0744	7.59027
ARP10	8.7033	10.5013	6.86028	9.84892	9.89202	10.4465	6.86847	11.1612	12.7901	9.72058	8.81707	10.96	9.79165	10.4276	6.50408	9.408	9.89769	9.07425	4.23582	4.72062	5.56731	7.35078	5.83535	9.12262	11.564	8.59735	9.13401	10.0715	10.2351	9.38682	9.53938	8.07332	5.69789	11.4182	7.01479	10.9308	10.6428	11.2435	8.62995	10.1258	7.37887	3.90156	11.1535	6.78124	9.10392	10.7883	9.73368	13.7372	8.68325
ARP2	7.85391	10.3472	10.0253	9.58204	9.85295	10.4439	8.93276	10.3994	10.4625	11.2042	10.3376	9.91478	12.6155	12.2636	7.47092	9.71126	11.0267	10.226	10.2788	8.08148	9.69292	11.861	12.1335	9.47074	9.75487	10.242	9.55735	12.4301	11.9847	12.1122	11.7441	11.0422	10.779	10.6753	10.7137	7.9027	9.62678	12.2125	8.61773	8.07232	12.6889	9.25134	9.80232	9.37218	11.4046	9.33995	9.8474	13.155	10.6806
ARP3	10.9914	8.88704	10.3096	9.66679	10.0148	11.0262	11.461	10.1411	8.83391	8.66951	8.60304	12.2673	9.16351	11.5692	9.77547	8.86274	9.63627	7.81845	7.76696	8.08409	11.4492	8.45931	10.5336	11.1364	10.1853	10.393	10.1838	11.0141	12.1636	7.30586	11.0081	9.62076	10.5683	8.27676	7.29308	11.3428	9.56712	8.6809	9.61782	13.3589	11.6752	13.5837	13.0205	8.75364	9.25518	9.68132	9.73609	10.9396	9.24837
ARP4	10.4192	9.13811	10.1075	9.87137	12.2222	13.5409	10.5011	10.5138	8.47531	11.7879	12.6957	11.1153	9.00585	10.3885	11.2814	10.2656	9.52221	9.67671	14.0013	8.82347	10.2047	11.8727	12.0066	12.8367	9.2454	10.9	8.50132	10.3104	10.3857	12.8204	10.9338	7.1231	11.6237	8.92511	7.6668	11.1197	10.1845	9.38844	10.3767	8.4294	11.4668	12.4966	13.0365	10.0185	10.5657	11.2967	10.7338	8.84695	12.1997
ARP5	9.12692	9.63336	9.06475	11.3826	9.44469	10.273	12.5378	8.91994	9.82528	11.122	10.3452	11.8481	11.2722	13.5603	10.1672	11.7425	13.0437	10.0781	11.0788	10.4524	12.5234	8.32789	8.33266	9.28309	11.5246	10.8877	12.5285	10.588	11.8229	9.67378	10.213	9.8196	10.8165	8.3156	12.7024	9.69162	9.37435	9.64198	11.4073	9.82624	12.2488	12.0798	10.7649	8.36552	11.4046	11.4159	8.96091	10.9745	11.4342
ARP6	10.926	7.2895	11.3602	10.7084	10.6371	9.71856	8.43676	12.8467	9.0539	11.8096	8.41298	10.4264	10.0668	11.3361	10.3693	8.78412	10.3531	8.4815	10.5568	12.6048	11.9609	7.48592	7.72898	6.75303	10.035	11.7903	9.19685	8.27832	6.69933	4.74194	5.95236	10.2926	11.7249	10.1438	9.09274	10.4483	8.19762	7.90062	8.62142	12.8591	8.5671	10.5513	7.92002	7.79028	6.65379	6.87745	8.92806	8.79651	9.68134
ARP7	9.37127	10.2697	11.8057	10.448	11.5129	11.5754	11.2412	10.9484	11.1259	12.3404	11.2201	11.5301	10.099	9.81487	10.8946	11.2881	9.49299	13.1072	11.6133	9.00239	6.85355	12.7204	12.981	13.5528	10.0657	8.6579	10.0658	10.6168	10.3423	10.9121	10.229	9.94504	10.5732	10.9166	10.9133	10.3889	11.2095	10.8581	9.85894	9.69474	11.9673	6.45183	11.2086	7.71341	12.1317	10.9757	10.1866	9.97269	6.72718
ARP8	11.9508	8.25046	7.98587	10.0879	8.42017	11.0404	10.8198	10.649	12.3985	9.8303	9.84699	9.75757	9.13033	8.97352	12.3624	7.83841	10.3729	12.7638	9.9081	10.0858	9.65346	9.16978	9.90421	11.6519	11.0056	9.28317	9.85639	9.17206	8.16266	10.1101	13.0247	12.8232	10.7796	7.07192	11.3526	14.2017	6.37777	9.81942	11.9745	10.4683	9.92172	10.0216	13.4154	12.4421	9.04869	7.26427	10.5688	6.65299	11.7117
ARP9	10.0014	8.54343	9.52634	10.0224	8.58089	10.767	10.3187	9.19482	11.7449	7.62495	8.64412	10.3845	13.8421	11.7766	10.2632	10.4837	9.87997	8.55368	12.8502	7.48463	9.50058	9.86334	9.80444	10.0379	6.97231	10.9823	9.95018	9.84956	9.76112	7.94703	8.17111	10.5357	9.72117	10.5066	9.38881	9.51799	13.5149	8.88619	12.0197	7.49275	8.98452	10.4954	8.88697	11.103	11.2429	11.3794	10.0641	10.8757	11.062
ARR1	8.59394	10.1755	12.0816	9.88509	10.5723	9.28299	9.89943	9.95017	11.0431	10.9159	4.70928	11.5292	11.8813	13.0432	9.17732	13.1048	10.6366	8.92724	8.46933	9.39501	8.98951	10.2867	8.70141	10.7984	10.9958	10.3074	11.2535	11.2116	10.6646	11.5808	12.4521	11.2997	11.3923	11.8528	11.2713	11.8369	12.426	12.0038	11.8434	11.5371	11.3374	12.0985	11.9112	12.9846	10.9809	11.5249	11.8812	9.44279	11.9228
ARR2	10.9098	10.6653	11.1101	10.6954	13.3064	9.50533	10.7745	9.17965	8.92869	8.87885	9.00358	11.5065	13.5998	8.05679	10.578	9.55236	9.33932	9.98314	9.947	11.0224	14.2762	12.7394	12.3638	10.4991	10.891	11.1945	12.025	8.80399	10.0781	10.7393	10.1755	12.3229	10.8746	10.2165	9.90506	9.46687	8.97872	10.2141	11.1914	11.9714	12.1	12.8102	12.2241	12.9701	12.326	11.9111	10.4742	9.74212	10.138
ARR3	4.90497	10.3425	9.91321	6.76055	6.11777	10.1139	11.4566	3.86668	9.78187	9.73421	9.77065	3.93678	8.82847	9.33293	10.6101	10.1324	9.48103	12.9276	7.91449	4.15676	9.12294	11.9697	8.7452	10.3114	11.3097	12.0709	9.92361	7.14083	9.27683	11.4602	13.9831	7.2056	10.1479	9.44181	11.5565	5.69186	9.05747	9.99631	10.301	12.1569	10.1543	8.72358	9.57434	9.48786	11.5098	5.08125	7.20046	6.20389	5.48131
ART10	9.40568	12.2848	9.76676	9.1698	8.27354	12.8843	8.0949	9.09576	11.9204	9.45194	8.87526	10.8722	10.596	8.7839	14.3329	10.5665	11.0468	8.89765	9.79255	9.32706	9.36458	9.4214	8.73485	9.45881	9.22125	9.41192	8.37452	9.90757	9.29591	10.0264	10.9246	14.1102	10.1617	11.1294	10.1259	10.2202	11.5949	9.2897	9.84467	10.9389	10.4651	9.1435	12.9109	13.2757	11.3553	10.159	11.0813	8.34387	9.7799
ART5	10.8397	10.6114	11.8547	9.3259	7.73427	9.41666	7.86268	9.26409	8.85772	10.0545	11.0004	11.0963	8.93416	10.0072	8.61533	10.9942	10.1008	9.45767	12.8999	9.14012	10.5406	9.79585	9.53065	9.45787	11.0553	10.3097	8.5623	9.99437	10.8955	9.47659	10.4071	9.50763	11.2273	9.34784	10.4098	10.0435	11.2014	9.87996	9.24381	9.72253	10.3197	10.0928	9.23806	10.9299	8.48824	8.81569	9.63011	9.74555	9.74004
ARV1	10.9038	9.72844	7.90988	10.3475	11.3628	11.9964	10.747	8.30329	9.81947	10.5338	9.56721	9.61041	13.1366	9.46363	9.86968	6.26751	10.0279	10.3215	11.8633	9.9571	10.8343	11.5911	9.70522	10.2467	11.6528	11.0722	10.8411	11.8983	13.0417	9.84664	10.3489	7.31087	6.81999	10.712	9.89653	9.87947	10.624	9.64795	9.85021	10.8085	6.77397	11.3064	10.6914	10.2504	11.5094	10.0262	10.0348	10.8807	10.446
ARX1	8.67736	9.00058	8.51874	8.84302	11.1313	10.7372	11.8486	10.5143	11.8182	7.6633	9.87661	8.4595	10.7699	9.36366	12.046	13.2231	11.5056	7.6648	7.30859	10.4629	7.54264	10.2316	9.38337	7.6914	6.54495	8.85138	6.61213	7.7477	9.70157	8.72474	10.8247	4.69239	7.62156	6.00448	9.63212	10.9639	7.02863	9.20948	8.78333	7.21922	5.16935	7.7812	11.5661	7.44113	8.00279	9.60528	8.49661	5.2767	6.13043
ASA1	11.5802	8.26154	9.34977	8.17618	8.37901	10.4335	7.38746	7.68037	11.879	10.8487	7.98553	7.44342	10.1053	10.1213	8.06802	9.55406	9.61216	6.63342	11.0147	10.4835	8.02041	9.45613	8.39564	10.1725	10.4518	6.04683	10.739	7.51379	10.8061	8.4605	9.80081	7.66268	10.1368	9.79948	5.86117	10.6591	12.6758	10.7999	10.4815	10.8275	8.17245	10.5675	6.81246	9.26738	7.91379	5.61881	10.2285	7.03042	10.6881
ASC1	10.7001	11.9254	9.3406	10.7444	10.2268	9.64113	7.75266	10.2839	11.0372	9.87907	12.3085	10.3709	9.02823	10.7669	10.0957	10.7389	11.2575	11.0365	8.52039	11.7462	10.1106	11.472	9.08795	5.13281	10.2711	11.0334	10.537	10.8001	10.7982	5.38937	11.0384	5.58487	7.60599	9.49059	10.7237	10.218	9.95356	9.62721	8.1517	8.37516	7.59931	8.23864	10.3659	9.02149	11.6127	9.84405	10.6336	9.30564	11.048
ASE1	9.04125	10.9005	11.9359	11.9299	10.6059	12.5689	10.2948	12.0814	13.0399	11.7713	13.5699	11.89	10.3644	11.5717	10.9322	12.3464	11.4359	12.8471	11.3969	9.97711	13.064	11.5071	12.6512	13.8229	8.43154	10.8065	11.1115	7.33259	11.5106	11.9219	10.8324	12.2067	10.1899	10.5605	12.057	8.05787	9.51669	12.2782	10.1594	7.47136	13.5515	10.6141	11.9543	12.9349	9.33126	8.16696	10.1903	10.7598	10.4009
ASF1	11.4329	11.2597	11.8502	10.7949	10.6334	11.3378	8.54888	9.76662	8.94719	10.9492	10.1599	11.0384	9.90366	7.01524	10.6806	11.0605	11.5387	10.663	8.38846	11.9751	12.1154	10.9016	8.9535	10.2749	11.0674	12.4447	11.609	10.7818	12.6971	12.3093	9.02206	9.27032	9.78189	8.16206	7.73798	10.3442	11.4286	9.26085	11.3605	11.4603	10.2985	10.8843	11.18	11.6071	11.6673	10.655	11.4311	11.0177	11.7444
ASF2	12.1379	10.4166	9.72677	10.499	7.54698	9.61971	10.3473	8.59505	9.28731	10.5213	9.80746	10.4818	11.9563	11.8608	11.5986	11.1997	10.5372	10.0995	11.1101	9.97485	12.3451	10.8251	9.43786	5.77605	4.23488	10.4844	10.6956	13.6573	8.71706	9.52631	13.8562	13.7866	12.6724	11.4214	9.96972	11.5803	9.7751	10.0524	9.26986	9.6439	9.70473	10.8382	9.01235	8.7381	13.3922	10.1061	8.25529	9.38927	10.4037
ASG1	9.58608	11.267	11.6496	13.5181	10.5437	11.0305	11.5559	10.5934	9.08538	12.3085	9.86416	11.3376	10.4114	9.5959	11.6237	9.29198	11.6595	9.05153	10.7497	10.401	11.1441	11.1481	11.1448	10.0125	12.6167	10.2256	10.3673	9.96664	7.72916	8.95525	9.94094	10.7985	12.1196	10.2887	10.3419	9.93612	12.6567	10.9186	9.21028	10.395	10.3979	10.7468	8.83818	11.2959	9.46054	11.9062	10.0979	10.0668	14.009
ASG7	14.0674	12.8632	7.98518	12.188	12.5788	8.84878	12.9804	11.1946	8.50719	7.44376	9.1018	10.2266	11.0095	8.93479	9.24771	11.9332	9.48365	10.9913	8.57971	10.5986	9.3215	9.77256	7.14402	9.79384	9.57087	8.61959	12.2753	11.8614	9.34437	9.22411	11.4971	10.3691	10.7121	12.2768	14.2511	10.9172	12.1314	8.80038	10.2237	10.2239	9.24843	12.0185	10.9552	11.9637	11.5884	10.0193	10.3855	8.85903	10.2014
ASH1	10.4861	12.0935	11.6958	10.0086	9.58127	10.4956	10.3703	9.27398	9.35518	12.136	10.608	12.059	13.2734	12.878	10.5538	12.4473	13.689	12.3286	10.4981	12.9406	11.3032	12.0975	11.3544	10.994	11.5986	11.0919	11.7794	12.2072	12.3135	12.386	12.5026	10.6086	12.2742	12.3769	11.5498	10.1532	10.6385	12.5629	10.8215	8.6	11.3155	9.40622	11.3831	12.6226	10.9313	9.42395	12.5619	11.3436	11.3055
ASI1	10.7972	9.71525	12.9499	11.3971	9.4722	12.7927	10.3382	9.24359	9.51069	9.96354	11.3013	10.7453	11.4908	9.99636	12.4589	10.8941	9.94135	8.24999	11.6271	10.7591	7.83414	8.60199	10.9885	9.14592	9.56051	9.61133	11.9853	10.7768	9.9895	8.29521	8.61714	10.0994	8.95039	9.34353	9.80256	13.5338	9.40423	13.4195	9.38797	8.02122	11.5256	5.86455	8.56526	8.24446	8.81207	10.0342	6.9483	8.08575	8.06884
ASI2	9.81173	9.96154	9.23128	9.1121	11.7531	10.5935	12.3033	9.15926	12.3138	14.367	9.19515	12.5037	10.4058	13.1839	12.7639	13.446	10.426	9.3037	6.92348	7.23458	12.5835	11.1377	10.9276	7.71503	8.37382	9.1091	9.30022	9.84017	6.75947	10.7599	7.77645	10.2968	9.17916	9.57676	10.231	9.66092	8.22988	10.9432	9.67768	9.36229	9.40088	9.17444	10.9408	11.1581	8.96346	10.1241	9.02935	9.88364	11.007
ASI3	10.7847	9.73835	9.61838	9.0014	8.80192	9.36604	9.55354	9.82687	9.77295	9.39416	13.2397	9.1821	10.7667	10.5357	11.4152	8.91859	8.62969	12.0502	10.7886	8.79149	10.8917	10.8949	10.8311	9.97698	9.74611	12.0321	8.89446	8.51766	9.12277	9.90471	9.46231	12.3705	9.92485	10.9369	9.69722	9.71993	11.8749	12.4552	12.3349	7.66593	11.5692	13.2845	10.6027	12.6679	12.056	10.0743	8.5672	11.0584	10.665
ASK1	9.3312	6.54265	11.418	10.0265	10.3459	11.7769	7.43728	9.55893	10.6515	11.6057	11.3557	9.70226	10.088	7.49376	9.30863	8.66887	13.6109	8.86195	10.321	10.6585	8.03329	7.67897	9.68049	7.76544	10.1499	9.04015	5.50242	11.6785	10.2627	8.10996	10.9778	10.4901	7.51915	10.0316	10.4782	13.1549	10.396	5.58584	6.43846	5.41698	10.7094	9.3145	11.6616	11.2496	5.98119	7.17342	12.3361	11.2033	9.89169
ASK10	12.1722	6.53898	14.2434	11.3887	12.866	10.4373	13.1088	12.7846	10.8793	9.29792	8.1617	10.6902	7.65057	9.68926	6.35744	9.50173	12.4982	11.1419	11.0367	12.8742	8.20168	9.66923	10.5719	10.523	11.7478	9.46512	9.88179	9.59401	11.2248	9.08847	8.46308	10.9407	11.2866	10.7594	8.21185	9.51679	4.58918	10.3099	9.44186	11.7706	8.55874	9.8188	10.0847	9.6931	9.09446	6.86329	9.25126	6.9012	9.39849
ASM4	8.3243	7.92027	13.8433	11.4467	10.219	10.672	11.0093	7.16965	6.09791	8.53006	7.93857	9.53702	9.96755	11.2119	9.46379	10.0093	10.4418	9.72894	7.68741	10.2175	9.56378	11.6611	9.03203	9.20153	10.427	8.43028	11.4227	10.5678	10.2727	9.49557	9.73007	6.93795	8.44223	10.1903	9.95894	11.045	11.3921	9.07478	12.017	12.4324	10.8901	10.4916	9.36199	10.7032	13.8214	11.5133	8.59191	11.0389	10.357
ASN1	9.16026	11.4761	10.9201	6.92495	11.2126	9.33117	11.7403	9.626	9.74425	8.74505	8.87526	9.99186	10.6831	13.1902	11.7677	9.45943	12.0215	11.4422	9.53189	12.6707	9.2421	12.1705	10.532	10.5761	8.90343	11.3075	9.52269	8.89169	11.22	10.5815	8.56268	10.8787	9.99264	9.42437	10.6981	11.2602	13.0549	8.14641	9.40735	10.2312	12.5665	8.38877	9.45746	12.4678	12.561	13.6947	11.2987	9.79736	11.8897
ASN2	10.0306	11.4422	9.29987	10.7827	10.4285	10.5011	10.5886	9.26987	9.82222	10.0067	9.98494	9.68208	8.728	9.29946	7.9441	9.27691	12.7993	10.6655	9.3369	11.1311	9.95467	13.7924	11.0179	9.27642	9.71363	9.3012	10.654	8.75909	9.47359	12.6048	11.1316	14.0218	12.0878	11.1818	9.85709	9.76503	12.0741	10.9733	9.49582	11.5239	12.4493	7.70468	9.42865	10.7255	8.22123	7.94478	10.7998	11.5495	10.5093
ASP1	7.44291	11.9701	11.3841	9.08555	7.62778	8.73698	6.04242	8.09517	10.251	5.08178	4.93957	9.37393	5.7238	7.82972	7.24802	9.30933	11.3776	7.87944	10.6898	10.2517	5.77693	5.64583	9.80179	8.99405	4.38674	10.126	8.60454	3.90818	6.90358	9.43036	7.48471	9.67099	10.9246	6.97674	7.39811	10.4954	9.65073	9.04953	10.5873	9.87616	4.77462	9.51349	8.80154	9.4968	9.22717	3.74984	6.76501	4.54856	11.0183
ASP3-1	6.75882	7.21038	12.4656	12.5468	9.65731	11.5111	12.9157	12.205	9.334	9.4405	10.8943	10.3092	10.9624	10.0715	11.7614	12.0579	11.1259	10.3685	12.0568	11.0583	11.5143	8.95143	8.84569	9.74068	9.79936	10.1724	10.0298	8.71722	11.1285	9.62225	10.1736	11.968	9.12528	12.4738	6.64741	11.268	11.614	13.2293	9.40953	8.63749	8.4288	10.3256	10.1842	9.2372	8.89856	9.35556	9.87992	8.22998	8.63417
ASR1	10.8045	11.1361	10.1469	9.6132	8.76517	11.2876	13.5087	9.47995	11.6444	11.9144	9.98961	11.2721	7.48485	10.7539	11.9865	12.8065	8.26554	6.18752	11.4986	10.9083	12.8301	9.11051	13.7416	10.2335	10.5522	9.26489	10.3319	12.2753	11.3968	11.3383	11.1779	9.69588	10.4679	10.0977	8.42396	8.40896	10.5062	10.4974	11.9362	9.93601	9.30805	10.4927	11.1674	10.5269	11.3152	10.9023	8.02809	9.0889	9.82242
AST1	11.3322	11.1549	12.0971	8.08473	12.0455	10.8496	10.955	10.1265	11.2107	9.82775	7.48243	10.3091	12.3076	9.40411	9.29355	12.1524	8.43872	9.14018	10.1878	10.4197	8.60776	9.15437	9.69389	10.6802	9.91036	11.3127	12.2352	12.1878	12.4517	12.9012	13.666	10.8263	11.2925	10.6198	12.3683	10.5559	9.5527	11.7056	9.65402	10.4635	11.7567	13.4828	12.5641	10.0526	9.05586	8.89698	10.0462	10.8054	11.0826
AST2	11.5683	10.3521	11.1245	7.25982	9.69164	11.4482	8.27007	11.0002	10.7451	7.65825	9.69656	9.81783	10.0009	11.1161	7.59736	10.6157	10.6942	10.4402	9.68862	9.71317	9.8402	12.6101	10.8341	8.70604	10.4203	11.3314	12.6188	12.0169	11.8221	9.64497	9.75701	11.4836	9.38988	11.1045	10.2485	11.2655	11.4544	11.0219	10.7217	11.9168	8.14289	10.6912	9.97272	9.3959	8.3754	9.36967	11.3293	10.067	8.31386
ATC1	10.9891	10.8021	13.3519	12.4899	9.91383	10.8344	12.0115	10.008	13.4168	11.3012	6.12482	9.4529	8.33848	10.3299	9.53477	9.3439	6.77506	10.4183	10.2928	7.20714	10.7324	11.571	10.4005	10.161	7.84281	10.8947	11.8008	6.92625	9.29818	9.06689	10.9207	12.3596	9.00665	9.20505	7.92743	12.4016	10.1765	11.7203	9.84912	8.25187	7.46293	9.44621	11.3111	13.0124	13.3921	12.5638	13.1375	12.947	12.6846
ATE1	11.9417	11.3125	9.78421	13.7326	12.0495	9.71357	9.34892	11.4992	9.17764	8.63797	10.6121	8.71293	9.46723	10.6784	6.71257	11.155	13.9706	11.46	10.2292	11.7941	7.14116	11.1457	11.545	11.1534	10.1621	9.50235	13.3454	13.7177	10.9385	10.796	10.2877	9.3768	10.5012	10.5798	10.3884	12.6562	11.4296	12.2506	9.5266	13.4384	14.4717	7.27072	10.7893	10.4029	13.404	13.7543	12.7255	11.713	13.7272
ATF1	6.26167	10.3619	10.618	12.5761	7.93975	9.51367	13.2345	8.24199	9.39693	8.89937	9.13814	14.0525	13.7053	13.0768	12.5045	10.2675	11.6132	12.0551	10.8138	8.30145	9.39329	11.7152	9.33125	9.93333	11.8766	10.3801	9.47875	10.8065	9.53781	12.5522	11.4658	9.28179	11.643	11.7508	11.0049	9.18167	8.6522	10.2859	10.5861	11.2711	7.82511	9.6629	9.65626	10.9977	10.1638	11.1888	10.6821	11.1047	12.6986
ATF2	12.0599	10.1171	8.7187	9.47982	9.84885	9.67382	8.44951	9.11571	6.90071	4.76549	6.12562	11.4445	13.5044	11.594	6.61818	12.0595	14.0726	13.6971	11.3659	13.4008	13.5865	13.4159	13.9891	10.4575	13.7744	14.3223	12.7184	13.9861	12.8595	10.3172	12.5225	11.7198	14.0933	14.3601	11.3314	12.4132	10.7257	10.9491	13.0831	12.4901	11.3547	9.55286	10.7965	11.7707	8.73393	11.2683	6.96582	11.1923	10.9468
ATG1	10.8695	10.6408	10.1583	11.2789	12.7028	12.4434	11.7651	10.1562	6.51982	8.56088	10.2605	10.0895	8.76641	7.54002	9.89188	5.54436	8.41027	10.4601	12.2514	11.805	10.8296	8.44472	11.7421	9.25287	11.2603	10.1064	11.0202	12.911	10.9916	9.68245	8.80916	9.20769	10.3204	10.8062	7.28759	11.1775	11.4664	11.1945	10.482	10.5642	10.2209	10.2049	10.3398	9.04337	11.6061	9.80647	8.23895	8.98937	11.0532
ATG10	10.7162	8.70643	10.3227	11.7983	10.622	11.7265	9.31684	11.5609	10.0746	9.69772	10.8942	10.192	10.4617	10.6626	8.43373	9.75067	10.1037	9.58518	7.42805	11.2513	11.1485	12.6904	10.4852	9.20721	9.70428	10.6966	12.2406	10.744	6.72538	7.97121	7.409	10.9475	9.11171	10.0145	7.39735	11.2644	5.14857	11.6186	10.9333	14.7028	8.65334	9.68402	12.2836	10.1035	14.5078	12.9045	9.74038	9.85599	10.3553
ATG11	12.5617	11.0616	10.2561	12.3109	9.51165	9.66868	8.74448	6.96474	9.03072	8.40471	8.52101	10.5238	8.76419	8.86759	7.19941	8.63669	8.62914	10.6163	7.21253	10.6693	9.84794	9.79688	6.14948	10.4816	7.33671	10.4653	6.84607	9.66796	11.5913	8.22224	9.6398	9.17463	7.28865	7.27116	10.7553	10.9569	12.2281	11.2142	10.9989	10.8099	9.27375	6.03136	6.95257	11.9546	10.6596	6.53071	10.5709	4.84106	10.7026
ATG12	10.546	10.177	10.6058	11.1712	10.4664	11.7029	9.52716	10.5393	13.6397	10.4974	9.77821	9.52572	10.3161	10.0252	9.17252	8.63976	10.3992	11.6479	11.3145	10.6153	10.7122	9.62508	10.8744	12.6366	10.9596	10.7078	10.5259	10.3982	6.94885	8.52495	10.0486	12.8696	12.1651	10.1264	8.91858	10.4315	9.61311	11.3977	9.54444	9.00087	12.3091	11.6307	11.0367	10.8598	10.1447	11.544	10.8607	10.1496	11.5283
ATG13	12.434	11.0192	12.104	8.69268	8.79705	10.6021	13.1122	10.561	10.3421	9.56647	10.0944	10.0236	11.9366	11.8603	12.786	13.8995	14.1221	13.0172	7.15652	7.10231	7.48651	8.30874	8.90812	10.3243	12.5164	8.52128	9.558	6.403	12.0595	12.0948	9.11742	9.17206	9.86208	9.92538	10.3763	11.2455	11.4012	10.6365	10.784	10.7562	11.2181	9.71452	10.456	10.8998	9.47913	10.4543	8.8028	8.90226	9.70698
ATG14	10.7799	10.3087	9.8651	11.0163	11.1237	9.88648	9.81291	9.34389	11.9779	9.81879	11.0594	9.01939	10.993	11.3568	9.60284	10.047	12.257	8.91487	11.0596	12.04	11.073	9.93225	5.02168	10.8128	13.0868	10.2028	10.2755	12.3262	11.1123	9.77183	12.7815	14.1872	10.563	9.6799	9.77845	10.2434	7.86714	10.4772	12.3737	11.9159	10.3121	6.94422	8.08817	9.39368	9.49853	12.787	10.3864	9.79651	10.7148
ATG15	8.05927	9.57654	8.25092	9.70817	9.46934	7.81599	10.2181	9.91003	10.3042	11.4061	9.72435	10.0973	6.80071	9.51242	7.23027	10.9047	10.0257	9.54765	9.27727	11.1845	8.92009	9.49583	12.1696	10.0029	7.99269	7.97933	8.01593	10.9625	9.69122	9.6103	8.6144	8.41975	9.50981	8.5242	11.0677	10.0258	10.9907	9.86483	9.03963	10.5401	9.89839	9.8745	7.31103	13.0135	10.196	8.73113	9.30855	13.6049	12.5029
ATG16	11.8889	9.73395	11.019	11.9338	13.5176	11.3153	9.74392	13.4685	9.19164	8.45445	11.8356	11.0201	10.695	11.8341	10.6381	9.88547	11.7113	9.78752	14.6835	10.368	10.6714	10.9952	8.76342	13.4565	9.67037	9.88053	9.52202	9.11331	8.68167	10.3649	7.74994	11.2831	4.31777	6.40193	6.88809	9.27898	9.85578	10.6238	9.96004	8.01538	7.07492	9.73666	8.43853	9.0781	11.0752	6.27071	10.03	10.1035	9.19537
ATG17	10.6909	11.8054	6.91461	9.02633	9.34969	9.96217	9.97655	9.40342	8.70617	7.72593	10.5087	9.37408	9.65448	8.2617	8.41898	9.55997	7.57462	13.013	13.7098	6.6562	10.7904	10.7806	11.0921	12.423	12.197	10.5731	11.7018	11.1534	12.7538	10.6504	9.81398	10.2527	9.69032	11.92	12.3816	12.1931	11.2917	10.4676	10.3274	11.2231	10.1332	8.95755	12.6224	10.1414	7.81743	8.60763	9.08843	11.1869	9.09346
ATG18	12.6684	11.651	13.7301	10.1569	10.2573	9.79603	10.8712	11.2188	11.8064	13.2583	9.83319	11.59	10.1957	9.48622	13.4128	11.104	8.30701	12.2896	11.3088	12.6976	9.84859	10.6533	9.77364	8.45161	10.584	10.4242	8.6589	9.2168	11.3014	11.7957	12.0874	10.4045	8.32675	11.8765	10.2032	11.2493	9.15018	11.288	12.0515	9.79622	12.7974	10.3686	10.6133	11.9653	9.72782	10.7532	10.4509	7.65298	7.15437
ATG19	11.2101	9.45591	11.7646	10.6446	10.4046	10.3794	12.3043	11.0806	10.0651	11.8163	11.7024	10.9071	10.5237	8.3568	10.9913	10.6605	7.58292	8.57892	9.35098	10.0599	9.64915	9.51047	11.8654	11.0856	13.6981	12.3565	12.4301	12.5838	10.7497	10.9476	10.3453	11.6088	9.37865	11.7532	6.67609	9.54596	6.46029	8.78087	7.70653	9.27542	9.28182	11.1829	11.574	13.0431	8.14772	11.2792	7.17903	9.64146	9.64266
ATG2	13.646	13.962	13.4276	13.2808	13.9303	13.6987	14.1372	12.9346	14.1479	14.2121	13.9943	13.9927	13.5837	13.3714	14.1505	14.1213	11.9974	13.6699	12.9874	11.8308	12.5314	12.5852	12.098	13.1083	10.6031	12.8273	11.3226	9.47862	9.47953	7.80081	11.1487	6.04953	10.0942	8.17117	8.37639	9.04375	9.83969	10.4136	10.8086	8.74025	9.80624	8.91809	9.53652	11.0338	11.8187	11.2581	11.3786	10.0193	11.5416
ATG20	9.4694	11.6632	9.34901	9.23752	8.4	9.36434	13.2825	7.78506	10.3462	7.66882	9.5188	9.65408	8.51529	10.3137	9.91975	9.37317	10.2429	10.0482	11.7461	10.3412	8.46383	8.96792	10.2493	9.8248	9.08775	13.6269	8.96818	13.1022	4.09165	12.9716	13.5437	12.4838	12.5991	11.177	10.2289	10.9365	9.90334	11.5201	10.7522	10.6681	11.2951	9.09335	10.0635	8.76175	8.99764	9.57936	7.84545	13.8914	11.7519
ATG21	11.3871	8.99789	4.30356	8.3197	11.0632	13.1249	10.7555	8.6153	12.5774	10.4882	7.64053	10.8794	5.98851	9.96362	12.6648	12.3453	10.8881	12.9456	10.9148	10.4335	10.3408	8.78318	8.62194	12.7818	10.1806	9.98489	9.50413	10.3993	9.74813	9.43816	10.0559	9.50551	8.49577	7.75488	12.0481	10.5542	9.02714	10.6953	10.1568	11.9829	8.67958	10.3588	9.07167	10.2082	10.9542	8.76448	9.82368	9.8456	13.0716
ATG22	10.9052	13.4332	11.6346	13.2756	9.6997	9.25278	10.703	11.2406	8.43849	8.23801	9.47242	11.2806	10.1932	10.4365	10.1138	8.74552	11.4427	9.36775	11.7718	9.84059	9.36549	9.62171	10.6572	11.1666	9.73287	10.9837	10.1267	11.6512	8.43379	8.37978	7.09154	7.44197	9.09933	11.868	11.7299	8.92654	7.72943	9.50739	8.30561	12.5147	10.764	6.5122	10.7036	7.71956	9.948	10.6576	9.45132	9.79817	11.8551
ATG23	12.0583	11.9961	11.0389	11.4151	9.98824	12.8407	8.19685	8.00166	11.0024	9.19961	10.197	13.3439	6.76784	12.9697	10.5576	11.9508	10.4752	6.73143	9.9039	10.7552	9.76338	8.35624	11.2861	10.6483	10.1575	9.87199	10.8762	11.9153	11.9821	10.3283	10.9685	11.0526	11.7342	11.8738	11.8805	10.499	6.40553	10.3402	11.0412	10.1475	9.21067	10.2064	8.48275	9.48078	10.7251	9.70277	11.0912	10.4193	9.63164
ATG26	10.0335	8.36344	10.3913	7.7518	8.64148	10.5221	8.86394	9.21542	9.94479	10.7331	10.2811	9.47246	9.37223	8.10094	10.3204	9.19853	10.1209	7.46032	9.79415	10.5769	8.39801	11.7913	10.1708	8.2816	10.2144	8.80926	11.3579	12.3268	10.027	7.95223	9.91454	8.62801	8.49926	10.8966	11.7392	9.93763	9.89107	12.3308	9.4032	10.1486	10.9188	10.2749	10.9139	12.2145	11.0174	10.8378	8.17056	11.2142	9.31463
ATG27	8.64404	11.4833	10.0849	9.52387	10.1919	10.5039	11.7348	11.6047	10.0468	8.67672	10.1222	8.37055	5.51338	10.4076	10.3493	10.9358	9.82414	9.13508	8.94828	9.77729	9.03435	8.57924	9.79814	9.91205	9.01644	7.27556	12.1019	9.71348	8.71408	10.4395	8.37158	8.46636	10.4647	9.70037	9.34159	9.30465	13.8681	11.2807	12.1552	12.3523	8.1696	11.1281	11.2056	9.22794	10.2975	8.37077	9.96738	10.4035	9.82529
ATG29	10.1236	8.97215	6.51137	9.2624	8.43051	10.7133	5.87027	11.752	9.15436	7.38988	8.76438	10.9366	11.0117	10.1202	8.19498	9.05551	11.6098	9.40315	8.55853	8.39198	10.0363	4.56832	9.07761	8.03198	10.6382	8.27292	10.6482	10.9564	9.18194	10.8533	6.76146	7.10421	8.85198	8.8814	12.6637	9.65313	10.577	10.3607	10.7823	7.46163	9.03515	10.9016	10.6868	11.0918	8.70422	9.50309	10.3619	12.126	9.37267
ATG3	12.6773	10.3238	9.85956	11.4199	11.3725	9.32526	11.1608	10.7407	10.7586	10.431	11.7821	8.37635	8.42271	9.73686	10.5323	9.18578	7.93174	10.757	10.9909	13.3357	12.8239	13.769	8.27105	11.2063	11.8387	11.8924	11.6051	10.0527	10.8822	10.1224	10.6042	8.5762	10.8088	9.67818	10.0241	9.40517	12.278	9.72638	8.8565	11.1809	9.35949	10.1679	11.5699	9.93332	12.0968	9.92756	9.25725	9.74827	13.1163
ATG31	12.6703	13.537	11.6712	9.18366	5.92548	12.815	11.479	10.0242	8.01075	10.5254	7.26672	8.77824	10.5771	8.01289	10.6699	8.77689	12.9977	13.7674	12.2516	6.47052	5.70398	5.57895	7.86839	4.60992	5.87204	12.5995	13.5536	9.75818	7.64316	9.90573	5.43498	7.92524	9.78077	13.76	12.1361	9.67113	10.5509	9.31794	10.1968	10.3641	8.54545	9.74256	9.63193	10.0081	7.65795	10.3138	12.744	11.4013	12.5411
ATG32	9.86575	13.4125	10.6918	10.0995	8.63706	9.78651	10.3886	11.5581	10.7796	5.77316	9.75822	13.3078	8.93242	10.111	10.3734	10.5086	11.9513	10.7127	8.70507	11.236	9.99106	9.0768	13.5546	8.89494	9.01855	10.1529	11.3321	10.4552	6.88554	10.7261	9.66633	8.55185	8.25581	9.13447	7.69216	10.7908	8.43728	8.77134	9.36662	10.9235	10.1332	8.00571	9.82723	10.2856	10.8697	13.7976	8.75719	10.055	10.8209
ATG33	9.63113	12.5461	13.0346	10.4156	12.6888	9.78619	12.425	9.80135	10.4166	8.64374	9.51628	9.26809	9.2473	10.3458	10.7854	9.28451	12.0274	11.4183	10.1761	9.74313	7.04112	9.34322	10.3249	6.46319	9.45265	9.69657	10.2367	9.47821	10.142	12.6261	11.7088	12.3122	11.4468	10.6608	8.73118	10.1783	10.3211	10.6856	11.2714	9.32169	11.4699	9.99496	10.6012	9.752	10.2515	10.2854	9.91363	12.1669	9.49753
ATG34	8.73664	7.86776	9.92943	8.20125	11.4328	13.4065	11.2381	8.40969	8.98719	10.162	9.26755	12.3647	7.19598	5.3269	9.36046	10.2406	13.6359	8.05948	11.2718	12.0539	5.51805	8.76884	9.67417	9.94481	8.79358	5.32346	8.3296	9.13274	9.28507	7.48925	9.82082	9.53694	8.2192	5.28951	8.20071	7.64009	10.8758	10.3422	10.2621	9.78851	9.25585	11.3918	7.38665	8.91138	9.42511	11.6226	4.22879	9.22819	6.67736
ATG36	10.3397	8.75956	7.79743	12.3158	12.4533	9.99656	10.3322	10.1735	10.2889	10.5475	10.4116	10.9781	7.30827	6.95893	9.6167	9.9852	8.90295	10.1506	10.0214	13.8965	8.86359	9.18613	9.90655	9.81336	8.62813	11.385	11.3689	9.86541	11.0543	10.4545	12.3916	10.5616	14.0629	13.1854	11.4385	13.8299	9.21756	9.43044	9.88596	8.69442	10.0551	11.4892	9.44989	10.7391	8.70503	10.8841	9.12393	10.8093	8.86776
ATG4	10.0504	12.2349	12.8327	10.63	9.58199	12.6303	12.33	9.90164	11.2815	11.6851	9.38947	11.4415	8.99295	9.43769	9.17144	10.1517	8.84372	5.78918	8.81106	7.20058	8.88295	7.56604	8.48758	8.91774	9.34545	9.71909	9.67425	7.40417	11.3036	9.27289	6.99207	11.9024	7.83641	7.97996	8.38468	10.8784	10.2457	13.4025	12.1245	12.0779	8.34908	9.50932	6.87472	12.5587	12.8317	10.1784	5.00111	7.13983	12.6033
ATG5	10.1121	9.97672	9.73785	9.00395	11.0264	9.8788	8.01728	11.3754	11.5138	8.98588	8.18681	8.66763	9.40632	9.92642	10.1687	10.7692	9.75358	10.0988	11.1938	10.6998	11.5558	9.29669	9.9449	9.86367	9.09447	10.0511	9.12936	11.2814	9.90868	10.9984	10.1772	10.4613	10.9491	9.04173	10.1003	8.11813	10.5868	10.5847	10.2348	9.57857	9.99312	9.51924	12.7484	13.0595	8.6301	9.28208	11.1039	10.5799	13.6336
ATG7	11.9446	10.9693	11.3188	11.2486	9.98645	11.5598	10.8865	12.3307	11.5236	12.0054	11.8953	11.3324	10.8027	11.7199	10.8195	10.6478	10.3206	14.3067	9.4768	13.2585	13.5987	13.4797	14.0323	7.60423	12.5735	13.0003	11.285	10.5538	12.9638	12.5763	13.9156	13.8035	13.7805	12.2804	13.7026	12.9344	13.6892	13.6445	12.3634	12.6285	13.2544	10.7858	13.3785	11.2419	12.6238	13.9391	13.5338	13.8864	14.0629
ATG8	11.634	11.7466	10.9964	10.8396	10.3227	11.6834	12.358	10.3612	11.5451	11.0626	9.75722	11.7653	12.3946	10.1795	10.2545	8.83112	12.0602	10.4518	9.27739	10.8377	12.036	7.94201	9.5562	11.6734	12.5937	10.8289	9.77716	11.2165	11.2997	10.3506	12.4351	11.1274	11.8453	9.99453	9.38921	8.77676	10.2033	10.2424	8.5052	11.3102	10.5206	9.57752	11.7778	9.70206	9.43845	8.65005	11.4418	8.40876	9.19136
ATG9	9.93647	8.80708	8.92188	8.58686	9.84521	8.07927	10.2803	9.64127	9.35629	9.53223	9.7045	8.93618	10.0753	6.32496	8.84991	10.0857	8.90881	10.9132	7.80413	11.2243	10.4326	10.4414	10.5257	9.46341	11.1116	11.3463	9.5517	6.07653	9.4125	8.39201	11.5134	11.6171	9.22432	9.41609	10.0066	7.4097	10.8196	6.2869	14.1376	11.9452	9.06618	7.06689	8.78808	10.8116	9.90901	11.6122	12.0119	7.37895	10.3359
ATH1	6.82753	9.8	11.7765	11.1252	12.4931	11.1533	9.70205	10.7442	11.2925	8.21498	9.21365	9.71798	10.5359	11.4205	9.6199	8.51941	9.65157	11.4653	9.68274	6.32185	6.67626	8.74996	10.6637	10.9582	10.4433	11.0201	11.0327	10.6186	11.6045	9.64969	10.2147	9.95951	11.8766	10.8944	11.9008	12.6015	9.51067	12.0465	12.9087	11.1018	13.0524	10.9003	11.3855	10.0447	9.91044	9.26832	11.3761	11.0083	9.87691
ATM1	11.5535	10.7727	11.4061	9.79875	11.5943	9.72012	11.6088	11.3615	10.9899	11.5327	12.0573	11.1515	11.6617	12.6333	10.1848	9.69673	12.2076	10.0718	9.49307	10.0376	8.81637	8.89023	11.0662	10.7903	8.46128	12.3664	11.6377	11.9714	9.90549	4.26356	13.1716	11.7959	11.7881	8.58203	12.6131	9.60442	10.1182	10.5114	9.09503	11.9736	10.4642	9.70501	10.0805	9.67821	10.6504	9.95058	12.3293	11.8506	10.8313
ATO2	11.577	10.6597	10.1743	9.67862	9.80777	9.96683	6.73809	11.5822	10.255	10.1685	9.73438	11.0749	11.0499	10.3393	8.84051	11.576	10.0991	12.7448	9.29942	5.36131	11.2013	12.4221	8.71806	12.2913	12.5891	12.4904	12.8802	10.7165	9.14563	10.5243	10.1405	9.53518	11.0401	9.6004	10.38	11.0894	9.23459	7.50109	12.1549	10.8176	7.86951	8.91797	9.59535	12.2502	11.8236	11.4839	9.66765	8.19583	9.88135
ATO3	10.333	8.18594	9.34024	10.4451	10.1319	11.0729	9.37476	11.2822	8.79223	9.01194	11.4695	10.1169	10.9525	11.4115	10.8949	10.7123	9.37597	9.0408	10.262	12.2833	9.87516	10.4754	12.9046	9.06788	13.9379	10.35	9.99177	11.3094	10.5863	9.99686	10.9907	10.1154	11.053	9.88689	10.9246	11.9681	10.0624	9.4494	10.0841	10.5755	10.2955	11.8395	10.5468	13.7788	10.3273	8.03112	13.0678	12.1858	12.323
ATP1	9.54312	13.0734	7.34377	9.07592	8.58245	8.52372	8.38068	11.1708	9.95191	9.60069	9.11755	8.09355	8.93199	8.79857	4.8356	7.61471	10.8448	8.86734	9.43973	9.97862	8.7661	6.84278	12.4826	9.40442	9.08921	9.68745	10.4638	11.0523	6.47569	8.01056	4.96315	9.20942	9.74537	9.35911	9.74424	10.7961	6.1567	7.15538	7.37285	11.5883	11.4103	9.84915	9.29199	8.57462	12.2655	8.60401	9.64638	11.4161	10.5905
ATP10	9.81274	8.60041	11.1674	9.89163	10.6514	14.3017	10.5755	9.20784	8.74233	10.6758	9.92968	9.016	9.95955	11.2867	10.2075	10.1262	12.1491	11.5797	12.0272	11.5	9.65195	10.9208	10.4584	12.0449	9.54071	9.84389	13.6693	11.4557	10.0502	11.0917	9.95015	8.59155	12.5342	10.3442	11.0125	8.72807	10.4363	9.44664	10.2099	9.8384	9.91258	10.232	9.20402	7.96022	10.0912	9.24131	10.8474	10.4699	9.62314
ATP11	9.63173	11.4351	10.6557	14.2964	13.509	13.6813	6.27407	5.50548	10.834	14.5756	8.75708	7.28863	9.71128	9.49376	8.27339	10.1585	8.11522	9.94849	9.42188	11.6516	9.84842	9.52856	12.3696	11.8925	10.0601	9.92543	12.3822	11.2493	11.7496	11.1501	11.6515	11.2821	10.247	13.0054	11.322	11.4404	9.59364	8.77082	8.56443	9.90768	9.93193	9.1174	13.0331	11.6985	13.2123	13.7058	10.8459	7.83648	12.1643
ATP12	11.1462	9.80801	11.7891	9.78972	10.423	12.7601	11.5462	10.9779	9.28855	12.608	10.1723	9.44261	10.3159	10.8841	8.51988	7.22351	11.833	8.96467	8.28261	10.356	9.38801	8.61504	8.91515	11.6212	9.90985	11.3765	10.5467	11.4985	9.15197	11.8397	10.1229	10.143	10.295	11.3494	8.6125	11.5249	7.11671	6.78284	10.5419	11.4266	10.5892	9.57616	12.292	9.27847	10.9991	9.63362	10.9257	11.8475	10.8319
ATP14	10.5397	9.37801	10.5324	12.0375	10.3404	9.68563	10.1678	9.55509	8.73535	12.6712	13.419	10.5531	11.3867	13.1339	12.9518	10.2403	9.98747	9.62158	6.97375	9.87465	6.01858	10.74	12.7035	10.1995	11.0657	7.07069	7.97399	9.67331	10.0953	10.6292	8.85536	8.9141	10.4499	9.06786	10.2498	12.065	8.82044	9.06946	10.1263	9.85062	8.94254	11.0605	9.59577	8.63285	9.34655	9.10378	10.2831	12.3986	10.018
ATP15	10.7196	6.56825	9.97272	12.4226	5.32044	11.7959	12.649	9.14672	11.6729	4.21534	7.3048	7.5328	5.83144	8.13172	6.0007	8.82163	9.20951	5.11668	9.65669	10.5899	8.10119	10.3331	9.80078	9.81799	8.25636	9.04718	8.365	5.6662	6.68311	11.4735	12.5121	9.5169	9.6671	10.6299	10.4423	9.47238	5.12068	4.1384	9.40936	9.98127	10.6037	6.50233	9.82138	7.59969	12.6236	8.93307	8.77698	9.34377	10.6777
ATP16	10.9027	11.8048	10.1521	10.0581	9.37401	11.2442	11.0261	11.2284	10.0392	9.34286	11.7277	11.553	11.2338	10.4009	12.1408	9.5529	11.2534	8.56958	7.13364	12.7908	10.4807	11.8507	12.3354	12.7846	12.0976	12.385	12.234	11.8174	10.6863	8.64609	10.3755	13.5546	13.3038	10.7838	12.7424	9.5169	10.7112	12.9617	11.0123	10.7137	11.1281	7.72343	8.26154	8.60299	9.80971	12.0173	8.33834	12.1041	9.94911
ATP17	9.29472	9.03975	8.63143	9.42606	10.599	11.0651	9.01368	10.8898	12.8352	11.6581	8.17699	10.0068	12.0124	9.27546	10.6491	9.76277	11.6736	9.39127	10.1613	10.5255	11.5975	10.5726	10.3662	12.0639	11.3551	10.512	5.26956	10.2258	10.9467	12.7812	10.0835	9.98725	10.3076	13.6391	12.5491	11.6376	10.8412	10.7418	11.0281	11.837	11.4264	8.1613	7.43144	7.99338	6.15577	4.06032	9.03113	5.6151	7.08315
ATP18	11.2546	11.2719	11.8019	9.17315	10.3458	10.995	11.0075	11.3926	11.5201	11.1412	11.2118	10.2563	11.4633	12.3125	12.0978	11.1902	11.541	10.7231	10.3819	10.1168	10.9492	11.9248	10.2152	8.77381	8.81704	9.65919	10.9174	12.3186	9.42774	10.3326	9.29035	10.0507	9.28099	9.52073	13.7834	9.13186	10.2085	11.5638	10.808	8.99674	10.185	9.34882	9.64897	8.52216	10.0326	8.83092	7.0077	8.21272	10.5041
ATP19	13.3314	14.014	12.8336	13.5113	13.7453	14.2966	13.5975	13.6073	13.6872	13.9277	13.504	12.3783	13.3648	13.9198	14.1159	13.6142	14.1979	13.7814	13.2053	13.8143	13.5931	14.2577	13.8164	13.9486	13.7635	14.0374	14.3009	13.767	13.4959	14.0955	13.8934	13.4593	13.5006	13.3954	13.9734	13.3273	13.8321	13.6653	13.8265	13.6862	13.426	14.2224	13.6025	8.82468	13.856	13.9678	13.9494	13.9584	12.4594
ATP2	10.4664	10.9194	10.4571	10.1266	9.09787	9.67097	11.2137	8.57139	9.11976	10.4764	9.97043	10.3017	9.78878	10.2251	8.64304	10.1726	10.3757	9.53512	8.83958	10.2804	10.0767	10.278	10.9618	9.17398	10.6706	10.6889	10.1639	12.4915	13.0456	10.2148	10.7909	9.96194	10.0829	9.58135	9.94048	11.5706	8.93958	9.47386	13.2579	13.8475	11.7698	10.4199	14.2539	11.3686	10.9001	9.70734	13.0243	12.2152	12.5046
ATP20	3.45797	4.16954	8.21549	8.53766	11.8871	9.44615	5.53639	9.17978	12.8246	10.094	11.016	6.08611	10.2877	10.1582	12.0326	10.0931	8.72008	11.0656	9.42866	5.22546	7.24391	10.2906	4.47545	8.9794	9.29641	10.6761	4.64259	12.2892	11.7734	8.24757	6.16861	9.552	10.3856	9.14742	5.92325	8.81821	11.455	5.41256	5.89835	5.91229	3.63875	11.5061	6.28341	7.00358	9.30252	6.62574	11.5467	9.74522	10.6115
ATP22	10.4817	10.2564	9.82139	11.306	9.38746	8.58769	10.0234	8.4859	7.27654	8.56666	11.8835	10.1479	9.04901	11.8397	11.6621	5.06378	11.4005	8.08858	10.0675	7.83188	10.0476	12.7102	13.983	11.7301	12.7467	12.2216	9.23353	10.5881	10.9562	10.9784	8.32569	8.12198	11.2019	9.5567	9.97026	10.7829	10.9788	6.09421	9.67499	11.1306	9.00191	11.224	9.97714	7.70218	8.31697	11.1618	12.876	10.6546	10.1665
ATP23	11.8744	11.1904	9.53253	11.837	12.2979	9.21981	7.01168	9.90986	13.001	10.4998	12.2306	10.2879	9.84992	9.38545	9.15101	7.06867	10.6113	9.97302	10.0927	9.56054	9.95246	11.4244	9.75766	11.7024	9.97929	9.65221	8.64691	10.6929	9.93494	13.4557	6.00959	8.58777	13.5541	8.97361	10.6955	6.77053	11.9378	10.9115	11.7645	8.2702	9.31219	11.9551	9.47792	10.2426	9.50741	10.1094	11.6655	5.56343	9.96508
ATP25	11.5703	12.1033	10.246	9.63024	7.36401	10.1197	7.96889	8.56103	10.0355	8.93431	9.75	9.91327	8.75019	9.77297	10.3479	9.46198	10.1974	10.8575	11.7179	9.12221	8.97287	9.59747	10.0461	10.5952	8.9625	9.05564	7.02953	11.8698	10.1089	11.8566	11.7963	11.5627	12.1968	12.6866	12.0099	11.0538	9.80642	14.1734	10.7491	9.05357	11.8834	10.168	10.5211	10.1464	10.128	10.7694	10.2706	8.45585	11.3994
ATP3	5.90243	10.7984	8.60611	8.77297	7.19847	11.3035	12.3744	10.2644	10.2762	11.3793	11.4261	10.7802	11.9477	11.9724	11.3243	8.99435	7.11111	11.8002	11.1705	10.5765	13.8356	13.902	10.1315	12.7225	13.9595	13.6008	12.5636	11.2547	13.6488	11.4172	9.8355	9.64901	12.8304	9.213	9.54545	11.0369	8.48761	10.2197	10.3758	12.0824	9.14758	10.143	8.64266	10.9774	10.1161	7.93031	11.7339	6.37507	9.35504
ATP4	3.79784	4.33374	4.96915	6.07412	4.72051	8.46424	11.7039	6.54513	10.8788	9.25488	10.6614	11.0646	8.73347	8.19449	4.91455	8.14304	5.54062	9.99913	9.28367	8.32484	8.22593	8.53353	9.49984	3.85807	9.51577	5.1099	9.98211	9.62269	9.74944	10.1562	7.27784	9.62263	11.3321	11.1147	12.2757	11.6931	11.1316	8.1166	7.48363	10.1213	6.60572	4.4401	10.052	12.447	7.82242	11.7634	5.6623	5.38428	9.20134
ATP5	10.0305	8.44777	9.23991	10.3217	12.7923	9.40503	10.6213	12.0777	8.86279	12.8735	11.4637	11.8527	11.835	12.6647	12.4042	8.59964	10.2804	6.78323	9.40181	11.8905	9.82668	9.02911	13.3846	9.86089	9.66209	8.83587	10.3497	9.9584	10.3105	13.0827	8.46437	8.84377	9.17615	10.8444	11.1366	10.1463	8.95624	9.06939	8.83783	8.71585	12.0779	10.8485	10.8485	12.3522	11.8776	12.6234	12.8861	12.871	12.4835
ATP7	7.09622	9.18845	11.7588	7.43976	10.9533	11.7071	11.2762	10.8985	9.84521	12.0865	11.6494	9.80819	10.0335	9.90553	9.76641	5.63927	8.78285	11.2122	9.38288	7.22264	11.0705	13.1364	12.404	13.2252	12.9466	9.65672	8.13625	10.4411	9.93639	10.3935	9.27356	13.1008	10.5502	12.1031	12.7507	10.7183	10.0839	10.5967	9.0058	10.3756	10.9868	10.0425	12.6332	10.6973	10.242	8.11011	4.66002	12.6644	9.47316
ATR1	12.1347	9.68669	9.86181	13.4526	12.4106	11.7816	10.6715	10.2129	9.45547	11.083	9.07845	13.6647	11.3089	9.47628	9.65181	10.1011	9.64734	10.3576	9.79018	9.72496	10.1163	8.0482	11.8196	11.7338	9.54625	10.1685	9.90152	10.5843	10.7819	10.483	12.5294	11.5859	12.005	10.962	12.1916	11.8465	4.09442	6.25122	10.9523	9.42274	9.93787	11.3006	10.1621	9.88553	13.0311	5.34475	12.4441	13.7062	9.22691
ATS1	12.8652	11.6253	13.9944	9.07508	11.5121	10.0868	11.4192	11.7543	12.1347	11.9405	10.6146	8.2858	10.3387	10.2698	10.3894	8.09891	10.3304	10.2126	9.44698	9.56709	11.6248	9.97659	12.8639	12.7447	10.5082	10.2346	11.6977	11.7456	9.83441	10.0519	12.4247	11.2477	12.57	11.5827	12.209	12.1382	12.2365	10.8205	11.4556	9.49051	11.6989	9.77044	13.5645	9.52829	10.5718	12.999	12.0233	11.6636	11.5171
ATX1	9.79643	10.9099	10.9548	6.9216	4.84386	4.47128	6.78832	11.2483	6.46555	4.53728	5.68813	4.12616	3.8841	10.2867	10.1299	10.7388	9.00211	8.60115	6.38193	8.3864	11.643	13.5449	6.45972	10.3896	5.82098	6.23931	4.42184	6.16893	8.19299	8.36157	11.7166	8.54478	8.29195	10.512	4.56476	9.24117	10.809	10.4201	8.659	10.8729	5.02915	10.217	8.05997	5.08205	9.67052	8.35466	10.1042	11.0674	11.9116
ATX2	11.9048	9.88168	8.12565	12.9329	12.2608	13.5152	10.632	7.18967	10.1013	11.2611	10.66	9.98893	10.1538	10.0456	10.3869	11.2276	11.4347	11.1377	11.2881	10.9669	10.8242	10.1509	12.0793	6.78869	10.7327	7.01855	10.9939	10.5383	9.54809	9.74263	6.00649	11.0513	9.13476	8.6636	12.7019	8.72086	8.34168	10.6456	9.64108	4.39	10.9385	10.9689	12.5136	9.17022	9.3659	10.4425	8.3629	8.35136	8.17808
AUA1	10.2118	9.81934	9.56983	9.58697	9.76567	11.5203	11.4129	9.25734	9.73853	8.86029	7.44527	9.40403	13.6883	13.4454	11.6331	5.82697	11.179	14.2683	5.19121	9.11245	11.7634	11.044	10.2753	9.804	13.173	12.6348	8.39855	7.38919	10.3407	4.97745	12.0399	9.98026	11.5936	12.8293	10.381	10.4621	8.98017	8.29573	6.67039	8.83593	9.58962	8.70922	9.31126	10.5795	10.9233	7.00908	9.34012	9.97875	9.61458
AUR1	12.5684	7.12655	10.6542	10.712	9.02723	10.2927	5.88722	9.79937	10.066	9.93927	9.8178	8.36237	8.58166	11.1932	9.4169	10.3211	8.81098	9.70184	13.9819	8.54269	11.4293	6.98907	8.05443	10.4938	9.39573	10.7206	11.0448	11.101	10.6601	10.8456	11.0551	10.111	9.50274	10.2043	11.3375	11.0716	10.4567	12.2028	10.3826	11.0218	10.4293	10.7855	10.3283	10.7891	10.269	9.98237	10.2037	10.4567	11.7302
AUS1	8.12373	8.67702	8.2699	10.8198	8.76176	9.98001	11.1961	11.027	11.2314	10.6943	9.90309	11.7881	12.6559	11.4625	12.389	12.5633	11.3921	12.0383	12.7425	11.4379	11.7658	11.0782	11.3158	12.221	11.7367	13.1193	10.8795	12.1935	11.342	9.70471	12.4071	10.7699	10.7785	10.4093	10.6643	12.6039	9.56422	10.5445	11.3281	12.6967	11.1164	12.1004	12.4688	10.2212	11.0316	14.4174	13.433	13.9991	13.5751
AVL9	9.9949	10.3966	14.2709	12.6611	11.9651	9.94315	10.4647	10.8269	11.8555	9.6883	10.3693	10.7895	10.2277	11.8706	10.6273	10.2424	10.0265	8.95479	9.1772	10.812	11.5232	11.8886	11.9833	12.5453	11.6711	12.6498	12.2558	12.2441	10.9322	10.2655	11.1367	6.5234	9.44766	10.1078	13.382	9.05106	8.93242	10.0038	12.9369	8.28084	12.1611	8.77294	12.2128	14.229	11.1611	11.0121	10.5389	12.4942	10.5985
AVO1	5.9548	7.15669	6.98642	11.6477	9.20887	9.83846	11.4754	13.0339	9.8258	7.4575	8.55482	10.8403	13.485	8.60273	10.327	9.27329	12.0431	5.72584	9.14946	10.2837	9.91377	12.7147	10.1611	10.1651	9.903	9.541	11.5801	5.16129	6.65643	6.74164	5.33242	7.99604	6.41043	5.92694	5.76104	7.86104	10.7561	4.40341	6.62748	9.87872	10.4575	7.43226	7.58626	10.7037	9.91781	9.0955	7.71792	11.2436	9.10931
AVO2	9.6701	9.24916	8.8573	9.80662	8.51382	8.83951	9.52409	8.50245	7.76105	9.60063	10.4798	10.6196	13.143	14.425	7.44319	11.5269	11.7163	9.30814	10.6597	9.04324	10.1827	10.2297	9.442	10.5984	13.5177	13.7687	12.3083	9.85899	10.2431	8.53647	9.95214	10.6897	12.327	6.23886	7.17422	8.49367	8.1259	6.3947	8.3755	9.16137	6.34822	9.67551	9.30737	9.53459	4.67144	8.91707	10.0076	10.825	9.90299
AVT1	13.651	9.72933	9.61241	8.89948	9.55775	8.70162	9.71811	10.0312	7.11606	10.5638	11.0859	9.75793	9.29669	10.1444	11.6181	9.58608	10.2949	11.6071	12.6314	9.8343	9.6695	10.3919	10.1777	9.7988	10.2097	10.6165	8.26025	9.23244	9.9065	9.74392	10.2511	8.68195	9.57223	9.73578	12.629	12.8376	7.97667	7.76566	10.3683	9.90155	12.7252	12.516	10.9103	10.4836	12.8673	11.7861	11.3705	8.68794	10.9537
AVT2	11.8689	10.9438	10.5447	11.3942	9.65165	9.14771	10.1434	9.5022	9.43052	10.3564	13.9798	9.5838	10.902	5.3525	6.05635	11.8984	10.1742	9.17027	11.0219	11.7229	9.38907	10.103	6.14517	11.7621	11.3348	8.60721	11.377	10.2552	8.83301	10.678	10.1194	9.36425	12.5459	13.1747	12.2467	12.8479	12.9909	13.1226	12.6862	12.5703	12.4134	12.8147	12.3391	12.1335	12.0998	9.80852	10.241	8.77996	5.94965
AVT3	6.27727	10.6753	6.19772	10.3693	8.31854	5.32131	5.73573	6.5152	4.94191	6.97227	9.79079	8.52202	9.51835	3.96745	8.51837	4.72978	8.9579	10.8046	7.0393	8.78179	9.66266	6.32995	5.58692	6.71513	9.70392	6.54429	8.10529	7.55519	8.64134	4.11931	5.17452	8.86435	9.23536	8.49746	13.7662	10.9423	9.1335	9.07879	9.32575	10.7649	9.33301	11.3387	9.77192	10.7554	10.1214	10.611	8.89026	11.6577	11.8253
AVT4	9.80155	10.4707	6.79909	10.4048	6.53854	8.70974	9.99241	5.16263	10.2477	6.0454	10.8856	6.11494	9.65456	6.70396	11.0931	9.61341	4.50447	9.95575	13.5293	9.5123	9.85785	10.7203	6.72349	9.75154	5.08966	7.99434	5.70922	3.98274	10.8409	6.13794	9.72078	6.17129	9.93179	8.05704	12.534	10.5782	6.1909	12.438	7.17825	4.57937	10.0697	6.51297	9.89224	6.80556	11.4104	9.77808	10.5549	5.1663	9.85348
AVT5	7.80122	9.82781	10.3966	10.1033	8.69969	5.88555	9.54273	9.81772	10.4993	9.62156	12.2135	4.05107	10.6913	5.19323	6.03596	9.46372	10.0404	9.50528	9.99644	9.79599	8.39698	7.69124	6.98607	9.45559	10.357	8.65126	10.8648	9.40698	10.15	9.19114	11.5077	9.84476	7.72602	9.7209	5.72999	9.2267	10.2124	8.79311	10.4316	11.1469	8.60777	8.92753	10.4895	9.90118	11.3681	10.539	9.92021	8.77935	9.83111
AVT6	11.6001	9.35423	13.6284	12.2149	10.6782	13.1217	8.41458	11.0022	7.97902	8.42299	11.3536	10.9948	9.5124	12.0806	11.362	11.2251	12.9574	7.52399	9.38886	13.284	10.7979	6.22656	13.6416	10.1139	10.9009	12.9307	10.6609	8.13894	9.14794	9.65745	10.4555	9.89014	9.88532	9.93922	9.97687	13.5103	9.02862	10.3661	9.61101	10.6311	11.7543	10.1228	8.78017	10.8712	9.50767	11.4035	9.41889	10.6638	11.9917
AVT7	8.33558	11.8306	12.7363	11.576	8.83179	9.04279	10.9099	13.0222	9.51902	9.95244	12.3366	11.0735	8.73359	8.69955	10.336	8.8041	7.79083	11.6433	11.2266	10.072	10.5129	10.8274	9.79728	10.2136	10.7374	11.287	11.0169	11.0041	11.178	10.7201	11.5963	8.24474	11.5633	10.2318	9.23488	11.5218	9.54273	10.7169	10.9366	10.0927	10.226	9.50712	7.15967	10.1606	10.6285	11.1206	11.0315	9.60608	10.1131
AXL1	11.2688	9.80815	12.7037	9.97799	9.16362	6.00312	4.21972	9.26791	9.26037	14.02	8.33694	9.60178	13.7204	13.6786	11.3114	12.1914	9.60883	11.1761	10.3058	9.92712	7.95027	9.71445	8.78981	9.82059	9.01122	8.29941	13.2943	10.484	8.84791	9.02251	9.82347	9.54249	11.3462	8.46993	8.9223	13.1771	9.71893	10.4251	12.2628	12.2798	13.4767	9.58507	8.94237	9.76773	11.1519	10.3222	11.5809	12.6687	7.86128
AXL2	9.66996	9.40697	10.2234	10.9052	10.1041	8.96528	11.2518	8.76644	9.62076	8.73544	7.21293	8.35376	10.2164	9.73691	11.7794	10.0686	9.59068	9.98163	12.6085	10.3752	9.57636	10.1927	10.0366	10.5809	10.0092	9.54736	8.71485	13.0922	10.2604	9.91271	13.7273	12.4068	12.6761	13.0311	9.58691	10.5945	10.4011	9.53595	12.7678	10.9602	10.1483	11.4972	8.2609	11.7622	10.6993	9.04966	11.8112	8.27257	13.4396
AYR1	8.30385	9.97374	8.58254	8.34303	11.6649	6.37073	9.94191	9.26944	11.6876	11.7563	8.24678	6.47062	7.07349	12.5514	10.0103	12.2504	13.1624	4.23038	10.2505	9.57973	9.40248	10.354	9.3267	9.61712	9.17288	10.9312	9.7534	10.4401	10.1378	9.38008	10.1039	10.2948	9.70477	4.19079	11.3521	8.23207	7.80913	7.84683	9.46375	9.80196	9.22536	9.54122	9.44268	9.66839	9.62853	11.8178	11.8602	11.8851	10.4304
AYT1	12.5478	13.6286	12.3372	11.8703	12.795	12.3472	12.7155	11.524	13.383	11.8101	11.195	12.4645	11.48	10.2883	12.3346	12.5202	12.5323	10.1684	10.7666	11.3274	9.81522	9.57904	9.46128	9.21509	10.7792	12.4181	11.191	11.1668	12.7365	12.6789	11.3063	12.3971	9.94445	9.19366	10.2814	8.4837	9.07421	9.6037	9.13853	10.3938	10.003	11.5333	8.59153	8.32119	10.2516	8.14086	8.90652	10.7791	12.6713
AZF1	11.318	11.3112	11.3175	10.3578	10.3379	9.3717	9.65661	11.8498	11.809	10.0648	10.5292	7.42739	7.7438	8.58929	10.4073	10.6041	6.68638	13.1583	9.37368	8.54503	10.2286	9.13828	10.9587	5.87882	8.10559	8.42678	10.3674	9.67455	6.32829	8.80026	8.19596	10.2099	9.95936	10.8361	11.5822	12.2029	11.6373	10.4783	10.6401	11.7602	11.0052	10.947	8.552	9.48765	11.0436	8.99076	10.9124	10.2748	9.47436
AZR1	9.10893	6.70928	12.5277	10.8946	10.6459	7.37661	8.97801	9.96935	9.1046	10.5678	7.16049	9.99595	5.03141	9.68472	10.1725	8.93866	9.52739	9.40542	10.2782	11.3164	10.7237	9.57609	9.35356	9.69861	9.05707	11.6063	9.5012	11.7787	9.46048	11.2072	11.4243	8.9541	9.77023	8.52465	9.74073	10.3227	9.93128	12.0493	10.3165	11.0231	8.60906	8.69669	9.34976	11.7347	10.489	9.91498	9.52281	9.47529	9.24786
BAG7	8.8604	8.29972	10.2254	9.72026	9.87555	10.5424	9.65682	10.8108	10.9156	8.20629	7.54657	9.00844	10.0057	11.7128	11.0812	10.0116	9.51716	10.0011	12.5993	12.9676	13.364	7.99564	12.9271	14.021	12.605	12.6806	12.3002	11.6706	10.8551	11.8893	12.3927	12.5712	11.2244	10.5336	11.7142	12.2206	10.2575	10.5954	9.87392	11.4678	11.439	11.2184	10.8658	11.4522	11.5024	13.7201	9.87738	10.4969	14.6181
BAP2	11.3362	10.8588	9.81897	8.81328	8.39703	8.75862	9.88197	8.89462	5.26955	11.2847	10.3656	7.82619	9.32878	8.80313	6.02897	9.8504	10.3057	12.7085	8.3925	4.5577	5.00738	3.33688	10.5479	7.10765	8.69992	9.38003	5.41105	9.89487	12.2603	11.2059	10.3119	12.3166	3.78561	6.74766	11.7066	9.80446	8.52925	9.41228	12.0005	12.4377	9.89195	4.30035	9.91473	10.0441	5.52432	4.57131	10.3976	10.7368	4.05531
BAP3	10.8596	12.301	6.59549	10.6783	10.8645	10.2486	12.6582	10.0147	9.53762	10.1813	11.9777	11.0059	8.38616	10.1618	10.9638	11.1615	7.83379	8.495	4.00988	10.3847	8.67581	11.4518	8.20822	11.3892	10.5913	9.46994	7.04027	5.6443	8.96772	6.49634	9.40302	10.0119	9.66396	10.7292	10.328	10.1821	10.3842	11.0886	10.5222	9.4095	9.89027	9.60496	11.8003	7.49755	9.04659	9.76681	12.8575	9.88362	9.02509
BAR1	9.18413	9.33463	9.59258	8.41689	9.30231	9.5906	10.4347	9.02379	10.6982	11.16	10.3114	8.9324	11.0393	6.67556	9.03853	10.7859	10.6354	11.4335	12.5086	10.2757	10.4668	11.9545	10.3609	10.6908	10.3409	10.2978	14.1235	12.3376	8.63324	9.54801	11.1539	11.0344	9.85215	12.1293	10.5319	12.7286	9.18466	9.38783	7.11532	9.13035	8.64885	7.27262	10.8079	11.7917	8.96954	8.27357	10.2234	6.95665	9.30158
BAS1	9.02928	12.0408	8.47539	12.0524	9.91051	10.3422	9.15605	10.1794	8.67217	8.77466	11.8159	11.7404	11.9266	10.7299	9.64436	7.03445	10.5001	11.0451	13.8318	7.55961	12.4334	9.86072	12.1501	9.15589	9.34699	13.1541	13.6464	13.3872	12.1495	9.56163	11.6339	12.4749	12.0117	11.2672	9.59236	10.4005	10.6684	11.1002	13.5407	10.0035	11.1044	11.4364	9.11584	7.45269	10.1154	12.3824	10.6252	10.3465	8.51225
BAT1	7.64476	10.474	9.65889	12.1924	9.88989	8.75764	8.69002	8.68881	11.3817	11.321	8.99876	9.79389	9.00048	14.0546	12.0491	10.5158	10.4912	9.89439	10.8887	10.691	9.56685	12.532	13.4269	8.78761	10.763	11.495	11.1887	7.64871	10.2074	9.39901	10.2467	10.6506	11.8472	8.68641	9.34931	11.2586	4.94392	10.2029	9.2206	11.411	9.90051	8.88611	8.15607	8.19365	9.10509	10.2643	10.4586	12.2996	9.31365
BAT2	10.572	11.4339	6.35971	6.92871	10.8942	10.4959	3.60735	10.0517	7.89285	4.2027	7.40163	11.277	6.5302	10.3134	11.8419	6.54709	7.69938	11.0829	8.39934	9.91004	11.5852	9.29466	3.74443	10.6423	9.7687	8.72073	10.602	4.43007	6.47011	3.51882	11.3345	6.78763	7.62488	14.0566	11.3497	10.3556	9.11994	8.45862	10.9546	9.20026	12.0611	12.1315	7.93625	9.36723	7.98917	8.74393	10.2917	6.56774	7.43684
BBC1	12.4958	12.7551	14.2113	11.3419	10.6865	9.41694	10.4388	11.2198	10.2646	7.17617	10.1426	10.6138	10.5004	11.9461	10.5668	10.5329	6.52877	9.62187	8.65769	14.2463	8.961	8.57228	10.1891	11.4258	8.24832	7.55864	6.14378	9.72168	9.19023	7.55781	9.32988	11.0127	9.23739	13.428	13.1244	11.0981	9.0007	11.6902	12.5208	11.2906	9.26595	10.692	13.2302	8.46546	11.1109	9.57595	8.07793	9.39322	8.53255
BBP1	10.8973	9.60961	12.6925	12.8288	9.89077	11.2127	10.1927	13.0922	10.5513	11.2348	9.59037	11.9091	10.9185	10.6312	12.4736	7.50379	13.4658	13.8787	9.62171	9.74459	10.3318	10.3081	9.63234	9.65668	8.69142	11.257	11.1108	11.6057	7.35361	9.03114	10.2161	13.2146	11.1365	8.66332	11.4487	8.84679	11.729	10.2561	13.2671	9.70933	7.7934	10.8705	11.1667	12.947	12.3001	10.8097	10.3136	10.3115	13.9225
BCD1	10.0928	7.83816	9.16032	11.6318	10.033	9.94693	7.92155	8.5562	6.90751	8.69316	9.7496	7.81075	11.6871	8.8108	8.70021	7.02507	9.41615	11.5977	7.28354	9.50544	10.2456	9.93055	6.85378	8.85704	10.1905	9.08704	6.90635	8.5879	10.3404	11.0676	11.3111	12.4752	13.9613	11.517	10.124	10.2185	8.19227	11.5751	9.57971	9.55463	9.78528	10.0546	13.6387	9.3671	10.9216	13.3141	9.02189	7.71935	6.55204
BCH1	9.93861	10.0296	8.59248	10.8908	10.2046	8.8736	11.418	12.4396	11.2524	12.6545	11.7735	9.77683	11.0406	11.4918	10.7706	10.6891	11.4785	11.5941	11.9506	11.0347	11.8639	9.27212	8.94236	9.84042	11.9241	13.7256	9.18175	10.8481	12.5102	10.8308	9.65118	10.8502	9.38801	12.1625	10.4546	12.2308	9.81773	10.0499	8.13126	12.1166	7.41193	11.593	8.18701	9.34387	10.7325	10.6435	10.1817	9.07333	9.02076
BCH2	8.99601	8.52308	9.59357	10.2318	10.7778	10.0001	7.80124	7.92451	10.908	4.01162	8.94475	10.0087	11.4869	9.36315	11.4919	10.6688	11.4405	9.19715	9.60846	12.8994	11.2527	9.71427	11.0804	6.58221	11.5604	13.6089	12.8369	12.4826	12.4737	11.5989	12.6892	10.7271	8.2968	12.9393	13.1432	11.1158	12.5172	11.6859	12.1745	11.489	9.81615	9.52025	10.4392	11.6737	12.0449	9.4917	10.9645	10.235	8.70034
BCK1	8.77239	10.2003	7.34519	9.69326	9.36175	10.1748	8.4199	12.2829	12.8682	14.0611	8.32743	9.91234	7.97815	13.7081	10.2406	8.00265	11.9905	13.2153	9.46747	12.3379	12.9412	14.1093	13.4846	9.95335	11.994	10.5103	10.9517	12.4288	11.21	12.1866	11.1	11.6534	13.9507	11.7601	10.6473	11.0802	11.1114	13.7356	7.13858	13.8617	9.49943	13.2414	10.9329	5.50196	13.0328	10.6647	8.00301	12.7361	10.8681
BCK2	9.54519	8.60818	9.70362	11.3228	8.05315	8.82159	12.441	8.51763	9.83811	10.709	9.81621	11.0591	9.96703	10.8209	11.2577	10.6844	12.2114	9.15876	7.79049	11.7824	11.1601	11.2577	9.61488	10.4935	9.36876	10.3721	8.40748	4.68802	9.138	9.96377	12.1307	11.7199	10.1559	10.0393	9.91467	11.4745	10.6073	8.15528	10.6965	9.27174	6.97711	9.5146	10.8181	11.4412	11.0073	10.7318	10.5886	9.64557	9.77439
BCP1	11.6537	11.1311	12.8224	12.4779	13.9172	7.81193	13.5843	12.6995	12.4092	12.2025	12.693	9.6047	11.496	12.0418	12.4297	14.1341	10.8947	11.8973	10.5115	10.8242	10.0528	8.93166	8.57005	5.79427	10.8757	9.78755	10.4585	9.41358	10.0294	12.9102	12.1196	11.4272	9.97107	10.0275	12.0645	11.3286	8.11888	10.2248	11.9294	8.82207	12.4856	12.1705	11.3157	9.52075	12.2826	10.9837	13.236	11.7348	8.94586
BCS1	14.3574	10.2093	10.6826	12.4675	12.3313	9.82801	11.3119	9.56085	9.68333	10.128	10.7112	10.2315	8.8527	9.11852	9.07056	11.1843	8.26096	11.2007	11.2243	9.22209	8.15465	10.8093	10.3906	9.77911	7.7436	7.98976	12.7713	10.4825	6.67831	9.9968	9.8769	10.7855	10.9847	11.3948	8.8604	14.4219	12.4862	10.7249	7.5258	10.1539	10.9087	11.0906	11.9335	9.92984	9.38386	12.6818	7.96726	11.5949	9.93406
BCY1	6.10479	9.40284	11.5318	9.58164	10.1929	8.18665	9.82454	9.69396	11.571	11.6535	10.5606	8.57748	8.75967	12.2097	12.7739	9.79838	8.64877	11.6764	3.39053	11.7316	13.9566	13.4494	8.18067	8.37336	9.99393	10.4222	14.5782	10.243	8.85351	9.93647	8.36171	9.07848	7.46131	9.83429	8.68152	9.61971	11.0786	10.1636	10.194	10.6047	10.2194	10.1008	10.5181	9.98242	10.6277	10.288	10.2131	9.64229	8.03
BDF1	8.87987	10.3356	10.6925	9.01445	6.86854	11.8653	8.18535	12.6969	6.32839	7.91509	11.0632	9.84898	10.0608	9.27871	10.5328	7.47512	9.90587	10.295	11.1013	8.3229	12.0984	11.6239	9.72351	6.8058	8.844	11.7351	9.53283	4.44198	10.4372	5.24618	9.70889	11.3725	11.1471	7.19446	5.57058	9.2551	9.9155	13.1881	11.5773	4.9883	10.8175	7.29381	5.8762	11.7609	7.62208	10.142	11.6561	6.04918	9.35815
BDF2	11.0945	9.37026	10.7701	9.44409	9.47938	11.801	10.2718	10.7138	9.72619	11.8574	7.12547	8.65008	4.63822	13.0488	12.1217	10.4193	10.359	10.7804	9.1174	11.0253	9.64807	9.56512	12.1858	11.7853	9.99594	11.5547	9.26741	10.217	9.39461	9.50882	8.82028	8.29794	11.895	12.4565	9.44169	11.9774	11.6357	11.8654	12.2591	10.8605	12.0606	12.1121	9.289	13.8212	10.5475	12.3074	10.6422	12.0762	12.4546
BDH1	6.90035	7.80049	7.1836	9.35978	10.2272	12.9764	13.4425	8.28966	8.10817	6.01665	11.4632	10.9361	10.725	8.90376	10.3814	9.03558	9.57698	9.94272	9.0626	9.42518	11.5826	11.6632	11.1086	10.2435	9.33947	10.1559	9.11716	9.45097	9.14113	10.9863	8.57014	9.34249	9.96699	8.47284	8.72959	9.74861	9.65899	9.74479	9.75141	11.0526	11.0676	8.63437	7.91837	13.9472	11.3753	10.8705	11.066	11.8906	7.31372
BDH2	13.5973	13.8176	9.74354	10.4097	3.83602	10.422	12.8387	9.69438	11.6228	12.8978	11.0349	9.18238	13.8523	14.3355	11.0996	9.47719	10.4179	9.18158	7.53657	9.74823	11.4883	11.9784	10.3423	8.08231	8.07754	9.71259	12.3527	12.1853	9.2319	9.17603	12.784	10.2591	12.2615	12.099	9.39671	10.8665	14.0987	10.6564	12.2812	11.051	13.6123	9.83673	12.5581	11.4849	7.45668	12.0164	8.98393	10.5064	10.8833
BDP1	9.11845	10.5116	9.00295	10.6649	11.0196	11.2197	5.97651	5.82779	5.45549	10.259	9.99975	11.132	10.6258	9.56429	10.0108	10.3058	9.51351	9.5061	10.1323	9.94926	10.2442	11.0924	10.7479	11.4364	6.52067	13.0366	10.5161	9.53278	9.62265	12.5698	10.1198	10.361	10.3961	11.0077	11.1337	11.9182	9.9706	10.0555	11.8857	11.3062	9.84156	9.62208	11.223	8.58852	11.1103	9.81301	11.2905	10.3217	8.94712
BDS1	14.2623	8.64368	9.88919	10.6576	7.49758	14.2563	10.4373	11.3371	8.95019	8.74628	9.1043	11.272	7.18473	8.56469	3.55798	6.32633	8.01188	8.43092	9.28807	9.78302	9.37202	5.4805	9.87269	8.92369	9.83621	7.283	8.91766	6.15485	10.6003	9.86833	9.31381	13.4907	10.9698	12.2378	10.091	3.73779	7.76461	10.1001	7.73755	8.36103	11.7794	8.52655	11.4066	10.0546	9.20045	6.09348	8.77509	5.19006	8.66093
BEM1	13.5242	6.99831	10.8202	10.2077	11.4984	12.1729	12.6116	11.4214	11.5733	12.0374	13.1945	12.2711	10.3835	9.79092	10.1256	12.6371	12.581	12.6207	12.0835	9.80299	10.374	11.1043	11.037	7.41239	12.8011	9.29429	9.96731	8.72022	8.62381	11.9889	8.63082	10.9119	11.0117	10.1422	9.50062	11.9278	10.7985	12.1388	10.8045	9.28877	8.77053	7.35337	8.19959	12.4202	12.0395	3.97563	10.2533	12.8581	10.7795
BEM2	11.6652	12.257	9.17361	11.1093	10.5119	8.82174	10.842	9.28814	6.93605	8.8469	11.2705	11.4261	12.3255	10.7931	6.6284	12.5967	10.7363	10.0532	8.72656	11.326	11.4452	9.50681	11.9497	10.4328	10.1718	12.1104	10.2573	11.072	11.2242	8.16674	7.59829	10.1115	10.6973	11.7752	10.4515	13.4807	5.62882	10.3633	10.1098	9.403	12.1722	10.7087	9.89306	10.8778	7.90377	7.59829	10.3486	13.4316	9.80544
BEM3	10.0047	10.0859	9.70906	6.93992	11.4024	10.398	11.8682	11.6557	12.5303	12.7494	10.8816	11.0369	9.0632	11.6688	9.9941	13.0885	6.96008	9.24992	6.16611	9.01619	7.83262	8.63249	8.92022	11.4585	11.937	12.6285	7.50958	11.4518	7.02967	10.5308	9.45655	10.387	10.719	8.54708	8.27919	11.2129	10.3635	13.845	11.4606	10.8991	10.8584	11.9146	11.5415	13.17	8.11389	12.6999	9.74444	9.13666	9.14658
BEM4	12.1815	11.579	11.8285	12.2641	11.604	12.335	10.3968	12.599	10.613	9.08721	9.34217	8.0136	11.2107	6.48564	9.7597	7.04803	8.34685	9.0914	9.41024	10.4007	11.4456	8.52074	10.2324	8.90021	10.3818	11.7229	12.8404	12.193	12.4096	11.0382	11.7783	10.106	11.2009	11.636	11.7698	10.8613	11.4976	11.1702	12.7173	11.7039	11.4728	10.925	11.7758	11.8261	5.74284	8.9222	11.0574	6.90623	11.1306
BER1	11.5689	9.07233	9.84809	10.116	9.78714	10.3199	9.58863	12.789	8.38089	12.9682	11.7167	11.5553	13.6572	11.9905	12.8269	12.1347	11.5399	11.7098	9.04644	11.4223	9.90939	11.4257	11.0469	8.28707	8.6574	6.77139	11.1491	10.399	8.01767	13.7563	12.0091	10.6542	12.2442	12.0737	11.7606	11.2827	12.5663	11.5234	11.956	12.0408	11.6975	9.99352	12.0519	12.2209	11.9837	11.8358	11.3779	11.8045	10.4605
BET1	10.8472	10.7503	10.437	7.00518	8.63957	12.1698	9.85828	8.98037	9.48117	10.2884	11.8087	9.79477	11.58	9.94945	9.25027	7.37732	12.3333	11.4623	9.01531	11.8093	9.42292	11.7127	8.03835	9.75085	10.3367	10.3583	10.7795	9.34039	9.34392	9.63171	14.2228	10.0966	8.32828	6.93009	12.0299	11.1414	12.2314	10.3336	9.31453	12.2895	10.7375	12.1084	12.6566	9.33797	13.7235	10.5422	13.0271	7.18526	10.9794
BET2	12.7623	9.40205	11.0592	10.0851	9.77502	11.2351	9.32001	8.23571	9.81144	11.9407	9.8646	7.36809	4.23387	3.32218	13.996	11.9701	13.02	8.7276	6.52352	12.2372	9.37175	11.2981	12.3622	6.66989	9.77076	6.52309	8.99068	11.8035	10.2352	9.73168	7.27014	10.8696	9.64876	12.9031	12.43	7.96281	9.23015	4.81111	8.95878	4.56711	11.7993	12.5289	13.5906	8.22827	10.9344	9.67219	13.4864	11.4168	8.99633
BET3	5.53539	9.05124	8.16194	9.36709	9.96086	10.2331	7.93856	7.01927	9.03082	14.3737	11.0561	7.65629	9.82488	13.3385	13.815	12.8511	13.2785	11.7949	6.32362	9.36663	11.9975	6.82928	8.07403	8.66499	3.85079	9.23045	9.42499	11.6773	12.1846	13.08	9.85671	11.9633	10.1369	9.05555	9.33473	10.889	12.382	7.60937	9.77361	7.10108	9.87756	11.0569	10.1717	9.62395	9.49224	9.53126	11.1213	12.8733	11.0359
BET4	9.48185	6.41498	8.3052	10.5476	9.53664	6.31703	11.7123	9.12133	11.5674	11.7711	11.654	7.36094	10.2984	6.98059	8.22331	9.98219	11.4347	12.1033	7.9052	11.2879	9.8643	7.62381	10.9036	5.74212	5.92515	12.2871	8.73532	10.0249	7.03826	10.7009	10.2354	8.20154	8.60136	11.4588	14.0325	5.44372	12.6406	10.1035	10.725	13.838	7.56642	11.2573	12.364	8.53598	10.3881	10.2757	13.5405	12.5498	11.3217
BET5	10.6568	9.4895	5.64788	6.2089	4.82801	8.84832	9.68992	10.1045	11.4197	10.0236	9.35826	11.7236	5.2856	8.59025	9.00208	11.2198	7.50458	6.95498	12.1339	10.815	10.5724	11.4849	7.93989	7.95134	11.8221	10.2449	9.40965	10.1373	8.1653	10.2806	8.90192	10.5211	11.6528	8.8727	10.2327	10.7455	9.54748	6.60232	8.76403	10.8622	8.91498	10.5953	8.92457	8.69991	10.8533	10.0758	11.3236	7.051	12.2439
BFA1	9.10462	9.17933	10.2513	3.71131	5.92435	7.26305	12.8473	8.5624	13.164	9.14449	7.54138	11.3354	4.56898	4.54703	4.73058	10.9717	7.29792	5.31335	10.6922	9.44567	12.4425	9.46626	6.10652	9.95857	11.9509	10.0905	8.23867	8.83642	11.5432	12.9117	10.843	12.2734	4.12616	4.16285	3.8295	10.4246	13.0889	13.1706	10.4819	9.5851	13.1804	12.2199	11.1837	11.7461	13.0832	10.1363	9.01818	11.1738	9.803
BFR1	10.9848	13.2836	11.6222	10.9924	5.03836	11.3516	12.1541	11.7985	12.4277	9.54403	11.0216	10.5089	10.5871	8.85906	9.89027	9.44863	10.4564	8.31219	12.0335	7.85476	7.82091	10.8479	8.65072	9.6331	11.5156	9.37927	11.8135	11.3555	9.56427	8.66652	13.1288	10.0047	10.5963	10.0678	7.85824	11.0512	11.4683	9.63688	11.8643	8.76961	9.27173	10.4537	8.88269	10.8714	10.9311	10.7786	10.7393	9.70396	10.5288
BFR2	12.964	4.66267	4.64041	4.17013	4.64666	3.7905	5.47567	10.1393	13.5898	8.93648	5.2166	10.3509	5.47764	5.55521	8.64877	13.945	11.5488	6.68989	10.425	8.98033	10.5754	10.615	8.67871	7.24377	9.97761	6.84253	5.21087	12.2923	10.6624	9.45949	11.354	11.115	13.674	12.2704	8.88508	8.59211	9.62092	9.63667	10.0917	10.2717	10.5837	10.7833	12.1165	12.1119	10.7382	7.76939	9.23421	12.2148	11.1106
BGL2	8.51095	10.919	9.96968	9.31551	11.8923	8.87817	9.13458	10.651	11.8534	11.3718	4.02954	11.2081	10.3031	9.30451	7.57826	8.62164	6.11469	10.4149	8.16396	9.09135	11.0335	10.3459	10.7442	8.93708	9.71714	11.6632	10.3638	12.1139	7.94214	9.93195	11.2646	8.9287	9.97591	10.5823	9.92684	9.59605	7.12245	10.3757	10.7898	10.0712	8.87942	11.2329	8.72462	8.6307	9.34501	10.0559	9.77338	10.4953	9.63145
BIG1	10.1143	9.5765	7.211	6.2643	10.4815	5.84595	7.63918	9.53331	9.26652	9.35289	9.07106	12.7876	10.3526	9.1827	10.986	11.1405	7.69732	10.9907	9.23105	9.60512	11.029	9.88654	11.6655	9.40752	10.5697	9.69601	9.87629	9.71468	9.49015	12.2145	9.42946	9.91855	10.0559	10.2937	9.99635	10.7214	12.3234	8.88842	8.72269	10.7295	7.24528	9.09546	10.2474	10.2656	8.99621	7.47566	9.25935	8.96005	8.85308
BIK1	9.86816	12.5574	4.38745	9.00427	10.6779	7.34662	7.88582	4.09668	7.27291	9.39383	8.36037	5.43553	11.5553	9.14065	7.46378	6.0417	8.25505	7.33348	13.2307	10.3068	11.5291	10.0759	8.01176	11.1988	8.33741	8.2425	8.74573	12.0254	3.71302	9.64091	8.5834	10.6254	3.92378	11.949	11.1902	9.46149	6.82092	9.95783	9.91392	3.72467	4.29711	10.2474	8.8087	9.35292	9.96051	3.45738	10.4565	8.67996	13.5951
BIM1	9.17983	14.2894	8.25243	9.98666	6.35665	8.96299	6.03843	10.1742	11.2752	9.72897	11.5902	11.1742	10.4424	10.0526	12.8372	11.9914	11.9702	6.25294	8.17406	9.76172	9.16463	9.9474	9.38091	11.7569	10.7824	7.2029	10.217	9.42393	9.94689	9.03995	7.24264	5.34774	4.11788	8.71451	9.78506	8.80206	8.15545	9.27989	9.43588	11.6373	8.38818	10.5068	11.973	4.55085	10.2402	8.28342	8.90019	10.6471	7.18116
BIO2	9.90257	5.10691	9.31213	10.2612	7.90548	7.80407	8.72258	9.99093	10.7542	5.26252	8.3037	7.71615	6.20551	10.0504	6.48173	4.73963	7.69094	10.2759	10.1531	8.43072	13.2332	12.5379	8.62564	11.173	4.80331	11.6301	7.70772	9.88615	4.06832	4.59192	11.3974	10.8918	10.4461	12.5708	10.6162	10.1709	11.0827	11.1004	10.6123	10.5017	9.41912	12.2392	11.5673	13.2919	9.75974	10.1515	8.64233	10.4559	11.1003
BIO3	9.96968	9.21564	11.5973	9.97557	9.59616	10.2934	7.93799	6.60915	5.77657	11.3731	9.46295	10.3842	10.5111	10.2634	11.5867	10.7377	10.5322	7.71565	9.97621	10.2013	10.4782	11.1622	10.0332	8.11899	10.8657	9.01693	7.96791	11.3462	13.2713	10.3758	12.7908	11.1344	8.66547	11.8355	8.67213	10.3885	9.48609	10.1937	10.9336	9.09407	10.063	10.1534	8.81111	10.6243	9.63835	10.4935	10.196	11.4502	10.87
BIO4	9.74582	13.8803	13.8592	14.0116	14.3652	7.13226	13.7897	13.8056	13.9959	12.984	14.0213	13.6003	14.3299	14.1417	14.2452	13.3267	14.1312	13.937	14.2747	14.1498	13.945	14.3544	14.343	13.1139	14.1041	14.0902	13.9459	14.2608	14.2699	14.5772	14.5565	13.8252	13.5979	14.1897	14.1975	13.9434	13.9907	13.7783	13.9215	13.8873	14.1652	13.8262	14.3518	13.9695	13.8774	14.1067	14.266	14.3583	14.1115
BIO5	9.21127	8.94698	12.9823	6.64507	11.2125	11.9471	13.2772	10.1435	11.5862	12.5491	11.328	11.799	11.3839	10.6303	11.8855	8.23192	10.1461	9.73801	9.54513	9.10578	7.51456	10.3022	10.4373	8.58418	11.4621	8.90514	10.335	7.32891	10.8312	6.9	9.73227	9.64865	9.14694	10.5657	8.57316	10.9291	10.1754	10.3894	10.66	10.97	11.4028	9.48816	10.0371	11.298	8.77963	7.14496	8.70647	12.1736	4.99322
BIR1	7.18561	12.9481	8.66542	10.896	7.66798	5.05809	11.0627	9.0646	11.5658	6.16485	9.98624	3.96603	11.5753	11.8243	9.55535	9.04396	8.87086	8.66052	10.1897	6.43453	11.9267	12.3261	9.95515	5.21752	8.70647	9.48905	10.1712	11.7442	12.3323	6.68867	10.9906	13.0694	9.47925	9.78305	11.4698	11.6356	3.93647	4.03709	9.73432	10.0987	5.75705	10.0271	8.07498	4.4932	9.07396	10.6181	13.0534	10.7521	8.76853
BIT2	9.46105	6.77589	11.0417	11.6414	11.3626	9.39717	10.1124	10.8261	8.76049	11.092	11.0719	9.87318	9.05386	10.7603	10.7736	9.41547	9.86476	11.9124	8.90552	11.5109	12.1016	12.4766	12.6113	10.4449	9.97696	10.3732	11.1251	8.88024	9.83661	9.30663	11.0358	9.1657	9.05723	11.8395	10.703	9.66909	8.32373	9.28517	9.62729	10.5961	4.76291	10.582	12.5907	9.51917	10.7981	9.62766	9.37069	9.65419	7.35095
BIT61	10.299	10.5317	7.97353	8.50154	11.6633	10.0562	8.03158	11.9057	10.9886	12.3892	9.76961	11.0116	9.46948	11.9865	11.2497	10.7162	12.2782	9.58729	8.86493	10.037	9.31548	11.5248	10.6299	10.5113	11.0412	9.92916	9.9501	8.70936	11.1912	11.4575	11.3625	9.60001	10.7662	9.47281	8.6904	13.6507	13.6039	8.40781	7.11841	10.086	10.9599	12.39	11.7849	10.7967	9.88529	10.6801	13.6582	9.08017	7.42608
BLI1	8.33319	8.9088	10.2697	11.5244	6.75846	11.2885	11.825	12.5896	12.7038	10.1216	8.14263	10.6965	10.6632	9.09599	10.5904	9.79677	9.51075	10.8386	9.32541	7.25291	10.6547	9.72553	10.4227	10.5105	8.53138	11.3943	12.5746	11.3927	9.39015	9.37885	12.1628	11.6462	12.0723	13.4383	13.4145	13.4521	8.89084	9.74684	9.98464	11.2001	10.5893	11.7056	8.55188	10.0124	7.83642	10.196	9.05386	9.43125	8.36142
BLM10	9.08476	12.1342	13.8059	9.76373	10.9144	5.6892	13.8026	9.15247	10.5938	10.622	10.2948	9.99026	12.2573	11.0009	10.7267	9.62026	11.1629	11.9601	10.9879	8.70122	9.18771	10.2489	9.0561	12.1613	10.7406	13.1051	12.2543	9.61692	13.4846	11.5488	12.3675	5.35005	10.942	10.0845	10.4437	11.3713	12.4817	11.691	11.2479	13.6504	10.6331	10.3635	9.60684	9.5724	9.71484	11.561	10.5339	12.1173	10.3829
BLS1	10.6801	9.61608	9.10987	6.84341	12.7081	11.1794	8.7611	9.53445	10.2461	10.4711	4.74898	8.87265	3.23215	9.65673	9.18285	9.12805	11.6545	9.63454	5.6543	8.25911	7.10399	13.0751	10.7878	9.27718	9.19011	10.0696	12.3615	8.41884	11.1059	11.3226	10.4786	6.85896	9.05386	9.31029	12.6542	10.5713	3.45249	10.244	3.98491	5.68625	8.26055	11.9599	7.83776	6.85677	8.98065	7.73356	11.513	4.26551	11.8915
BMH1	10.4619	10.8944	9.65184	11.0019	9.69659	12.27	8.65873	8.78842	13.0595	9.52543	9.68143	10.5645	9.97302	8.92814	11.904	8.77116	10.352	9.63822	9.26295	8.46917	9.87302	11.293	9.10956	9.59523	8.87503	8.01467	9.05598	7.77639	9.67183	9.14468	9.31539	9.97865	10.7042	5.05527	9.52834	10.728	9.58392	10.5738	9.82021	9.15475	11.3	13.1326	9.79443	7.79112	10.3296	11.409	8.15632	9.81085	10.7157
BMH2	9.35088	4.59862	10.1594	8.11951	12.1039	11.1167	10.7308	10.2539	12.5075	11.7144	11.0639	10.3778	11.4093	10.5851	11.0055	11.9984	9.96292	9.69141	9.13551	11.2863	8.68163	9.25722	9.36526	9.69372	12.5343	11.9677	11.5814	13.8138	11.8675	11.0754	12.9627	11.664	13.3644	10.4605	11.2491	11.435	9.45066	7.24934	9.31004	11.9621	13.2761	12.7218	13.2894	11.133	9.305	7.49806	11.9865	10.4168	10.7097
BMS1	10.3598	13.8459	14.5241	13.9476	13.0769	14.4555	10.0048	13.6107	10.5078	10.578	8.17486	12.3017	10.4221	11.072	10.0683	9.5544	9.09581	9.90933	4.80283	8.24992	8.71267	8.05625	11.4308	6.05326	11.8361	8.69137	10.2225	9.87199	8.68777	10.6859	10.0435	11.0138	12.2857	12.9648	12.5105	14.4593	9.2812	10.7579	8.17925	10.4231	12.3997	9.08912	13.5331	9.97848	10.5923	11.4252	13.3551	12.0907	13.8925
BMT2	12.8163	10.5216	4.5507	11.7066	12.3911	10.243	11.2377	7.72659	8.04851	10.0453	9.97823	9.57322	9.37883	8.87431	12.1498	10.3658	12.044	11.1393	7.7413	10.9275	11.6687	9.20223	8.59125	9.61046	9.31879	9.40058	9.57312	8.61851	10.4014	12.0942	9.2441	11.4275	8.94397	7.78145	10.5714	9.51417	10.3259	9.29762	9.36122	7.76226	8.76952	9.43473	11.5534	11.7151	9.67823	11.4273	9.22402	12.1335	9.33525
BNA1	9.39999	11.2874	10.6879	11.2724	12.8737	10.9582	8.27594	9.79693	8.91793	5.94265	5.19271	10.8165	11.1788	8.7603	10.9344	11.1972	10.434	8.89843	5.4202	4.55044	11.1867	11.8572	7.17478	4.84766	12.3323	6.76373	11.4099	8.69213	8.6025	11.0289	10.0859	13.476	10.664	9.72005	10.359	10.4228	11.3879	10.3046	6.78793	5.81301	4.1872	11.7412	8.84877	9.5682	9.40779	13.0008	12.4284	10.2908	10.2726
BNA2	9.74202	12.3721	9.64943	11.7157	11.759	12.2961	11.9942	12.0009	11.8976	11.1451	10.1272	12.0976	12.7408	13.306	12.3351	10.275	11.1734	9.16467	9.10363	11.9887	11.0656	9.45034	10.7371	7.67678	8.49295	8.90634	9.36823	9.84718	9.21148	11.0944	9.96681	9.34877	8.47182	12.5981	8.00457	11.0942	12.3664	11.4386	9.8526	11.1232	8.75275	7.7758	7.8439	7.59663	11.7106	11.9727	9.96911	10.8775	9.26999
BNA3	10.546	9.41139	12.3922	5.90034	12.1068	11.1589	11.4467	12.0662	4.79017	9.7123	11.1448	13.342	10.5819	11.1009	11.1169	13.7505	11.3579	11.0547	11.7687	11.0686	11.3348	10.9703	12.3856	10.3391	8.4618	9.30938	9.08208	4.21154	9.05484	5.15902	7.65621	8.43663	8.04499	10.5621	11.9943	10.7029	9.45485	9.65578	11.2543	12.4064	10.3471	10.1456	10.1386	11.0346	10.0593	9.81985	11.9891	12.2038	11.5721
BNA4	10.2868	10.4957	10.7355	11.6647	10.4242	9.29506	10.6026	10.5145	11.0375	11.9522	9.43712	9.35944	9.81699	8.60642	10.0617	9.44928	11.809	9.10363	10.8016	10.9554	12.9749	9.38975	10.2465	9.67594	10.8758	7.98862	8.95795	8.44688	7.8483	9.13069	9.61268	9.77315	11.8186	8.65519	9.94718	9.50002	8.40612	10.7345	10.6993	10.81	9.60141	10.3306	9.0794	9.89023	8.63777	12.0913	10.0476	8.63864	10.9336
BNA5	12.9919	13.2952	12.9438	13.8012	13.7089	13.6998	13.5188	14.1593	14.1873	13.6065	13.2777	14.0185	13.6926	13.0216	12.7503	13.2681	13.6537	12.9597	13.6133	13.4213	13.6434	13.4298	13.1547	13.9345	12.9266	8.51851	13.6328	14.0941	13.5182	13.9169	12.4623	13.7954	13.5223	13.0867	13.8343	13.5657	12.8673	12.588	13.4969	10.9065	12.3957	11.6713	11.4907	11.6444	11.9756	8.69904	11.7752	10.7482	13.0561
BNA6	9.00187	10.0373	9.80372	10.3048	10.5406	9.67502	10.1214	10.4646	9.83019	12.2588	12.7018	11.6555	9.85568	8.51554	9.77994	10.1789	10.2573	10.9624	9.18396	9.82693	13.1916	13.9656	12.5307	9.70905	14.1993	12.5946	10.3211	9.04749	12.0199	11.6197	11.6674	10.3656	10.8674	9.66375	10.3426	8.56235	9.80593	12.481	12.0997	10.9417	8.8121	12.1406	10.0623	9.83092	10.1897	10.2894	9.68677	12.1477	9.60728
BNA7	10.1062	5.649	7.28779	8.00143	8.3627	9.27063	9.71607	11.0099	5.48444	11.7675	11.766	8.85844	6.12835	8.85054	11.2894	9.12635	5.91644	11.8164	10.6276	6.93929	5.33399	7.3448	4.52524	11.0006	9.8118	9.54285	9.50366	6.52888	11.0767	10.3698	9.01749	12.9998	10.2273	9.96581	10.642	8.55982	9.87194	9.89529	9.91233	10.0602	7.50343	9.74267	9.92812	10.3614	9.55949	10.8163	7.77001	10.9062	10.5464
BNI1	9.29806	7.42419	10.6646	13.4251	13.8891	11.282	11.0622	11.8842	8.48046	9.85779	10.7631	11.4213	9.63743	7.59599	10.9018	10.5901	9.43894	11.7665	11.4862	5.37145	10.4978	9.75725	8.53502	13.1136	8.84732	10.3156	9.06015	10.9731	12.1487	11.1278	11.7754	8.93428	10.9792	9.29852	8.03077	10.1692	7.56088	9.98844	7.90234	9.75679	8.40464	7.03507	10.4709	13.177	12.1332	12.4068	9.97011	9.7166	10.5603
BNI4	10.4285	9.41128	9.53237	11.1517	9.70165	11.4383	10.7224	9.62609	9.39131	10.8391	10.9158	11.2555	11.2823	9.46322	12.7831	10.307	9.55822	7.81132	10.3608	10.2187	10.2203	8.17845	8.34144	12.3407	10.5404	11.2431	9.39483	10.5729	10.6826	6.50595	8.22303	9.80152	9.28092	12.9464	9.50914	11.4306	9.80399	7.80911	10.7592	10.7954	8.94267	10.3882	11.628	11.2387	11.4997	12.5925	12.6188	10.1604	10.5946
BNI5	10.247	9.24979	9.21172	9.02956	9.87924	10.2103	9.81337	9.28681	10.0367	11.8178	10.9928	11.1774	10.369	10.1883	10.7305	13.6453	14.2064	9.91562	8.9386	12.671	11.4103	9.84907	10.9883	9.88055	8.62098	9.7618	10.0307	11.8812	10.2914	8.72628	10.2982	8.67713	8.89977	11.0315	13.8775	12.96	9.87833	10.2781	8.40041	8.35107	10.1088	10.4226	11.3153	10.2529	9.79313	10.5872	10.7376	5.59925	9.40913
BNR1	8.97735	9.31573	13.8378	9.58907	10.0263	11.0109	12.595	12.43	12.9748	12.6661	11.7428	11.277	8.82978	9.29642	11.625	9.88054	9.82391	10.4349	9.91269	11.2194	11.0216	11.1067	9.10161	10.5811	8.36909	11.8267	9.23679	8.39419	12.0109	7.88908	10.1234	12.5623	8.12855	12.3523	10.3392	8.7476	8.824	11.5451	8.48627	9.34118	10.6131	9.08927	8.90509	8.71518	9.0407	9.63326	9.12437	11.2096	8.86433
BNS1	11.1575	4.8615	9.15379	8.06338	9.29785	3.78124	11.0729	4.68221	9.23366	9.78351	11.1405	9.72691	10.6681	8.37966	11.7748	10.4315	11.6819	10.6118	11.4029	10.045	9.31911	13.1066	8.54255	4.37261	10.115	10.8399	8.67703	11.1705	5.78303	6.80088	8.66161	8.54368	9.27481	5.22061	13.2207	11.1889	9.67117	9.47396	6.19455	9.56704	11.9421	11.0009	13.7222	4.91278	10.5365	9.48511	8.25544	11.0783	13.2851
BOI1	9.7586	11.3334	8.88957	7.98804	11.744	9.44393	10.9448	9.37771	11.8078	12.3421	12.1344	12.362	8.85281	10.8888	8.85201	11.2669	10.7476	10.7946	7.07973	9.14643	10.0173	8.83065	12.5428	7.60248	10.697	10.9873	10.9638	10.6506	10.9473	11.5844	11.0355	10.6466	14.4807	13.0674	8.65332	8.62009	6.6655	9.77598	11.0697	11.1552	8.88955	9.71819	5.26864	8.07864	9.59168	10.0635	13.5316	8.75044	7.39051
BOI2	8.919	4.64348	9.88623	13.2015	11.4393	14.0195	12.9608	7.66336	6.42632	9.51865	8.03433	9.28378	9.17224	10.117	10.3399	9.27757	11.5172	10.069	8.74032	6.89324	10.2502	9.27778	10.5964	7.46245	11.7432	13.4991	11.6434	6.10485	4.10522	12.8428	11.6121	12.0013	9.78022	6.42632	10.6134	12.8628	12.2346	13.805	10.5492	9.4182	11.5469	7.3212	11.8425	11.052	10.7839	11.3923	12.9057	8.70941	4.58304
BOP2	8.15617	7.09179	9.25632	8.73387	10.8484	13.4998	9.5977	11.6407	9.95541	10.4162	11.534	10.6827	10.5787	11.2144	10.2478	10.3345	11.5255	10.0355	11.6703	9.0308	10.5063	9.1501	9.08894	9.89333	9.25452	12.4271	11.4016	10.4491	11.5836	11.9445	7.52359	7.17022	7.14925	9.35981	8.59411	11.2921	10.5406	9.69181	10.2836	11.3119	10.6954	10.9653	10.744	9.4581	10.3443	8.63085	10.4702	9.21971	11.3263
BOP3	9.38787	10.1464	10.1649	8.91785	11.999	10.343	10.3368	7.87897	12.6278	10.9439	10.4068	9.67225	11.1333	11.1843	10.628	9.87873	11.1448	9.66319	11.2209	10.7267	9.90651	7.82965	12.1116	10.5136	11.791	8.64936	10.732	10.6848	11.6215	10.0675	10.0611	9.88442	10.3377	10.9499	9.40228	11.148	14.1007	8.22254	8.2198	11.3588	9.53554	11.6528	8.09487	9.44917	11.7246	8.85443	9.23373	9.56781	8.11563
BOR1	5.70568	9.9683	3.60293	3.9753	11.0273	6.36819	9.21744	6.17159	4.59981	4.72121	8.75195	7.47411	11.5062	7.94228	9.8281	4.51962	3.74641	7.70626	9.70827	11.8641	9.3915	11.0364	5.80853	10.4354	9.32583	5.38054	7.66217	11.8908	13.394	10.4772	11.5669	13.101	7.7389	9.01127	8.71172	12.111	12.1004	12.1556	11.4581	11.0718	11.1054	10.5036	4.28449	9.94365	13.1017	5.89656	12.2168	11.8315	10.4533
BOS1	10.7761	10.9539	9.99002	10.3546	12.1094	6.45101	10.605	7.33095	11.6437	9.57975	10.086	9.41624	5.09743	11.0093	8.43951	8.34311	12.4333	9.57309	7.92792	10.2268	9.51128	4.12288	10.8959	10.806	11.3032	9.25246	9.66551	10.7214	8.60614	8.7609	8.16559	8.4612	11.6547	11.5205	12.468	12.6087	11.5921	9.43867	10.3631	10.9163	10.2454	11.0117	10.4317	9.73967	10.3907	9.76814	10.4435	10.8547	10.9301
BPH1	10.3289	9.77196	11.5301	9.6918	12.1667	10.608	12.8392	12.3575	7.25271	5.77798	8.21613	6.85471	11.7618	10.1363	12.0512	11.0284	7.67165	11.2643	9.12124	7.6372	5.77231	8.53993	9.43859	8.75517	9.5672	9.7599	12.0935	7.76329	8.81036	10.9453	9.50666	9.69348	13.3501	7.03515	11.0118	11.0653	9.8435	9.97032	4.23881	8.20586	7.53138	9.25241	8.64921	8.49883	10.7889	10.7807	10.5001	10.7591	11.0435
BPL1	13.439	9.47094	11.5114	10.0033	8.67958	11.2984	9.46373	10.4158	12.5348	12.107	11.7389	11.8496	12.2928	11.9518	11.5815	11.6721	12.3238	12.2833	11.5472	12.2202	11.8331	12.655	12.4538	11.9993	11.7367	12.1772	11.5298	11.8359	11.935	11.5305	12.5005	11.0226	11.1092	12.0422	11.6482	11.8413	12.3232	12.2536	11.9928	11.7061	12.6725	12.0829	12.2255	12.5595	12.3967	11.8772	12.0505	11.7438	12.1602
BPT1	12.4025	11.6861	11.9759	11.1034	11.349	11.7938	11.4539	12.5327	10.7989	11.8648	10.9743	9.47429	11.8379	10.4381	10.2153	10.0208	9.63702	12.0229	9.49802	10.2358	11.3278	12.7124	10.4184	11.9098	12.7562	9.22109	9.21744	14.4586	13.1537	13.8943	13.7941	13.9146	13.3013	13.7316	13.4956	13.485	13.6815	10.755	13.8263	13.9741	13.9026	13.6092	14.0562	13.0721	13.4411	13.7237	14.2581	13.521	13.4902
BRE1	9.52658	10.4376	11.6334	12.0709	12.6154	12.8436	12.8103	13.2524	12.8183	12.6761	10.9962	9.85898	11.0181	7.41108	9.83645	10.7526	12.5469	9.16904	8.77831	10.1198	12.882	9.2407	11.2883	9.31951	11.9676	14.1747	9.6834	11.0198	10.0368	12.4331	10.5295	10.9251	11.7698	9.8948	6.57506	10.8462	9.69089	8.97026	12.04	10.8428	10.6965	9.83536	10.9386	10.2701	10.2742	9.49372	9.43631	10.5178	9.11779
BRE2	10.3609	10.1024	7.44759	12.1006	10.2521	9.8996	10.7935	9.82434	10.5219	5.09938	6.59964	5.99089	5.98356	8.2027	4.14278	6.6456	5.07997	6.15982	10.4068	4.17425	6.41336	9.87162	10.9325	7.33067	6.22275	10.445	9.96774	9.09927	8.00347	12.0191	8.6425	8.39423	3.92368	6.89602	9.21505	8.21492	8.79413	8.37412	4.65575	3.12703	12.7441	3.45213	3.77533	7.65818	6.74906	11.456	8.86169	5.73094	9.04769
BRE4	11.3029	9.19968	10.5616	10.8613	10.799	9.72475	13.0751	12.8374	13.0519	11.7451	10.32	8.92528	9.97507	10.748	11.2008	5.7793	7.69501	10.8791	10.5446	7.2784	9.35989	9.68077	7.50273	10.0101	9.84941	9.29706	3.86283	9.42426	10.3114	10.6459	9.83801	8.24952	9.38613	10.3925	9.57945	8.94923	8.75825	10.9115	11.3102	11.623	11.6058	10.5867	10.0406	10.0303	11.2255	9.70734	9.40382	9.94465	9.87846
BRE5	13.3689	9.50682	9.99665	10.2113	10.3976	9.60395	9.74812	10.2607	8.49586	9.03668	9.46068	9.45972	9.65888	10.9728	10.3688	10.2131	12.1563	12.0255	8.24648	7.15579	11.1719	10.3143	11.9877	12.1493	11.1667	10.4115	9.42115	11.5989	11.4953	9.33382	10.6087	10.3039	12.1613	8.81946	11.2964	11.3828	9.50896	11.6924	10.263	10.2671	9.83741	9.97292	10.4251	9.7331	11.2948	12.2786	8.39679	9.18862	10.5621
BRF1	10.6155	10.7664	9.97465	10.5757	7.40259	10.8386	11.4648	9.41528	11.4911	9.32524	9.9147	10.4775	10.8907	9.6223	11.6109	12.3338	11.8059	12.885	12.909	12.7967	12.6968	12.8999	12.3066	12.5612	11.9464	12.5195	12.1362	9.62286	10.4176	9.07808	7.76046	8.394	8.09675	7.03657	11.1266	11.1106	4.62671	9.36264	9.70753	6.14975	11.6478	11.7459	12.4402	10.0206	9.00451	8.17468	10.8537	8.47162	9.34597
BRL1	7.50352	8.89984	9.92758	6.69803	5.77261	6.91134	9.12657	7.75134	6.4731	8.44211	10.8793	4.81948	5.45941	8.47179	8.56245	8.80507	12.2505	11.0748	9.83962	9.45673	8.93861	10.7892	9.86854	11.0477	9.92048	11.0775	10.1086	10.1281	8.76405	11.6373	11.2098	9.17588	10.0829	11.0173	9.65726	9.79953	11.191	9.2131	13.5794	8.67394	9.08315	5.63009	10.9743	8.71988	9.58623	8.76556	9.23156	12.2245	10.9328
BRN1	14.3507	9.52377	9.59536	11.1372	5.28943	8.44551	5.12394	7.15212	4.64456	3.98186	10.0908	7.49573	8.64279	7.43079	6.82728	5.43536	12.9395	10.1641	7.2465	12.7588	4.89371	5.31626	10.9348	7.17236	10.5756	6.18636	10.6501	9.12714	9.90055	5.01631	10.4879	11.7352	10.3016	9.46199	11.222	7.9284	10.8484	6.65036	8.56947	9.60645	7.56873	4.932	4.82416	6.54525	7.09153	5.67898	9.3186	11.2015	11.6347
BRO1	10.4011	10.3391	7.91209	9.11906	7.67418	8.76339	9.48707	8.77236	10.8967	9.66841	9.84952	9.08118	11.042	10.2518	8.90008	10.2625	4.65732	9.35069	9.98548	8.46886	10.5557	10.456	8.00083	9.25538	9.76274	10.0136	10.0474	10.48	9.77608	8.78392	9.73069	11.7805	11.3971	10.0482	10.4143	11.7909	11.6371	9.71669	10.6504	10.3128	10.5876	10.0283	9.93207	9.73312	10.7407	12.5524	9.51548	10.6164	11.5615
BRR1	10.4478	13.3769	10.4858	7.27603	13.4772	12.3225	13.2286	12.8882	10.0545	8.25139	9.08667	10.2662	9.04333	9.56036	10.0819	9.89881	10.265	12.6369	9.68344	4.62582	9.81456	10.9189	9.84909	10.5313	10.2026	11.926	9.99322	11.8692	9.68209	10.841	11.4693	10.061	8.36648	9.71447	12.4895	10.2149	12.3926	9.39645	9.58346	10.1918	7.28817	7.44184	8.90856	10.8747	7.64133	10.2278	12.3314	11.2311	11.5722
BRR2	12.1338	10.3581	10.4829	10.8263	10.2008	10.8028	11.346	11.3856	10.8822	10.5971	10.8866	11.1473	11.3464	8.80115	11.2467	9.66513	9.77989	10.836	9.61637	10.3651	10.9094	9.73319	9.68556	9.9425	7.48906	9.43497	9.90854	11.4892	12.0123	9.81585	9.97806	7.99082	10.4304	11.0896	10.4207	8.29749	10.4055	9.64812	10.2082	9.58037	12.6692	12.7405	9.81716	9.82562	13.1063	13.1751	13.0077	11.772	9.93324
BRR6	10.4483	10.2781	8.32292	10.5833	9.81545	10.3685	8.76309	8.71063	13.5076	10.2422	8.42987	9.25098	9.85011	10.2887	10.9626	9.7733	9.07464	12.9877	10.2183	10.6537	12.3743	12.2315	12.9692	9.59996	9.52547	10.0364	11.3277	11.2308	11.1247	12.7131	8.37139	11.4549	11.3747	10.1094	10.2984	12.3829	13.1353	9.74662	10.8173	12.258	11.3022	12.7188	11.1378	13.3604	9.58549	11.1517	10.3664	13.3963	13.8189
BRX1	12.0612	9.90864	8.57474	10.0033	8.11614	10.3744	10.5031	9.72972	8.95272	11.9082	10.9144	10.4769	12.457	11.5341	10.3771	11.3878	9.34839	10.9053	10.2654	9.9723	12.473	10.5684	10.3448	10.7756	8.74524	11.9712	11.351	9.34349	8.61289	8.28636	13.1456	9.19583	11.611	8.52177	9.89994	10.8281	12.8117	11.5066	8.31683	8.94986	9.98239	9.79324	12.4561	10.4724	5.75342	6.11914	5.87263	7.89293	11.7705
BSC1	10.7437	9.71705	8.94766	11.211	9.47118	7.79531	8.86677	9.75032	11.1538	11.6967	9.74248	8.74409	8.95283	10.6289	9.80089	4.42668	12.0789	8.07016	8.55104	7.89051	10.9809	9.91297	10.937	9.04891	10.0205	10.4905	9.83283	11.9714	12.3812	10.5401	10.8713	11.0367	11.7266	11.0267	11.3617	10.8787	9.4117	10.4044	11.118	9.54751	13.4141	12.5197	4.21218	7.27646	11.3021	11.8929	12.7452	11.0492	9.00414
BSC2	10.938	10.9222	9.83199	6.62501	9.5159	9.48525	10.7887	12.424	11.1256	11.3341	12.8308	11.8077	11.3788	12.1471	10.5492	9.40135	10.1428	8.78507	9.00806	10.9023	10.9547	10.1256	9.86074	10.9588	8.87643	8.48664	10.3638	7.84419	10.4917	11.48	10.6623	13.6482	10.881	9.83007	10.7655	9.47591	9.13984	11.8569	8.55515	10.7552	13.2557	9.63375	10.1903	11.0875	10.186	10.2446	12.3553	11.3075	9.53005
BSC4	9.68917	12.0509	10.6343	9.22562	10.7374	6.63811	8.65552	8.59616	9.73043	9.45078	6.13622	8.67101	7.99776	10.3598	9.89494	10.8054	11.8702	12.0173	11.8855	10.4782	11.0116	11.8113	11.3252	9.94275	8.68115	10.2409	10.3704	9.40176	10.8308	9.94743	9.57131	11.2855	6.14468	9.02966	10.4704	13.1711	11.4173	10.7302	10.4593	8.98547	8.953	12.7951	6.98695	9.932	10.5907	9.30083	9.86459	6.73234	8.90408
BSC5	11.3101	12.7146	10.5754	10.031	9.83228	10.4484	9.50409	11.3555	9.65029	12.4522	9.56926	12.7533	12.3818	8.99497	9.77022	8.17837	9.93078	10.5929	10.4405	11.6199	10.4148	10.7867	9.011	7.85023	10.8717	12.4452	10.3055	10.302	10.0366	9.84204	9.89648	10.7789	11.0278	4.90632	10.8753	12.526	13.0513	8.88917	13.3326	11.2184	8.1094	8.36954	9.45706	8.53912	11.3084	7.42853	10.3828	10.8995	10.9815
BSC6	12.896	13.4572	13.7033	8.42659	13.1431	13.925	13.1104	13.1879	13.2385	11.9707	10.4858	12.2822	12.6268	12.8772	12.3905	10.8757	12.1648	12.4788	10.8108	11.426	9.83832	11.4849	11.4344	11.0087	10.9814	11.4624	11.8191	13.0999	9.83887	10.2838	9.36988	8.78334	9.54581	8.96614	6.44174	13.5225	5.37684	10.5895	9.13275	8.76938	10.1385	11.089	9.42742	14.273	12.8892	12.3581	10.3675	11.0034	11.195
BSD2	8.88787	4.76403	6.02632	3.64998	9.44051	7.84798	8.70651	9.644	5.07449	5.57738	12.692	11.5392	11.1763	11.6567	4.04103	5.58947	12.7893	9.69365	9.54504	9.74192	11.8036	12.8087	9.41796	4.12548	11.0215	9.67676	6.59852	5.18243	9.93755	10.6842	4.12172	11.2876	9.98483	9.96297	3.45224	7.05157	9.53517	10.3728	9.57225	9.42623	10.3166	7.14201	4.92464	8.48657	11.265	9.27213	9.77081	11.2422	12.611
BSP1	4.36234	10.3145	7.17364	11.6968	7.95535	10.8421	10.5207	9.35457	7.63985	7.37263	9.18931	7.6176	9.30358	9.84594	9.53502	10.5925	10.2681	9.30728	9.50645	9.90989	9.95395	8.76192	12.5757	9.17205	11.849	7.65932	9.10765	9.46017	12.5255	9.1517	8.67623	11.3017	9.2061	9.68406	10.8427	11.4286	9.64416	14.514	9.52736	10.3622	11.267	9.21629	9.65077	9.55066	9.12124	9.81652	9.11636	9.32598	9.17649
BST1	12.6814	8.75002	11.9449	11.5679	11.0728	10.5722	9.28579	9.77245	13.5949	11.3158	8.90219	10.0683	9.9067	11.1127	11.3208	11.4277	10.9144	9.19678	9.35972	9.07441	6.90279	8.96625	7.80259	8.54932	10.3903	11.7764	9.3186	8.46159	8.81629	7.62974	8.52277	8.4264	11.2213	11.2093	11.8974	9.47418	11.0898	10.0099	12.7512	11.0476	8.85969	13.647	9.17997	9.98802	8.89742	9.32513	8.90811	9.6154	10.0156
BTN2	13.3722	7.65872	10.903	9.48596	12.6334	9.32367	10.0772	12.7528	13.2663	13.2665	11.8775	9.46199	12.017	12.9418	10.3418	12.0402	9.69639	9.83682	10.0398	11.5936	13.093	9.84379	12.5458	11.3514	9.51522	7.79567	9.44015	12.0093	10.8945	9.22657	9.03936	10.9043	10.1843	10.5164	10.1196	11.9844	9.79522	9.94902	6.08016	11.1566	11.2378	11.1989	10.2077	11.2948	11.1981	9.7633	9.72554	11.2386	8.99612
BTS1	10.4986	10.4945	9.29434	11.6144	12.7554	9.23476	8.91869	11.3469	8.89678	7.84207	10.4474	10.8298	10.6217	7.68878	9.87333	9.21412	9.675	10.5366	6.59583	10.2255	8.81484	11.1983	9.131	8.93969	8.68582	8.82975	8.69903	11.4511	11.3174	12.8176	11.1291	12.8084	6.13371	10.0146	6.66598	10.3111	8.20691	11.2743	6.70013	11.4402	6.61911	7.95826	10.0227	6.08157	10.4353	7.42809	7.92036	5.95661	8.1874
BTT1	9.7418	9.45192	10.5217	10.7579	4.08219	10.579	9.42239	9.71835	7.57006	3.69321	6.28514	3.85066	10.7552	5.86747	4.75795	12.6056	12.0438	10.2709	9.62465	8.11903	11.2571	9.21444	11.8573	10.5158	7.13982	9.19491	7.11019	8.05544	11.4566	5.22209	7.1037	9.93514	10.6868	6.65234	9.07373	10.3923	10.5893	7.32932	9.86354	10.7464	5.89146	10.0817	10.8739	6.91118	10.1785	6.72583	9.30724	10.8843	4.44543
BUB1	8.55345	13.3394	9.60335	7.71055	9.07181	9.71488	9.11577	6.84116	6.28327	9.36911	8.80718	6.73237	7.81082	12.7247	9.38723	13.7369	12.8181	9.96173	6.8221	12.611	8.95269	12.7308	10.1691	11.9553	11.862	9.98286	11.0945	9.9121	9.75064	4.6952	8.74518	9.81164	9.13589	9.72537	9.65209	9.19115	10.5986	9.81557	10.0474	11.5265	11.3379	7.75061	11.0027	11.316	9.97344	7.64631	4.60435	9.99177	10.5473
BUB2	10.5152	10.7433	9.89333	10.8842	10.7762	10.6873	9.47431	11.2565	11.4462	10.4859	5.71883	8.58957	9.68192	14.4482	9.76401	9.32576	10.3939	10.0321	10.4396	12.0221	10.1472	11.8428	8.79375	11.8182	14.2084	13.9139	11.6269	10.6165	12.8224	9.84591	12.3	13.7712	11.5236	10.1565	11.4532	10.2781	12.5608	8.25964	11.4894	11.5899	11.2872	11.2773	9.9715	13.1121	12.6056	9.05069	12.1247	7.8708	10.2907
BUB3	9.23021	10.5837	10.4969	9.70129	11.6904	12.9506	9.88902	9.35393	8.70166	9.13641	10.4852	11.2404	10.1364	13.0869	14.101	11.444	10.5808	9.11522	10.2526	11.7398	10.6855	10.079	11.1871	12.1551	13.8413	11.8857	9.66446	8.10354	10.1995	5.43588	9.05878	9.71798	10.1328	9.78573	9.5315	9.66107	4.51414	10.78	12.3362	12.7926	9.05076	7.30992	11.2483	9.84288	10.9068	8.9042	9.73235	11.9123	13.2908
BUD13	10.8349	11.3327	12.0727	9.46472	4.96661	10.3702	7.71367	14.5363	6.63903	10.2624	11.4894	11.3087	6.28327	10.9363	8.6861	10.6696	13.1385	12.7883	7.67169	7.89687	9.10853	10.6968	8.33748	8.48353	10.6845	9.06451	10.5423	8.75743	6.81045	10.3347	5.00236	8.78684	10.9451	9.36096	10.3258	11.3843	11.5539	11.6841	12.336	10.1929	10.8832	11.5167	9.45134	12.7114	8.88645	9.89025	7.53491	3.4553	10.6332
BUD14	10.254	8.98635	10.9159	10.633	9.03327	5.71142	12.0095	13.5563	13.18	13.4424	12.7608	13.2655	13.8713	12.013	10.2708	13.8395	13.4582	12.9418	12.3086	12.0557	12.2113	12.9736	11.8901	9.65872	11.3196	12.7564	13.6451	10.9367	11.5425	11.7976	10.5558	8.39379	11.0506	9.42975	10.9602	9.88754	9.85524	10.1992	9.46019	10.8083	8.6801	9.87503	10.234	10.607	10.8457	9.95552	8.62904	11.4888	8.55887
BUD16	9.92038	12.8287	8.97447	13.6441	14.2511	9.76583	10.8901	10.3576	11.1311	11.7913	12.229	12.3542	10.0864	11.534	12.7764	11.2194	12.8103	13.0108	11.4928	14.2444	8.05286	12.2144	11.3393	8.14518	13.1458	7.03261	11.468	13.1973	6.74222	13.6772	11.9108	11.1842	6.1536	9.04219	8.81422	10.1449	9.39876	8.86091	11.6337	10.5703	10.9881	9.18319	8.73288	10.2697	7.67758	10.537	10.0775	9.5977	9.91243
BUD17	8.41062	9.55934	8.96844	12.36	5.69752	9.98771	10.5305	12.3769	10.9418	10.9458	11.2383	10.591	13.7789	14.3259	11.0498	11.5614	10.4316	10.6124	10.4187	7.92218	10.5822	12.2362	8.71242	8.71606	11.5436	11.5764	10.1573	10.5395	11.069	12.0039	10.8451	9.81411	11.5779	9.71852	12.6409	13.7119	13.5063	11.9766	13.318	13.7216	13.2436	12.2436	13.5874	12.3837	12.8785	11.2983	12.4331	12.4817	12.7973
BUD2	11.769	10.7128	4.91361	5.89464	13.348	13.0859	8.32363	8.26169	7.72233	9.50414	5.14932	9.29151	11.4281	9.81001	10.6928	10.6699	11.957	9.15426	7.26668	10.0965	10.7781	9.06035	9.16335	10.2257	9.4385	7.08374	9.89773	9.42121	12.8749	10.1829	10.5819	10.776	8.49793	8.18425	10.0488	9.68853	9.54578	11.1847	10.013	9.15734	5.40411	13.0473	11.885	11.441	11.3848	10.5816	9.07492	9.49157	12.2093
BUD20	10.4579	10.9913	9.66778	10.6729	9.6918	10.5443	10.66	8.10842	12.507	10.9826	10.8958	7.72846	10.3643	10.0506	10.4175	10.4217	10.0363	6.20532	4.64846	10.5969	9.14424	10.3485	10.9526	6.91318	10.4722	9.14928	10.6743	12.9901	10.7811	11.0506	9.59831	12.0245	14.0321	10.4875	9.12225	10.1006	11.9819	12.878	11.4502	9.35491	9.18333	5.57823	5.81732	12.987	10.8716	10.6359	7.28238	7.85735	9.17153
BUD21	3.82646	11.5237	12.1508	14.7953	7.68666	9.23722	8.98371	12.3504	14.5427	13.7616	9.82085	9.31328	9.76393	8.92878	6.60185	9.26318	9.13492	10.2444	10.1289	9.22247	10.8945	9.37119	10.1636	10.6721	9.81978	8.94131	9.87582	9.76754	9.61585	9.63492	8.84488	10.9249	10.9559	12.6879	10.052	9.1968	10.364	11.1853	9.30609	8.63529	11.1957	8.6436	7.44081	9.83445	10.07	10.2526	9.80921	9.72393	10.9532
BUD22	10.2031	10.8804	10.8773	9.6867	7.78794	4.73278	6.302	11.3669	8.18007	6.06614	10.3186	4.31159	11.4343	9.97957	4.58329	9.63862	4.45506	10.281	8.21136	12.3799	9.3279	4.21673	10.9032	8.7247	4.14313	11.9143	6.59624	10.0008	11.5223	5.14932	6.4874	10.0052	13.2581	12.0935	8.21749	10.9855	4.56074	8.55062	6.41855	12.5734	9.67866	11.068	11.3063	4.75781	9.2703	9.03111	8.04112	8.02713	9.08901
BUD23	10.0573	11.2706	8.38602	6.63315	12.9833	12.7115	9.64449	10.9517	9.14329	9.7716	9.19967	10.321	8.74831	8.05423	12.4573	13.1125	8.54055	12.3682	12.8003	12.7179	12.9419	9.98504	12.9949	11.756	7.16182	14.0465	11.3998	12.6627	10.0129	12.7074	11.8545	10.1922	9.53728	10.6514	11.9936	4.93577	8.50828	4.74854	5.46894	10.4876	10.9449	10.5769	10.8865	5.30002	10.1583	9.77585	10.0064	12.3183	9.17526
BUD25	10.383	7.69402	11.4545	11.7427	11.8886	10.1488	9.32724	10.0236	6.27043	8.31725	8.41266	10.508	8.70995	8.75977	10.2034	9.43375	10.3164	8.24863	10.3629	9.29459	9.77102	10.8503	10.6332	5.55935	6.68391	13.7919	10.9485	9.13736	11.7834	12.042	4.28976	6.06064	6.50132	8.60796	10.1493	9.64824	12.3408	7.98589	10.511	10.1949	9.02336	5.17633	9.81469	9.32801	11.9973	4.16323	9.98263	9.30163	8.2293
BUD27	5.16526	9.45656	10.2995	11.0899	11.6446	6.6398	5.93416	8.04154	12.385	12.6814	8.63623	8.8535	11.6555	10.5661	8.99974	9.87844	10.3862	11.5644	14.131	10.8208	12.8365	10.946	13.3476	6.95979	11.7969	12.1172	4.98193	12.1322	8.83373	10.2004	10.6865	8.90029	7.77076	6.24298	9.46051	10.374	12.5605	10.8854	9.40525	9.94312	10.1808	9.21115	10.5146	7.70127	12.1612	10.1304	9.0774	7.80665	9.38478
BUD3	10.4646	10.312	9.72319	10.6071	11.8059	9.83815	6.2804	13.0294	10.3231	8.15385	9.62929	12.718	11.6711	11.7673	9.79937	10.6095	10.4477	11.8991	9.47872	10.7189	11.7478	10.2568	9.53773	8.90276	10.6451	7.41424	10.6938	9.13631	10.8886	9.60981	9.14071	9.82175	3.81632	10.5572	9.67686	6.50328	8.83639	5.25566	9.59864	11.6525	10.2058	7.88649	9.93289	9.96787	13.9848	8.98191	8.20452	8.47629	8.65927
BUD31	9.73568	10.407	9.69505	3.57633	12.6929	9.01274	7.63952	5.26704	8.28015	4.3919	10.0504	9.94099	10.6512	13.3913	10.5228	12.076	9.21197	3.14364	6.25549	10.5857	5.23934	8.67209	11.254	7.26961	11.6267	10.3257	8.65267	4.9217	8.82318	4.63532	5.84393	8.64368	5.89215	4.38938	8.9758	5.52082	7.95715	6.6899	5.94816	11.2706	4.23746	10.0595	10.8301	6.78239	4.79403	9.4704	8.47538	3.94418	10.2612
BUD32	12.6386	10.7324	9.9649	11.9945	10.8182	7.40529	12.7696	9.80089	7.02607	8.41934	7.60898	11.8654	8.21066	11.5155	11.0107	10.079	10.0068	11.1583	10.7317	11.6053	10.9532	9.3704	8.29762	4.9199	5.19996	12.4391	11.7093	4.38134	10.5837	12.9518	12.3814	9.94531	8.23788	10.698	10.8855	10.1633	9.87917	10.4888	11.8511	9.01781	10.7313	11.3355	9.34345	11.5427	6.34248	9.57202	7.69405	9.66561	11.3495
BUD4	5.57778	11.2734	11.6462	8.79886	12.2992	9.1509	8.70334	11.9664	10.4815	11.272	10.9705	5.69789	4.47309	10.1437	9.45652	11.7528	9.93619	13.3634	10.3781	9.97792	6.41324	7.59882	12.1065	10.1661	10.3411	10.8077	6.27115	6.11819	10.312	12.9446	9.13081	12.0368	11.36	11.1944	10.8936	8.49274	12.8572	12.5144	13.3111	8.03637	3.84647	11.0259	9.96013	12.8214	6.98411	13.6077	11.166	10.0158	9.04476
BUD5	3.61342	7.24567	6.21174	7.13167	7.32573	11.1763	11.3048	13.2142	7.72073	11.502	6.49787	9.99631	8.80937	10.1086	10.3941	4.32571	9.47925	10.6067	10.3192	13.7632	11.8456	10.7273	10.3985	11.7922	11.8564	12.7937	6.93113	12.8057	6.02411	9.32629	9.48115	11.5522	6.4191	8.93855	11.1167	12.6814	8.83068	10.4396	12.9407	9.22507	11.2135	10.2792	8.5676	9.19797	8.33084	10.9897	11.1853	11.7044	11.6778
BUD6	8.1615	9.77534	11.0166	8.60414	10.5202	9.51492	9.23113	11.6028	12.3069	12.0843	11.8797	10.9855	11.4297	9.9463	11.373	11.7142	11.9419	10.4068	11.3279	11.0656	12.7378	11.4946	11.1441	11.1051	11.7122	11.5444	4.38887	8.8836	11.6895	6.20326	11.0444	5.13907	5.15017	8.7114	9.09289	10.5491	11.7332	5.59237	10.133	9.43013	10.7485	9.67241	9.83116	9.96684	11.7483	11.3445	9.10425	6.41794	9.64185
BUD7	9.79143	11.03	11.2676	11.5523	11.6748	8.35623	9.55888	6.43636	8.48096	10.0421	5.44813	14.0027	12.4147	11.0445	11.8872	11.8188	11.6104	11.5572	12.8203	11.7285	12.0164	11.8958	11.4951	11.2433	11.8131	11.8991	11.4371	10.9448	11.3957	11.6924	9.89057	13.5941	11.1907	4.36799	8.44216	8.45948	10.1373	9.96605	11.5057	4.82022	9.98619	9.51366	6.41155	11.3455	13.1115	10.7633	9.8853	3.72084	12.7008
BUD8	9.18112	10.8303	9.44755	11.9469	8.51449	9.20975	9.71179	10.4665	11.3269	7.55602	9.02506	10.0982	13.8401	9.98684	6.40621	4.69427	12.3596	9.28323	12.4871	10.1488	8.81783	9.88238	11.2663	12.0334	11.5218	9.93762	13.6185	10.8063	10.0392	8.25495	9.58568	8.24074	7.19186	8.25536	7.86395	12.5742	11.3274	6.42637	10.9928	13.0989	10.8348	10.83	11.2705	5.41201	9.43319	11.4195	10.0184	8.29747	8.45132
BUD9	6.09037	10.2625	8.09451	9.64047	8.68756	4.50591	10.6849	7.85	8.43104	10.7385	9.3673	9.7678	10.186	13.6469	4.84922	9.94021	8.13827	9.93135	10.374	4.44877	8.72984	9.27275	11.1759	7.99647	8.59428	10.0894	11.4135	5.8606	9.22561	14.1002	10.4326	11.7359	10.7063	10.4343	14.1886	13.8236	13.6317	8.41547	10.2362	11.5054	8.99221	8.64305	7.28014	8.63521	11.7266	10.5467	9.46558	12.7722	11.3448
BUG1	5.26828	11.3624	10.1912	10.4938	7.24276	9.07982	9.34442	9.39084	9.21786	9.51029	9.36772	10.1584	8.71824	11.0818	12.6508	9.30064	10.2979	9.43696	10.4849	9.69385	9.68739	9.87764	9.92134	9.55557	9.83646	8.81524	8.62235	8.94226	10.3633	8.51561	9.69428	5.75788	3.21238	3.79888	10.5801	10.1201	11.7821	5.08866	12.8034	9.40579	10.0817	11.1547	10.7787	9.09416	7.76727	12.2158	11.2628	7.23592	11.1466
BUL1	11.157	10.4719	10.8541	5.82232	9.01994	9.88161	10.9333	11.0108	12.1388	12.599	11.0708	9.93988	9.97308	10.5535	9.4219	10.3308	11.5269	4.67733	11.3576	11.4879	8.16912	8.63619	7.21671	9.44807	9.4396	9.35618	11.4534	11.7222	11.8208	11.0874	8.82752	9.04078	8.9711	10.1358	9.61841	6.24709	6.78718	8.26114	4.79034	5.91431	9.38469	3.95327	10.6373	9.80691	6.35565	10.6798	11.2299	12.3206	10.1828
BUL2	12.9515	10.9041	6.40918	10.7133	11.2035	9.46128	10.9658	9.50694	10.3706	10.3456	9.34308	11.3094	10.2316	9.71498	10.9694	10.0267	10.7219	9.87722	11.1268	9.20868	10.1418	10.7361	10.8934	11.0284	8.42985	9.45778	11.4706	10.7391	10.454	9.73552	13.1375	9.05289	10.5056	10.8049	8.91561	12.1795	11.913	8.28811	10.5823	10.7779	8.9486	9.4531	10.922	12.0735	12.4108	10.5863	10.0034	9.07159	9.29007
BUR2	10.1982	10.6654	11.7087	3.63282	9.75338	8.56617	10.8763	11.1926	6.47751	10.3067	4.18657	9.21869	7.28323	10.5549	4.61482	7.19065	4.28399	5.8177	9.26229	12.3923	7.36024	7.50538	10.5626	8.2965	10.725	9.02301	10.8321	10.7262	6.94397	8.66755	6.36336	9.31892	7.94681	9.33622	8.71607	7.18676	4.01868	4.77666	9.75148	11.5331	6.95099	4.5718	9.74039	9.14889	11.0634	5.88433	10.4807	4.54152	12.2799
BUR6	11.5712	8.29412	6.16128	11.4856	9.75724	10.6372	11.0574	8.51073	12.0347	9.71791	8.69395	9.3019	12.7245	8.32833	6.68869	10.6254	9.88829	7.93878	11.2896	9.68467	11.1763	9.83245	7.62109	9.7043	9.27414	11.0009	10.2015	9.76321	11.0845	4.58831	7.78089	13.5262	8.94406	9.40924	8.80547	10.1692	8.6363	9.41468	8.57057	10.0515	12.6514	10.4926	8.62248	10.848	7.60261	8.52211	11.4551	8.7527	10.053
BXI1	9.26902	8.19411	9.89787	11.8049	8.13056	8.67057	9.1358	6.40102	6.84854	9.17505	9.85921	10.8721	11.8943	12.3411	12.1291	12.3611	6.73401	4.74569	9.45481	9.74273	9.48083	10.1621	9.02649	9.62622	10.8401	12.3851	9.99853	7.31105	5.3816	11.1794	9.68773	9.59175	11.6256	5.40046	11.0208	13.2149	13.0433	12.742	13.2576	13.6991	13.3663	5.60409	4.25854	5.00802	9.42609	10.2185	13.0398	13.5448	8.52991
BYE1	9.145	7.28346	10.3464	9.33282	8.75349	7.13488	8.4077	9.76345	10.2716	13.9736	7.52032	9.10989	11.4707	9.82258	8.71313	9.74376	8.23447	6.47573	4.70889	9.71969	10.9536	8.679	8.37963	11.3088	6.15352	7.16632	7.98469	9.07659	7.52738	9.34553	9.31605	10.8999	8.0704	8.27813	9.75481	9.30722	10.7153	9.51015	10.3303	10.649	9.16826	13.6469	13.7411	7.46037	11.1102	3.51349	9.11025	13.2938	9.60814
BZZ1	9.63523	10.6284	10.8638	9.84875	11.2298	9.32118	10.8065	9.1714	9.10473	11.0952	9.29479	11.2313	8.85738	9.23719	10.6046	10.53	11.2717	11.0243	12.2964	8.00194	8.55251	10.1761	8.71359	6.53374	11.2088	9.55491	6.1423	8.98195	9.16943	8.62248	7.72753	9.2952	11.0589	8.99485	10.1049	4.30138	9.81675	7.98186	10.5425	9.18981	8.21705	7.77431	10.301	8.61724	10.3278	10.963	11.2405	4.47099	4.29256
CAB1	11.3063	8.65412	10.8102	10.6125	8.64135	10.7165	6.44512	7.26162	8.59244	11.6833	3.67207	9.48057	5.5653	10.3304	3.51134	11.0993	11.9362	9.47171	6.99752	8.46751	9.82335	10.5324	12.7592	10.6279	7.08277	9.05021	9.06283	13.5957	8.39607	9.02388	13.4478	8.25727	3.91935	5.9163	8.69387	9.6061	8.32092	10.0323	9.41848	11.596	9.27378	14.409	8.97341	9.58898	10.9638	5.49851	14.2263	11.1823	10.8178
CAB2	7.54325	10.1134	7.16528	10.1732	8.28587	9.23023	10.6021	7.02985	9.50665	9.9377	8.84948	8.2047	4.73512	8.6598	3.92617	5.18667	9.49278	8.08997	6.84353	6.61202	9.18163	8.2129	5.81616	9.72897	11.7126	5.15899	6.47966	5.83485	9.75569	8.63942	6.25218	6.29835	4.60377	10.2973	7.73241	6.71345	4.52937	6.50092	10.1136	6.40729	12.2744	13.9218	5.50334	10.3883	10.0329	12.0028	13.0427	12.9284	11.9771
CAB3	10.2306	9.43769	13.4553	13.9049	10.3586	12.3828	5.06329	13.1448	10.1041	9.21703	3.81458	6.09461	11.9809	11.6973	11.3617	13.3077	10.9781	11.0909	11.2445	11.6502	9.73057	11.9659	9.95898	12.4562	11.6977	13.8933	10.1109	10.2641	8.32001	10.5682	9.46941	11.1936	12.506	8.92906	12.7521	8.75142	9.06872	13.4731	10.753	5.36604	11.5775	12.0099	12.9917	10.344	11.2389	10.1815	6.63716	10.0254	10.4884
CAB4	9.41113	8.9611	9.81816	8.24522	8.66895	6.72177	11.8758	7.93222	7.31098	9.54862	12.7226	9.74853	11.2261	9.62573	9.77954	12.7507	8.929	11.2141	10.5293	7.79496	11.3609	10.873	10.1948	10.5587	8.1702	11.7833	11.0262	9.77595	11.5232	11.7897	10.7187	8.17196	11.2233	11.8273	10.5466	10.4115	8.73859	11.0163	10.4725	6.04274	6.1753	7.96379	9.79733	9.14421	8.70456	10.96	10.9464	13.9056	13.1185
CAB5	14.1975	13.956	13.745	14.077	14.1955	13.2402	13.9101	13.5191	13.7635	14.2672	14.0699	14.6143	14.4369	13.819	13.5158	14.102	14.1807	13.8741	14.0666	13.786	13.7941	14.1126	13.9062	13.8477	14.259	13.9765	13.8928	13.9696	14.3063	14.1872	13.9655	14.3763	14.3573	14.112	14.1944	13.8549	13.5535	14.2572	14.2731	12.1554	13.9815	12.1697	10.9134	11.8172	11.701	11.3686	12.4693	10.5713	12.8027
CAC2	10.7481	9.04163	8.68639	9.82104	10.7846	8.96153	11.2989	8.91459	10.2004	6.43505	10.7064	8.86902	8.81913	10.236	7.91091	9.59514	7.98954	8.65219	9.14151	8.78834	10.6991	11.0684	10.3984	8.0958	9.37248	7.07861	7.07114	8.34501	8.67112	12.9854	3.89023	10.0583	3.92949	9.59197	8.1733	6.6603	9.87175	9.24796	9.85284	10.1129	10.6486	11.1474	9.99561	7.62161	9.03004	9.86554	10.6843	8.09094	13.1002
CAD1	10.3806	4.87494	12.5453	12.3283	8.95896	6.04659	8.76704	9.95483	10.3733	11.0098	11.6006	6.64761	9.77354	12.1915	9.87424	8.21996	10.585	10.785	6.32536	3.66954	8.3862	9.75546	7.10905	10.4415	6.05615	4.38249	7.81935	11.5365	12.5246	10.2061	6.54798	12.1294	10.042	5.22659	10.8165	4.5997	10.1676	11.9503	12.2576	10.5199	13.114	10.6156	9.58941	9.98671	10.8721	8.18211	11.5985	10.1436	6.60995
CAF120	9.57499	11.5597	12.7784	10.9892	12.9782	10.74	11.4997	10.8993	10.3919	8.68092	10.7632	11.1233	11.7781	4.63696	9.24707	11.7942	10.1698	9.91249	7.69194	9.57192	11.2601	10.5977	4.618	9.59368	13.5797	9.62702	10.0948	8.99697	9.03183	8.07359	7.61369	10.1712	10.5189	9.81293	12.1221	9.96547	10.8511	10.8249	8.93576	13.188	9.02275	11.2836	10.1198	9.7702	8.82471	10.4018	10.5929	11.589	10.3296
CAF130	9.5348	9.96194	8.25857	10.5768	9.55814	8.61298	9.70471	9.89064	10.6697	9.80747	12.0859	10.9575	11.4763	10.1564	11.8494	7.37728	7.25497	9.26395	6.48227	5.21339	4.51106	9.61785	10.1403	12.3453	12.0383	10.8144	10.6768	10.5132	13.5668	8.15211	7.69194	11.6944	8.25993	10.5022	10.6014	4.00698	10.1826	9.49753	12.276	11.2027	6.02284	9.06925	10.9106	8.43182	8.10149	10.5136	10.924	10.1947	9.82229
CAF16	9.38829	11.2863	11.8228	11.4257	5.41924	7.39011	9.11648	11.3142	12.3747	12.0967	8.61623	8.95205	12.2612	12.3129	12.3191	13.2904	12.8957	12.7214	7.17838	9.52489	9.83758	11.6168	10.0696	9.72125	7.31968	9.76176	6.64647	8.08332	8.22032	5.79975	7.95246	7.0108	11.8638	9.47733	6.90788	9.58323	6.87923	10.8397	8.91962	9.25232	6.13276	7.21799	7.01853	7.77528	9.75265	9.90989	6.18078	7.73983	6.80486
CAF20	11.1097	10.0268	9.70274	11.602	10.2956	11.4469	10.3535	13.5241	6.91678	6.82702	13.2049	12.6277	12.7819	4.44466	6.5887	11.169	12.6303	12.5114	13.2758	11.3723	11.1087	13.4437	13.3479	8.4071	9.64066	9.63228	9.65873	11.8499	11.1078	11.9968	11.0006	9.89666	9.12761	9.48923	7.61786	4.17868	9.58701	11.2166	10.7553	8.78729	8.37848	10.1929	10.4648	9.43232	6.02506	10.734	9.22594	8.78692	6.62374
CAF4	5.40407	5.18273	7.20923	11.691	10.39	10.8311	9.31955	7.10382	12.4858	6.68407	10.4264	9.20727	10.9466	4.95838	7.12886	9.61749	12.7151	8.27742	3.34972	11.318	4.00309	4.1135	6.47929	8.27952	7.24358	5.28744	8.18847	5.67469	8.93683	3.87801	11.5343	8.11316	6.26652	8.43816	10.104	10.6097	6.996	7.49988	8.17386	12.1683	6.7039	8.16835	7.17942	10.8646	3.79129	8.05455	9.23148	10.3928	7.71121
CAF40	10.3151	9.01137	9.67084	11.3025	8.31161	9.65754	6.12415	7.87697	10.1179	9.01714	10.0052	10.3038	9.94685	10.0167	10.4125	12.4034	9.04081	11.8122	11.1323	10.6982	10.0969	8.24823	11.2924	13.4362	11.6872	11.5608	11.8367	11.464	8.28906	11.1975	11.0808	10.3796	9.76268	12.3358	8.10173	9.18359	8.73035	9.55743	9.63669	6.84831	10.1282	11.7702	13.2925	12.7513	11.7624	5.35664	11.1173	11.4291	11.7802
CAJ1	9.53534	9.20371	7.65181	10.0372	10.4463	9.04791	13.3096	11.3359	10.4534	13.7682	5.11648	7.31559	9.40809	8.74194	13.6178	8.71462	12.14	11.7986	10.4399	9.86112	9.38718	9.31988	12.7882	12.6142	13.1692	12.6021	8.5497	9.26073	12.7958	11.6029	9.35852	7.0948	9.99873	5.12007	7.71028	10.2632	7.97477	11.6356	7.96851	8.29476	13.8758	13.4777	4.52456	3.64838	3.63365	4.28624	3.7248	5.43531	10.6701
CAK1	3.9703	5.52205	6.51381	8.27155	10.1107	8.9755	9.90289	9.30368	9.71879	8.67834	10.9383	12.0536	10.5087	11.708	10.1124	13.6192	13.1791	14.4567	9.91392	10.8224	7.7831	10.0607	10.8147	7.47953	13.4612	10.6958	10.63	9.12665	11.3643	8.79873	10.854	9.63332	5.13415	9.21443	13.0992	7.8976	7.741	9.74631	10.7964	10.9431	10.113	8.24704	11.7499	8.55178	9.67283	12.5813	9.325	7.93092	9.88448
CAM1	5.57306	10.6491	10.7179	10.2633	9.8377	10.1423	9.07353	8.89854	9.42795	9.01502	10.18	12.4269	10.0348	12.6783	6.57964	6.44759	11.5598	9.79519	11.1389	9.1992	7.04909	6.97285	4.17454	9.66684	12.6089	12.3926	10.7373	11.8749	9.99983	12.9318	10.0168	10.1805	6.27676	9.50103	8.40961	7.0889	10.5875	10.1287	9.53219	12.3048	11.496	10.3868	10.2462	4.30658	8.76955	10.364	4.83655	8.57287	8.71361
CAN1	4.31664	3.11605	11.0587	10.0013	9.20048	6.16542	10.3185	6.66	11.9815	4.93761	8.80005	10.8801	11.2194	13.3611	11.6894	11.4183	10.5277	9.98245	11.9158	11.2606	6.11111	7.10444	4.70804	6.43895	6.47493	9.37205	8.38992	10.4991	13.5317	11.2486	6.67865	6.58156	10.3721	8.6464	12.2185	7.54829	4.60203	9.27084	10.8717	12.4706	7.10341	10.8922	11.4728	4.44697	6.91715	9.07041	9.69353	6.57811	3.80164
CAP1	11.4962	10.7647	11.5377	10.4402	11.7718	7.04417	8.10283	8.38403	8.62556	11.7722	6.34024	11.2461	9.39873	10.7485	8.97736	12.9206	9.51058	12.878	12.1216	13.1934	11.0792	13.1188	8.60838	10.9655	8.74872	5.97747	11.964	12.0364	10.3826	9.82247	9.59805	10.1279	10.3354	10.8772	10.3571	4.22981	4.94586	6.46681	8.87986	8.36045	11.8945	8.63301	14.4472	8.24232	10.1118	7.79764	10.1024	8.19335	11.9435
CAP2	12.3861	11.5913	10.9	11.986	10.6066	12.7567	7.35076	8.85706	8.996	3.97621	10.2416	8.96989	8.28574	7.52318	6.82993	10.9864	13.0061	12.7193	7.83492	5.18455	12.7663	12.7782	11.1242	9.97838	11.387	12.2326	9.04915	12.4827	12.308	13.2746	8.23066	9.04366	11.2692	10.0649	13.4876	11.3403	9.08402	6.54183	9.77456	6.88984	3.86035	8.5459	5.58082	8.45065	8.85113	7.37279	8.48416	8.90844	10.2106
CAR1	9.69432	11.0815	12.0413	8.86382	8.46443	6.93445	10.2237	8.31329	10.5613	9.23801	4.87514	8.4581	10.487	9.4627	10.0958	7.64045	10.293	8.74326	8.59396	11.0524	7.88887	11.2188	8.72984	7.5966	8.55842	6.65763	9.26254	11.1809	7.10716	6.39705	10.4757	11.1396	8.42479	5.14393	7.42588	8.08842	8.75804	10.5152	9.40335	8.03642	8.34955	10.5503	10.0833	10.5728	8.96014	8.82256	9.45752	7.47394	4.10579
CAR2	14.0083	14.0701	13.8853	13.8308	13.6584	14.2133	13.8366	8.86045	13.8691	14.2559	13.9364	14.4095	13.6459	14.2872	13.9323	13.5698	14.3853	14.1096	13.8823	13.7526	13.3767	10.2879	12.8393	11.8824	11.5117	11.3803	11.9929	9.17625	12.025	11.8309	11.6684	11.897	12.265	12.5034	12.2084	11.709	13.0106	12.9087	11.9244	10.4052	14.3946	10.0284	13.9596	14.0969	14.0676	14.4131	6.88967	13.8308	14.1972
CAT2	9.34265	8.63154	13.0347	13.0777	10.4402	10.5482	14.1685	6.37734	11.2056	8.86901	12.9466	11.3876	9.56772	11.6293	11.4757	10.4786	11.2849	9.4683	9.10017	12.8612	12.9102	11.6066	10.8088	12.572	10.5373	10.9724	12.3471	9.10367	11.0896	11.7765	11.1482	11.4716	9.74162	8.94999	10.963	12.7823	11.4595	10.1506	6.38964	12.3112	10.3572	7.9294	10.1045	11.7852	4.52847	8.19289	8.81008	12.9717	10.4593
CAT5	11.4058	4.11069	5.15495	6.61825	3.42068	9.57423	5.30088	5.11378	10.6711	8.41589	10.7399	7.83492	10.0645	9.84526	11.0287	8.74533	10.1261	9.03919	10.1148	10.6507	9.38594	9.18077	5.74729	8.6902	9.31386	10.0244	8.78988	9.09539	7.43249	10.0893	9.00901	8.61497	8.07376	5.6071	6.28307	9.29235	6.57549	9.76198	8.68033	7.88103	11.4151	5.5724	12.1804	9.64056	11.276	7.44159	7.25888	10.9095	6.72106
CAT8	12.234	4.10623	8.44633	12.0727	11.0285	8.47574	8.96203	6.19067	7.43797	10.6664	10.0285	10.2554	10.6221	10.0599	9.80535	10.6325	8.42423	11.6587	9.18393	11.3769	12.2158	11.7984	3.60444	4.42759	9.89082	11.2886	10.4735	12.0047	10.6377	10.1943	11.0107	10.239	5.68725	9.14955	9.28386	11.4268	11.6418	9.562	7.65637	10.0403	10.9166	9.31924	4.60098	5.20977	8.89037	11.1642	7.076	10.6895	9.84878
CAX4	12.2516	10.4886	12.6706	4.58913	6.95279	12.1556	8.76548	9.84042	9.91152	10.8826	11.3884	3.60444	10.9138	8.99408	8.82774	12.2939	9.9259	10.3539	8.8364	9.59581	10.1144	10.6618	9.21211	11.5671	11.0322	10.4766	9.38586	12.2857	9.12438	11.9591	11.5955	10.7854	11.8137	10.9431	10.4619	12.3253	11.4268	10.7769	6.49818	11.7942	11.2497	9.29584	10.4682	8.87311	8.79567	11.1183	10.5065	7.35113	13.0273
CBC2	11.8184	13.6135	11.3038	9.87893	12.9062	9.39816	9.4179	10.2024	9.65805	9.90401	9.82025	7.28584	10.2477	6.09109	8.65086	10.7993	11.0849	12.2526	9.24914	6.92863	8.21817	10.3361	8.88429	11.699	11.0219	10.4738	9.82904	9.4896	9.59434	7.16977	11.5259	9.84274	9.74351	9.92916	11.3879	9.08453	9.66106	9.75942	12.7888	8.70397	12.7643	9.797	4.21166	11.8497	12.0984	6.65131	10.9948	11.9588	11.9757
CBF1	7.24669	10.9774	10.1461	12.3996	9.20378	9.70042	7.2777	11.2763	10.9825	4.69796	11.1951	6.41753	9.46238	12.6737	10.6987	11.2768	9.96934	8.31148	8.94135	13.1763	7.72255	5.42623	9.17092	10.1843	8.09015	7.06697	9.98904	9.07908	10.861	9.7071	10.8179	8.63739	13.0185	11.7787	11.0477	12.5639	5.10941	11.5315	9.9604	8.6677	11.5838	8.91467	8.66957	7.59925	10.8161	12.8973	5.61169	13.9704	8.34334
CBF2	11.9146	6.78106	6.43062	9.46418	6.51382	5.03599	7.62741	12.3497	7.08766	10.831	5.80821	5.91002	4.9149	10.3259	7.66342	5.92232	12.1856	10.3379	7.77031	5.58479	9.82689	10.3714	10.0746	7.46296	10.6626	5.43309	5.21398	7.97047	6.73718	5.87386	12.1135	9.88543	10.4851	6.76525	9.19477	5.21798	9.62644	3.91509	6.25555	12.3118	10.0428	8.01479	9.92557	8.02105	5.20578	12.3482	8.01024	8.09095	10.0461
CBF5	7.40306	9.89137	9.08265	7.64314	12.2315	11.1089	11.0292	12.6064	12.1914	12.8159	12.8393	12.6424	12.6829	12.7307	14.5103	13.3974	9.17968	4.47291	5.17531	11.1332	11.2776	10.6968	10.5919	9.90496	8.87899	10.9025	9.40409	9.51332	14.4498	9.22459	10.1015	8.12361	10.0424	10.7661	8.42568	9.62058	10.6632	11.0108	9.81138	13.4361	10.7127	10.3077	10.5307	11.266	10.7582	9.85845	12.6543	10.3899	9.48934
CBK1	10.7978	10.3655	8.50681	10.9308	10.9767	9.49887	12.7675	12.822	10.773	7.03572	4.40132	12.5434	9.30382	9.47908	4.36564	11.7305	12.1053	10.1632	12.4399	13.1242	10.0227	6.95164	11.4629	9.46576	12.2875	11.3597	13.5947	12.6908	13.6173	4.8219	3.45168	12.475	13.1402	6.43576	8.28505	9.4822	8.9538	7.79398	11.1527	6.41217	10.0554	9.38086	11.7285	10.653	8.64751	12.1281	10.5543	9.86494	8.90951
CBP1	4.75465	3.58279	10.8641	9.2378	9.82135	10.8572	9.91179	9.25158	12.8197	6.85111	12.3488	13.565	9.18083	10.6327	8.20423	8.74066	10.7987	10.4606	8.95233	4.72559	10.1722	10.0273	9.69786	11.4636	11.2381	11.8617	10.9686	10.4998	11.629	11.2343	10.3485	9.77113	10.4649	11.5244	9.07194	11.1728	9.73505	8.22531	4.26909	11.4469	7.40866	5.64406	9.20734	7.03168	7.17841	7.41004	11.6192	10.3482	9.49648
CBP2	11.662	10.897	12.314	9.41102	11.6698	9.623	13.704	10.435	10.1791	13.5098	12.0887	11.9694	11.1592	11.7013	12.3506	11.2729	9.17006	10.0454	13.5966	11.2245	8.20213	11.0342	8.70627	10.3607	9.04364	10.8097	11.372	10.7645	9.23352	9.54116	9.8176	9.51765	4.80174	11.8517	11.1436	8.89445	11.2781	13.2422	10.4012	10.366	9.18305	3.90485	9.22754	4.26452	11.3009	12.4068	10.9125	12.1431	4.90179
CBP3	11.2229	9.83277	7.71566	10.8043	5.08791	9.91852	7.21007	6.96518	10.9285	8.34631	10.2558	11.5175	11.4294	12.1623	8.72695	10.4092	9.01833	11.7436	10.0594	9.14645	8.25702	10.2509	9.94085	9.09063	3.837	11.4288	9.58408	4.32368	12.2503	10.8011	8.06622	11.0707	3.47342	5.31842	6.14016	5.28827	7.99242	4.99034	7.62698	10.6455	4.14954	9.03354	8.45381	10.1309	9.305	10.7167	10.2885	7.43143	5.56541
CBP4	9.41888	11.0851	9.36178	3.89176	11.5338	10.9662	12.1125	9.63394	9.7326	10.3831	8.86417	8.19291	6.76254	7.0477	11.5612	9.15317	11.5851	13.0543	11.2212	7.10868	9.99378	10.7539	9.63084	10.9079	11.1109	9.62247	10.5476	9.27312	10.8819	11.0763	10.8094	8.18058	9.37287	11.9476	10.3269	11.3073	10.2944	12.8748	12.1381	8.75563	6.06963	9.10562	11.026	8.59164	13.351	12.6915	12.3301	11.4036	12.0864
CBP6	9.20786	7.81487	4.58194	10.0891	8.78108	8.02582	9.1499	10.5557	9.79138	8.50965	9.35712	11.3086	9.3751	9.66468	13.5579	5.63197	11.1911	10.9996	10.6561	9.84085	6.22054	8.86095	8.04414	8.94649	10.0965	9.90348	9.46307	8.3706	10.7732	8.40706	8.55672	4.44756	10.261	8.26714	9.25331	10.9538	10.1317	8.96624	5.0337	10.7418	6.95408	10.1878	11.9552	11.1623	7.86014	7.55057	7.54093	12.411	8.18468
CBR1	10.1808	11.2316	9.63615	10.7461	10.4829	10.0924	9.4941	9.97563	9.66808	9.93306	10.1583	9.72655	11.0118	8.80524	9.3811	10.2443	9.77166	10.5936	10.2471	10.5581	10.3387	9.71526	11.3482	10.3726	9.99576	11.0337	8.43433	9.07846	10.1006	10.145	10.525	10.3101	10.5412	9.98051	10.0506	10.5456	11.9824	10.6316	9.21384	10.6808	9.09472	9.71959	9.18947	10.1836	11.1255	10.4367	7.25442	10.8286	10.1561
CBS1	9.49164	10.6159	11.1256	12.9632	10.8202	12.2266	12.6354	9.01291	7.70834	14.4017	13.6147	14.0694	14.0536	13.8179	13.5499	13.9027	13.6568	13.844	13.7797	10.7593	14.1159	14.1407	14.0161	13.6779	14.3039	13.5272	13.5901	13.7102	14.2965	13.867	13.6384	13.6803	14.1278	13.8845	13.0107	14.0614	13.9247	14.2848	13.607	14.1849	14.0447	13.215	13.7121	13.7104	14.159	14.1868	14.2113	13.9424	14.4447
CBS2	8.45492	9.94554	13.0112	7.53425	12.4294	9.93692	12.1751	14.3367	9.5541	9.78594	10.7337	12.1055	10.3469	11.4551	12.445	11.0912	8.98635	10.1039	10.1369	8.33244	11.4956	10.2324	11.2087	10.0107	11.4105	10.2068	9.75487	9.86294	9.00907	10.2988	9.62617	8.70146	11.9494	10.248	10.321	11.845	9.61087	9.48127	11.0132	11.2957	10.3821	10.1708	10.7048	10.8293	11.1895	11.5111	10.6857	11.801	11.0344
CBT1	10.468	4.60032	7.13029	9.84842	10.5638	6.10995	6.93803	10.8076	9.5202	9.66979	7.77212	12.1491	9.23085	6.44453	3.28023	4.33742	8.65756	7.19362	4.86346	4.12052	3.83318	3.23174	13.2739	3.39831	3.66841	5.21514	7.28474	9.82423	8.0025	4.25839	8.90056	10.3576	9.14349	8.70495	6.46443	9.60358	9.36972	11.2115	6.85834	6.18639	10.7329	8.34855	5.08562	5.41177	10.1835	4.20483	7.74606	9.12103	9.86395
CCA1	7.9762	5.92615	7.87291	9.11269	4.94718	9.98118	8.8375	9.32493	4.79599	8.65285	9.92913	10.3806	9.09934	8.44164	9.11632	9.95399	9.19029	7.93644	5.56508	11.4592	12.3644	11.845	12.0844	11.251	10.6252	10.4349	11.6223	9.38884	8.50227	10.482	8.59581	6.74297	5.4984	10.744	9.10694	9.65933	10.2815	6.43063	4.55037	11.7996	7.27418	8.47335	4.8894	10.6138	7.01406	11.4415	13.0891	13.4468	12.5549
CCC1	7.15028	6.3165	11.7572	10.3925	11.9658	12.0722	11.6189	11.2948	13.3865	11.961	11.2249	8.25467	11.3158	10.7488	12.8965	7.86035	11.4028	11.5962	9.7408	11.4831	11.3597	9.7788	10.6516	11.7206	11.6959	8.9658	11.6814	11.5933	8.49941	7.50838	11.3517	12.9593	12.5044	13.0088	11.2875	10.1765	9.1133	7.8778	9.92208	10.9655	9.0268	10.8361	9.90296	8.03108	9.95028	10.0579	10.4372	9.00526	9.23959
CCC2	12.7642	12.4681	12.4112	12.2603	12.2786	12.598	11.9453	12.2644	12.2606	9.11267	9.79575	8.72765	5.49195	10.858	4.19257	6.66215	7.38543	7.43592	4.0386	9.09533	8.06869	7.48517	11.6573	12.2659	12.7557	10.0147	9.39108	7.56119	10.4381	8.6649	9.12924	10.315	7.0915	7.92928	9.23067	9.06079	7.39147	9.74473	9.01345	9.57028	10.1837	12.0915	9.01117	9.54217	9.05588	10.6416	10.7635	9.13781	10.1498
CCE1	8.95316	9.55418	9.2029	10.28	8.98385	11.7119	10.1697	11.2242	10.0207	10.509	7.81424	12.0753	11.5357	8.83426	10.117	10.1849	9.12031	9.20195	8.27719	9.87242	13.7277	7.4831	5.24382	3.649	11.4995	7.65857	9.23717	6.65628	12.6692	12.411	11.2338	10.8303	10.9215	11.4112	11.779	12.285	11.6584	10.845	9.56052	4.15409	11.7428	6.96707	6.54109	13.2181	14.1563	7.46949	8.26899	14.3409	14.1503
CCH1	6.43312	13.3231	6.0729	4.41788	10.7205	5.03457	10.7797	6.20263	11.1183	9.94381	10.1176	5.00379	7.9296	9.87356	9.67723	8.2558	8.68089	6.75317	11.5395	6.00861	7.1048	8.03499	5.66884	4.16225	3.67491	4.50671	6.53363	4.25561	8.81623	11.91	5.14164	10.4094	10.0208	11.3321	4.55627	8.56781	6.57249	4.97048	7.74441	3.98708	10.0596	9.08166	9.91069	7.25547	8.3053	10.2842	3.82247	10.1226	4.34148
CCL1	10.3491	9.6976	10.5488	10.5598	7.61911	9.38806	10.0206	10.1997	10.8187	10.2885	10.21	9.44257	9.62014	10.3599	11.0885	10.4184	10.1465	11.5204	10.7565	8.87473	10.3832	10.2035	10.2381	9.10557	9.30123	10.0407	9.56146	12.9767	9.11628	11.1127	11.4639	7.93425	12.4233	11.8081	11.0299	11.3464	12.9158	11.5537	7.27994	8.53806	5.46519	9.48306	11.8578	10.1477	9.09583	13.1798	9.89465	8.83704	8.04201
CCM1	8.10689	10.5409	10.3092	11.1143	9.50074	8.87809	7.91114	9.31097	7.41243	12.1328	10.1231	10.6877	10.5647	10.1806	6.09628	10.3368	12.6722	10.0411	12.2341	8.66865	10.2467	9.78983	6.50079	5.63512	9.05714	11.3292	6.12614	10.9598	11.895	11.1908	11.0834	8.51332	11.2273	12.1075	8.95327	9.76619	8.90379	9.12438	4.00555	9.39876	10.8156	9.71513	6.97059	11.3998	13.2149	11.117	13.3257	13.025	9.53201
CCP1	10.3034	11.1741	11.0019	10.2479	10.069	10.5465	6.9798	8.92445	9.88208	10.9476	11.8345	9.31857	9.74121	7.43825	10.5892	11.316	10.6252	8.84826	10.7958	8.53179	10.1779	8.55135	9.92442	11.4046	9.08337	8.91776	13.52	13.0792	11.5656	8.02788	10.3601	8.35193	9.93115	9.17972	12.0445	12.1673	9.09928	9.03017	9.18547	9.76194	10.6565	9.01032	9.79863	9.87907	7.56854	12.0892	11.5734	9.47899	10.6268
CCR4	10.2532	11.0379	12.7628	12.5392	12.7296	10.8161	9.61006	9.46984	10.6162	11.2062	11.6098	12.1914	7.03803	10.4022	9.54014	8.77169	9.84869	12.8172	13.3218	8.83877	11.5245	12.3916	11.1467	12.9775	11.8763	13.7423	8.8879	11.536	9.5757	11.674	10.856	11.5404	11.7944	11.0993	5.11928	9.31364	10.0049	8.70778	7.29719	10.1706	10.3657	9.72968	9.79743	11.7747	10.2997	12.6383	12.8279	10.1375	10.3502
CCS1	10.474	9.7539	12.8602	10.3958	11.1085	11.2343	8.20694	12.0188	11.6284	10.3667	6.9926	7.97023	11.6732	9.22806	10.9864	4.5168	8.94136	8.65838	11.675	11.5964	7.17656	6.89899	9.9818	10.0373	11.3404	9.94572	5.79682	4.81383	4.41204	4.70112	10.6394	6.91414	4.82467	5.77974	4.3277	3.69456	10.3431	9.47319	10.9927	9.07968	7.45929	7.80505	8.93627	12.1105	13.6165	5.91284	9.6195	7.07929	5.65463
CCT2	7.79574	7.32661	8.48592	9.46675	11.2937	8.32025	10.1519	10.9118	9.99502	8.71868	11.4091	11.6954	9.92711	11.5548	12.2033	11.593	12.0933	10.1189	9.35347	10.7694	11.5015	9.08532	12.9661	11.5335	10.5879	12.8691	13.3027	10.4394	14.0356	9.86585	8.40983	10.7412	11.4328	11.0526	10.5493	6.47821	9.87649	11.2119	10.4539	11.5171	10.6354	11.6038	11.351	5.95097	8.26898	12.3801	7.17813	10.8335	8.30984
CCT3	7.02981	9.46273	9.56555	10.3193	9.56833	11.2934	7.32871	8.63242	10.2014	7.6223	11.5237	10.2338	8.62411	10.9166	9.43228	8.75546	10.3124	9.59411	8.75326	13.45	5.91869	11.1057	10.6687	9.74948	10.0962	9.64312	9.27217	9.9633	11.1017	9.73986	9.2795	9.82705	8.69099	7.76388	9.52071	13.7174	13.4341	11.2517	8.57786	11.3895	14.2719	7.28874	9.02717	12.1182	9.97625	9.99436	9.85591	12.734	12.2631
CCT4	12.0002	9.97547	10.5669	11.4848	10.9085	10.3573	9.2483	9.73092	10.9247	8.84411	10.084	9.23598	8.90065	11.7	7.1248	9.67635	10.8363	13.3347	11.3668	11.2715	10.6346	9.94842	8.68502	12.7551	5.19512	9.82329	10.2675	9.21789	9.83928	6.57097	9.24354	9.80341	9.22005	9.03709	7.20865	7.64654	11.1387	7.43143	10.3464	8.98196	9.41502	13.615	9.13183	11.7497	5.9213	9.28182	10.3947	10.3296	11.1751
CCT5	10.1722	8.90432	11.01	10.6385	8.07773	8.50823	9.82065	12.1773	10.023	9.99979	9.10871	7.45805	8.41704	10.3338	10.5248	4.60998	11.3862	8.64323	12.7897	8.27398	13.2926	10.1365	9.42412	9.39874	9.32993	8.55132	10.2465	8.09202	10.8203	11.1367	11.6199	11.4992	9.66116	10.091	12.3702	13.0562	12.2651	12.6286	12.2391	11.166	12.1378	12.5309	11.9766	12.2274	11.0923	11.6394	11.9654	12.0867	12.9374
CCT6	10.8048	11.7599	9.87744	11.1776	11.4143	10.7902	10.6075	11.6083	12.1275	12.7233	9.39384	9.77751	12.7317	8.75212	9.74533	8.0139	8.90918	13.5808	12.9676	10.5896	8.32269	8.13723	10.8816	9.62307	11.0348	14.2222	12.6299	11.5403	9.14691	10.6527	10.9178	12.2429	8.89469	10.7545	11.1914	9.5424	11.939	10.4671	10.3154	10.5985	8.3308	9.36334	11.3016	12.4187	11.3343	12.0253	12.2	12.1827	12.243
CCT7	9.9011	9.16296	11.8372	12.0868	9.67532	4.05139	10.3336	8.86261	5.08036	5.36776	9.70878	10.8402	3.75242	9.27884	9.26728	5.78207	3.90861	8.38858	9.18159	11.3317	10.8909	9.25991	11.9216	4.56125	8.78606	7.81251	12.47	9.42015	10.3519	10.7185	12.9766	10.3809	7.99346	10.7306	10.5088	13.0874	7.99179	9.54666	10.5873	11.5436	4.9765	9.3381	10.5883	8.44171	12.3327	9.94093	9.41358	8.86773	9.51205
CCT8	10.1786	9.93292	9.73486	8.8325	11.1741	10.2963	11.6877	7.34403	10.4876	9.92877	9.97821	8.93248	9.22116	11.3199	9.74161	9.75163	10.6386	10.3705	10.104	13.7313	9.28649	10.9055	7.21165	8.90178	9.39384	9.27313	9.61889	8.55739	9.12967	8.8527	8.74321	8.34139	9.42823	9.9885	11.2102	12.0263	13.8703	9.62145	13.3333	13.4714	9.36561	9.43135	9.59509	10.1425	10.3632	9.57685	9.68384	13.4734	13.6851
CCW12	8.22781	8.38927	8.14607	9.23607	9.95483	7.60369	9.62403	12.2458	9.66724	8.3577	10.4338	5.43591	8.59037	8.91127	10.1546	11.532	12.508	10.0786	11.6245	10.8934	13.2516	11.476	8.18213	12.9703	9.08944	10.1779	8.73167	9.30636	8.93769	9.37915	11.0354	7.94341	9.498	11.4063	9.1101	8.58348	10.8732	11.9335	9.66899	10.6007	10.9236	11.6604	9.54906	9.88356	9.19528	11.1502	10.087	6.64891	10.7382
CCW14	9.41655	11.3597	10.529	8.92128	12.8278	9.98644	10.8438	7.13682	9.88222	11.4389	11.9185	10.4822	8.77817	10.3176	10.214	9.67264	10.5159	10.8945	9.76335	9.59221	6.50876	11.5433	11.6499	10.9911	11.0841	11.4376	11.723	9.41678	10.1221	11.56	9.97582	10.5512	11.4372	13.3002	9.83847	10.5065	5.22077	4.81335	10.2469	7.81326	9.43044	10.8538	10.7893	10.4969	9.68096	7.22594	12.1607	11.2073	9.83706
CCZ1	4.79898	9.29563	6.49923	11.2482	9.15871	7.73973	8.30739	7.4771	8.96407	11.5796	11.4059	13.2605	11.2453	12.92	4.98491	10.782	5.59862	10.812	7.20021	11.3035	11.9411	10.9594	5.65428	5.45088	7.42007	5.60731	10.6462	6.3429	4.51061	5.17184	7.75235	4.49972	5.04858	9.89264	9.60495	9.30803	4.27757	6.24356	4.68668	9.49518	11.0245	5.84796	8.84465	9.8773	6.57858	4.2096	4.89958	10.2175	7.55769
CDA1	8.82646	7.00105	10.4567	6.39366	11.2728	9.23159	6.37543	8.1782	5.71595	3.8608	11.0428	4.49482	5.26409	10.6466	11.3221	5.99175	9.17827	10.4439	10.9487	8.14209	9.23759	10.5368	4.89855	9.97203	9.65026	8.36049	8.61271	5.07681	8.14765	10.7168	4.00038	10.8611	5.41374	11.42	5.23882	8.99191	7.3171	10.5334	11.0754	4.09334	11.1921	13.9142	9.6333	9.45327	10.549	8.19737	10.7511	5.33582	8.48191
CDA2	10.1301	11.165	6.70452	10.023	8.99766	11.2119	10.4722	9.72338	11.0492	10.9623	10.1771	8.5373	8.58655	10.0604	10.4123	3.93143	10.3356	10.0744	11.1443	9.38405	10.5871	10.9953	11.708	8.06717	10.7682	9.34433	10.0694	9.24619	4.79314	9.40928	10.0726	11.7295	10.5081	13.4463	5.92512	8.85405	4.86875	4.20014	10.8113	10.4584	9.60044	10.8164	9.33762	8.89921	8.21839	8.05828	9.06197	9.93948	9.24726
CDC1	10.2165	9.2148	6.38425	12.078	10.5125	6.5812	12.5217	10.759	10.8552	10.8406	13.6312	7.79697	11.5578	12.4416	12.0014	11.5373	11.1193	9.82564	10.8758	9.8226	10.4187	11.2981	10.8825	11.4008	9.03126	13.8316	10.4816	5.6377	8.2607	8.10198	10.2472	7.6951	5.33268	10.3143	10.5629	8.8499	11.4443	8.12574	10.3862	13.8044	5.03974	8.96964	13.7169	10.3337	8.55144	13.7269	9.65773	9.31894	12.6771
CDC10	9.14209	10.7209	9.95933	10.1533	11.8078	11.7441	8.75082	11.8091	9.16656	9.69339	9.9704	6.63925	10.9627	9.44575	12.2031	12.3491	10.2778	9.51668	6.88939	10.9761	12.5555	11.4362	9.88914	5.85359	11.9167	13.3722	11.4899	7.14261	9.42226	12.0509	13.7166	8.33539	8.94624	9.43611	10.3908	9.71803	8.84334	11.2057	7.85563	5.06639	12.6647	10.8396	11.1553	10.5093	11.1156	11.1623	11.6597	12.0045	11.6354
CDC11	11.0528	7.76742	8.86973	10.8167	7.79335	7.70017	12.1914	9.0842	10.815	8.3763	7.17828	10.2744	8.2529	8.77094	11.6897	9.63742	9.80457	12.2569	11.9021	11.4674	11.8424	10.0312	9.81964	11.5216	10.0237	12.1887	10.9537	10.4341	5.39735	3.13149	6.3077	9.22205	14.1953	9.4217	9.31082	13.5138	13.0406	9.2365	11.8565	9.7694	12.131	9.8796	10.8798	8.67129	10.5982	10.7746	10.4389	8.70827	5.96706
CDC12	11.7058	11.9819	12.0888	13.1865	9.35406	9.37827	10.3156	12.7681	13.5012	10.828	11.4425	10.4892	9.56949	8.21877	9.81121	9.14653	10.557	9.98399	8.99926	9.83688	9.61319	10.3072	8.82527	9.31154	9.51151	10.18	10.1847	9.90618	8.53725	10.9218	8.57847	9.45914	8.8217	6.99353	8.58685	10.0383	9.84694	10.9229	9.62294	9.27462	8.84948	11.1664	10.2835	9.11882	10.1188	7.11687	10.9983	9.93126	9.3294
CDC123	11.6277	14.2584	7.19468	12.9028	11.3412	8.99804	12.7017	6.76004	10.5199	13.55	8.20825	13.6148	11.3208	9.03933	4.37786	5.03381	8.7308	9.67838	8.9778	6.83384	10.6943	11.0247	10.6715	9.51038	5.41455	10.3602	6.14005	10.5864	10.2238	9.21975	10.0138	11.2657	11.1334	6.05465	7.02071	7.79636	11.7709	10.1828	12.0274	14.0473	10.6806	10.4001	7.54435	8.82952	10.4138	10.5516	5.44935	8.84267	9.7275
CDC13	9.8511	5.85269	9.99438	12.4106	8.29447	7.20667	11.7228	10.9008	8.83502	10.1678	10.7972	12.6456	10.7021	10.4046	11.5852	9.47085	12.9785	13.4917	13.6309	11.7779	13.2108	13.8976	13.1525	12.0549	13.5471	12.1232	12.6872	11.5304	12.6401	12.9496	12.6589	13.2898	12.5822	12.6161	12.4788	11.6566	9.45128	11.3934	12.6894	12.6457	10.5622	11.3629	11.4726	9.6162	6.85824	8.11281	10.1256	9.75466	12.4856
CDC14	8.07285	8.93915	9.89153	9.56528	5.69047	9.48494	9.24555	8.45777	8.72876	7.17757	12.2769	9.94556	11.308	11.3921	9.73966	9.37688	10.5826	10.9493	9.5113	11.0935	10.7573	9.16692	4.39595	13.2203	13.03	11.4055	11.7562	10.4179	8.94967	9.85044	11.7665	11.3339	10.3917	10.4539	7.89655	6.44263	6.12473	9.96061	10.0612	6.38889	13.5294	7.6342	8.48761	7.20631	8.5497	10.8567	4.94209	8.73219	7.91737
CDC15	5.0894	11.3572	7.39683	10.5685	11.1341	6.65637	10.3488	9.04922	8.74513	12.8612	11.1119	11.0638	9.53178	11.0708	14.0792	10.4153	9.58406	10.3404	12.3119	12.0648	11.1574	9.36884	8.90459	8.14496	5.4974	13.1276	10.6213	9.64082	5.40563	7.23105	9.34779	7.21069	9.79293	6.35937	9.403	4.00316	10.4671	11.3925	12.2086	9.49276	11.4648	11.2202	12.7572	10.9127	9.78602	9.94129	9.5266	9.72324	12.2407
CDC16	9.81742	9.69399	11.1541	9.13596	10.2695	10.8326	9.42124	8.14177	9.19893	10.1377	9.59097	9.15824	9.44111	10.679	10.6435	9.49946	9.48761	7.51965	10.3295	10.6184	10.3078	8.70237	11.4974	7.16001	7.13768	9.56953	9.83642	9.57458	9.24861	8.82466	10.0086	11.0146	5.88346	6.87162	7.89099	9.97428	10.1389	11.3061	10.324	8.18513	8.04841	13.3641	13.3963	13.8099	6.13765	13.235	14.1166	12.803	13.2379
CDC19	7.95647	10.3885	9.51754	4.04764	11.137	9.81701	3.14962	11.2733	7.36579	7.66983	11.9688	6.20241	6.57583	9.42178	9.04253	12.1671	7.70974	11.0406	5.06173	8.16697	6.11283	13.1226	9.41006	10.8354	10.7933	9.06037	9.03233	7.44329	5.37843	7.46018	9.57423	4.42745	9.69726	10.3855	5.74245	8.72257	6.24238	5.31969	10.1421	7.73275	13.3575	11.448	5.05008	6.20627	3.69135	8.59043	5.81139	7.56487	9.12452
CDC20	12.7127	12.5957	12.6583	10.2933	12.6525	11.2415	7.90953	13.4857	11.074	12.6555	10.1617	12.5588	12.1336	10.9212	10.4732	10.5558	12.1309	5.11974	8.5799	4.78597	5.63207	12.8676	11.5347	10.9874	10.7599	4.3377	9.75769	9.94236	9.42942	12.3954	9.54308	9.02176	10.5884	11.7213	10.2783	7.25551	11.8177	11.2815	9.64675	9.51623	9.86212	3.7143	9.86634	7.57606	11.484	5.27242	11.2132	9.2189	9.20274
CDC21	10.3872	9.59062	9.54861	10.4542	10.8159	6.81005	8.16077	13.8874	11.034	9.4047	11.4521	12.0334	5.33877	6.17284	6.52913	8.26553	9.97734	9.99421	12.3759	8.84865	9.33566	10.5369	8.7067	5.1828	10.2778	9.17828	11.0343	5.09397	10.2514	11.5763	8.04363	10.4918	9.80251	10.7317	9.36351	11.3961	5.3369	9.17396	8.82209	10.2204	9.80664	12.4377	8.62736	11.8053	10.9491	11.0685	10.2515	8.56429	10.1838
CDC23	13.9436	10.5002	12.0639	10.3268	13.4769	8.58602	12.0153	11.9146	4.82693	12.2375	8.85465	10.4538	9.37252	10.5275	8.26653	7.12666	9.0669	10.6623	12.0879	11.0998	8.81135	10.1926	9.83608	8.85989	8.59378	6.06766	11.7838	9.97878	8.92008	8.29391	9.86473	9.07675	7.19744	12.029	11.6616	7.94392	10.4132	10.2545	9.58734	9.86976	11.0998	13.6599	8.21473	10.3017	10.1003	13.3519	9.14236	9.60325	13.2377
CDC24	9.17208	10.3866	12.3329	11.0174	9.7792	9.70781	11.4863	8.53314	11.377	9.95132	10.6159	9.22685	8.87547	10.817	11.4717	9.97186	9.65837	5.18278	10.0614	5.16058	9.58257	12.4528	10.5066	8.52148	9.9141	10.0849	13.9644	9.8853	8.69283	8.22735	8.87653	10.3964	6.44652	7.183	10.2619	10.2363	14.0279	11.953	11.0607	9.45077	10.4955	11.2928	10.5849	8.75802	11.422	11.8594	5.28036	9.74189	11.4753
CDC25	5.90959	10.8707	5.39826	9.04526	10.7471	6.5273	10.7712	10.8631	9.33721	4.55459	9.10424	4.31567	7.32668	8.8838	5.57928	4.99967	8.95119	5.0402	6.72676	6.11693	7.60021	12.0048	6.33945	10.3712	11.0752	6.62659	5.10417	9.78335	8.52565	3.27223	9.68138	9.56037	4.17604	8.58502	9.04579	5.08245	9.63718	10.4084	4.5384	6.49808	9.89995	10.2131	8.58809	10.5286	9.29931	3.24557	10.612	9.78519	9.99643
CDC26	10.9362	11.9827	11.1614	9.41903	8.4825	4.91666	4.48611	11.9034	12.5239	9.61505	10.6419	12.3161	12.237	10.0553	8.88247	10.0997	11.1629	10.21	10.3607	10.5323	11.7968	9.34401	10.3795	11.1362	8.64235	11.4268	6.21126	9.74892	7.99564	8.87636	11.8582	11.1514	9.09431	10.6371	10.5766	10.6281	11.518	8.70213	11.9101	6.01345	12.2903	11.6311	13.511	9.60726	8.81743	10.3002	10.2809	8.18806	7.65406
CDC27	10.4259	10.1197	6.25346	8.6217	11.6877	9.95551	10.5269	10.9808	6.39626	8.41937	10.6654	12.9028	9.29811	12.4223	11.6637	11.0065	11.5294	8.43052	12.5871	12.682	13.0381	6.82034	4.04283	11.0698	10.801	13.1824	6.85458	13.5745	11.3467	10.3196	8.91402	10.7075	12.7866	10.084	9.95564	9.91308	9.8891	12.9985	10.2939	4.03085	5.32367	10.8959	10.0051	11.3556	10.9389	11.4329	10.7237	10.5234	11.6418
CDC28	10.012	13.6586	12.0286	10.9	10.3934	11.6926	12.2113	12.715	7.08411	12.6387	8.57955	8.53533	9.70435	11.9738	5.88626	7.99197	11.0635	12.8703	9.32468	10.0785	12.7358	9.14246	10.7558	10.541	9.33587	9.39843	9.4352	11.048	11.1329	11.7068	11.0936	11.687	12.3601	12.0085	13.6648	13.1989	11.3838	12.1165	10.7839	11.832	10.7412	9.61045	12.3091	11.9398	10.7932	12.7859	13.4799	11.3712	11.6344
CDC3	11.0963	10.8285	12.2819	11.0575	10.8055	10.9389	11.8959	11.0735	5.01026	8.87819	11.4006	7.07829	10.9514	5.07364	5.03992	8.7109	8.17915	10.0779	11.495	6.92743	10.2686	9.8987	10.7211	10.3057	10.193	10.1759	10.7224	11.5027	9.79176	6.98318	9.58281	10.687	10.4988	10.4241	7.65784	10.4458	10.2069	8.34335	10.6296	9.47267	9.61174	10.6315	12.6787	11.5012	11.9132	5.13873	9.98301	5.03295	10.3273
CDC31	12.4967	11.7699	11.9631	11.693	11.4186	10.5809	11.6885	11.5363	11.1718	10.9758	11.4579	11.7088	10.1193	12.6772	11.5094	4.38942	8.61062	9.52509	11.0284	9.85386	10.9775	5.78914	10.0246	9.94273	5.92661	11.3096	13.2405	10.8235	9.46798	3.57829	12.4539	11.7729	3.88932	7.84887	9.98232	10.1637	11.2904	8.90751	9.00465	8.22491	10.9888	11.3295	8.32388	10.3859	7.88276	7.52454	8.72443	12.2238	13.2773
CDC33	12.3529	9.97174	8.30176	9.69286	10.8412	11.9258	11.1461	9.41421	13.7802	11.407	8.97014	8.78461	8.49815	8.34459	7.12457	8.32737	7.77615	12.8641	11.685	4.52069	11.1719	13.101	10.7387	10.6109	11.8707	5.12694	10.5472	11.4072	10.4238	8.98746	8.93277	13.3132	13.5603	9.37819	10.303	8.67963	10.2232	10.1111	9.33912	10.2524	12.5589	11.9079	12.5584	9.05554	13.6628	14.2177	9.00246	10.8589	10.3003
CDC34	10.3196	4.33879	8.88349	7.77301	11.3346	6.35287	9.02912	10.4648	11.483	5.51584	9.25613	14.1562	10.3803	11.7715	10.3253	10.3598	14.1903	13.997	13.8226	8.84468	10.8869	11.1952	7.97566	9.5567	8.02463	9.01132	11.5098	9.87632	9.97457	11.3382	11.4767	11.3973	10.873	11.745	12.8279	10.5825	11.4782	11.8916	12.0365	11.9791	12.5191	7.82206	9.0171	8.9373	12.972	6.01607	10.5696	9.64003	12.8772
CDC36	11.2496	9.9861	9.61744	9.6029	10.2097	9.21427	9.78733	8.45284	9.04111	9.20559	10.5029	9.88233	9.62129	5.70205	3.48523	3.64308	10.6291	9.62573	11.4776	5.23846	13.0709	9.06411	9.98159	11.4437	9.40009	9.91846	8.11836	12.7248	11.5188	8.72721	11.75	5.34781	9.32497	10.1488	10.3781	7.16322	10.3666	10.264	12.742	11.5096	9.365	12.1948	11.3348	4.30521	5.87406	11.1836	10.85	9.3325	8.86979
CDC37	11.2452	11.2004	8.75823	9.70208	7.47961	9.08576	9.72015	9.78432	10.9177	11.856	12.062	11.5289	8.93103	7.21886	8.47477	10.3245	9.92651	7.10479	8.04296	8.25697	4.52368	6.01872	9.76832	4.41377	10.76	9.64538	7.80058	10.9125	11.1902	12.2065	9.58004	12.3637	12.461	12.1167	10.0273	7.4961	9.56488	11.7939	9.65841	10.0615	11.4382	11.6332	12.5626	10.6013	11.0308	10.5601	11.0531	11.7041	7.65939
CDC39	10.9288	7.80926	10.0458	10.6985	11.0611	11.4933	8.28391	9.81858	11.7744	11.1737	10.9379	10.1394	13.2711	9.23837	10.5607	10.8601	8.75392	11.4702	11.3124	8.41379	10.4038	10.7029	9.7569	8.93857	10.5845	12.3706	12.7753	10.5207	10.2715	9.02883	9.64832	12.5081	8.29857	5.63711	5.78561	8.64325	10.9993	10.1171	10.3671	6.35071	10.6696	3.66512	11.664	11.0439	14.6943	7.74296	9.55967	9.28428	12.3618
CDC4	9.93287	12.8164	10.298	3.91994	10.8332	9.02642	10.6689	9.72861	11.0228	11.0389	7.09118	8.2986	7.24081	9.85626	9.26247	9.37426	9.66058	5.88219	3.6837	4.34727	9.65383	11.669	8.85535	5.26786	9.69619	9.76984	11.3529	5.87424	10.3059	4.86686	12.8346	6.2211	10.5002	11.1928	8.55256	11.0026	8.44224	6.27445	3.87083	8.44587	11.6611	11.4565	10.7164	11.1059	9.72441	7.17481	4.70759	6.41315	11.2958
CDC40	10.8211	9.55038	11.5548	9.99462	9.11819	9.81364	8.57634	10.868	10.625	9.65958	11.3979	6.70761	7.71274	13.8152	10.0639	9.95519	9.41862	11.113	9.72353	10.1178	9.49993	10.721	12.7745	10.9516	9.578	10.6801	8.99883	9.34726	11.6116	10.2168	10.4166	10.2322	12.0338	5.64778	4.77352	9.32565	12.946	12.3777	10.7993	9.13028	10.5909	9.87037	10.7222	9.22642	9.57065	12.7625	12.4654	10.438	11.4008
CDC42	9.66803	9.84018	10.0199	9.72475	9.45401	10.2443	9.83312	12.3148	10.0561	8.15822	7.26571	11.2839	10.134	10.3536	11.9585	7.42439	10.493	13.4639	12.809	12.8247	13.0042	13.6471	13.3133	7.33832	6.16432	5.13272	10.6914	11.5653	12.9985	13.6216	9.56438	6.94962	4.06495	11.4542	10.5545	10.7253	9.82763	9.96033	9.06049	9.62609	10.7724	10.223	8.75516	11.26	11.2138	10.9189	10.0384	9.61759	10.5405
CDC43	4.73322	9.98888	10.1116	8.76213	8.67822	11.6132	9.28676	7.84668	9.75889	9.69986	9.65512	9.80211	9.64953	11.015	8.58053	9.40138	10.2905	9.76973	10.7316	9.82024	10.4748	10.0044	9.58762	13.6568	13.6492	8.26514	10.6244	3.32489	9.80971	13.3553	9.32882	12.4874	13.0257	11.9869	9.33732	13.7868	14.3538	11.9854	9.0297	9.41751	8.60462	5.47299	9.74149	11.3869	11.5215	11.4217	8.48037	6.23987	7.72939
CDC45	12.293	7.38702	8.52251	9.64883	5.90014	8.58154	10.6878	10.4917	6.50574	9.55379	9.34073	9.83339	9.3855	9.37337	11.0251	8.58273	10.1465	4.21045	9.86897	8.40341	11.476	9.23304	9.13028	7.33229	10.536	8.45306	10.0292	11.5585	10.8079	5.10591	4.6633	4.85623	9.86457	10.1041	11.0151	10.0519	9.62801	9.96544	10.0897	10.5941	9.90465	10.1983	10.1256	10.294	10.8793	11.117	10.7028	7.12081	13.0054
CDC48	7.13768	9.54099	9.65838	10.6529	13.1588	10.3252	8.23424	9.60407	9.41927	13.8873	8.91637	9.07923	13.5523	8.3198	4.27667	8.86105	9.72799	9.41477	9.70261	10.0816	9.41882	11.7564	9.73443	14.2141	9.02384	9.97851	9.98074	7.57195	14.1532	11.2545	11.0283	9.53862	8.53163	8.65841	10.7796	7.89423	6.97625	3.59661	4.11576	3.75035	7.91713	9.09794	11.414	8.916	4.12507	12.1543	9.16289	7.87556	5.73714
CDC5	8.25867	8.12926	9.99391	9.28299	7.29293	9.63654	11.994	4.78429	7.76015	8.66932	9.87468	9.2042	7.392	7.89872	5.60487	10.2013	7.9973	8.6681	7.33739	8.50701	10.6537	7.11804	12.4358	13.6491	4.835	10.8849	10.2424	11.7032	12.9901	12.8596	11.6102	12.2057	11.9331	13.2368	12.5109	8.87917	9.56732	9.9499	12.5878	12.2827	12.9461	12.5005	11.3091	10.056	11.8851	10.3243	8.70051	12.7072	9.64024
CDC50	11.373	11.6686	10.4791	12.3105	10.755	12.6389	11.7037	13.5761	9.90885	10.1781	8.66662	10.6495	9.26827	10.3159	12.3161	9.69522	12.5225	9.79119	9.77928	13.2946	11.0101	5.84394	12.0234	11.7584	12.7895	10.433	11.599	10.3631	7.61361	9.90531	10.6271	7.65184	8.9624	11.3926	12.0242	12.7919	11.8131	7.7661	11.3275	9.48853	10.1191	8.46553	12.2173	11.7342	8.79159	11.6845	9.97904	9.14628	11.9894
CDC53	10.8008	9.05236	11.3037	10.7043	10.4413	10.6704	8.93101	11.5287	10.3009	10.2734	11.503	12.0671	10.5646	9.44785	11.8367	12.2446	10.5677	10.8175	7.13046	11.0959	10.3273	6.55017	8.07931	9.29131	10.0706	10.0748	6.52617	10.4996	11.2115	13.6296	12.8169	12.2547	12.5651	11.3865	10.5382	9.05525	11.1655	9.33771	12.9845	5.3349	9.40762	3.70112	5.27149	5.75816	7.65089	8.76189	11.1672	11.6756	13.0342
CDC55	14.019	13.688	13.8074	14.0673	14.0812	13.8045	14.2088	14.0797	13.5774	14.099	14.2408	14.2326	14.0474	14.267	14.2981	14.1221	14.1487	13.8211	13.4466	14.3	14.2899	12.1334	14.0638	12.6607	11.8599	12.3528	12.3278	11.8914	12.9839	10.6254	12.7746	10.4446	9.91577	8.8512	7.28474	10.4356	4.5033	9.05358	6.69142	7.50752	9.80067	8.62233	9.91307	11.0567	8.17422	9.74524	9.55646	9.4498	11.2977
CDC6	9.92455	9.64712	11.2777	11.4651	10.7224	8.42559	10.7512	8.50826	8.35955	8.15818	9.85092	13.3949	4.46491	10.847	5.97676	9.52951	8.60056	6.85079	10.4442	9.49498	10.0476	10.181	10.3095	12.1721	10.2154	6.99786	8.77998	9.85635	10.429	9.01019	12.4183	6.74721	13.1862	11.0961	12.1847	13.7947	12.3078	12.9591	10.7168	11.5271	11.4814	9.66583	10.8196	10.8433	11.1518	11.7962	7.99394	9.61954	7.86087
CDC60	5.74905	3.96178	8.97262	10.1835	6.04097	10.1513	6.74819	4.2127	8.99009	11.438	12.7406	10.3691	7.79618	12.1973	10.3675	4.84884	11.3345	4.64547	9.96975	12.2895	11.5524	10.9583	13.0183	10.7394	9.66136	9.75615	8.72872	9.30177	12.2292	11.1152	9.1678	10.1738	10.1679	9.11936	9.60737	10.5649	9.41785	9.65944	5.20697	12.2035	11.0231	8.63047	10.7919	9.68832	11.7336	6.24055	10.3727	9.44091	10.9931
CDC7	7.99811	9.16901	11.5261	10.8444	4.83191	9.26979	13.6892	10.7984	10.5348	10.3047	9.34322	8.92832	7.99276	10.4551	10.1744	9.01515	12.2178	9.7364	10.8625	11.0938	9.03078	13.3838	8.78052	11.4131	9.26748	9.88724	9.16733	10.515	10.3383	11.2223	10.0683	7.83507	11.3177	10.6044	7.78919	4.86085	3.9657	5.19601	11.688	11.2209	11.3379	5.45836	10.9221	6.82315	10.2575	8.32152	4.69923	9.9481	7.28103
CDC73	7.23565	6.79746	4.55564	10.0627	10.8923	12.5245	12.3049	10.7068	10.6765	11.1388	13.6784	8.90934	8.16046	12.1745	9.63253	10.8196	10.9457	4.6748	10.4374	10.2575	12.0241	10.3536	5.52679	9.29014	8.96311	8.89513	7.28592	8.79734	9.56621	7.07759	8.42034	7.16484	12.2692	10.5957	10.2025	12.0874	9.00248	11.68	11.1911	11.8713	11.3112	5.04977	11.1643	10.6328	10.7264	8.90571	9.36717	9.93248	9.36658
CDC8	7.46141	6.78914	9.60294	12.0063	10.9847	9.65956	6.91327	9.50743	6.70246	8.37253	7.79928	7.75863	8.30926	8.07849	12.1203	9.69106	7.41784	9.80539	7.19102	10.8936	8.72871	9.65416	4.88347	6.64577	7.69089	8.8211	9.38092	10.0157	7.51893	8.41488	6.53216	9.10114	7.65633	10.712	6.66912	8.93196	9.41027	9.03866	9.67573	11.32	10.4064	10.6174	11.3971	11.0922	9.09549	9.98089	9.23767	10.7603	10.6992
CDC9	12.9865	11.0129	11.2675	13.3636	12.3441	9.79739	9.12565	9.94127	10.164	11.8233	11.6541	12.1182	12.5638	10.7357	8.67243	9.57095	7.62104	3.59588	9.07667	11.1248	10.5324	10.0936	8.49977	9.91886	9.89006	9.98227	6.91263	8.57746	9.67705	8.97688	5.76583	12.7436	9.45516	9.69531	10.4879	8.6825	7.17857	12.0526	9.35699	8.43806	8.19567	12.0869	10.9408	8.88669	10.9364	11.0075	10.1491	10.5232	9.31545
CDD1	3.34717	10.8662	3.95644	4.48027	8.08205	9.37921	7.5621	5.29849	8.48299	6.71674	9.60907	3.91705	11.991	9.14707	4.89897	8.16453	9.60786	11.1127	8.29222	8.33027	8.07367	12.4821	8.37135	7.0865	8.81339	11.1108	3.79463	8.48778	8.28861	10.4626	7.71432	8.20063	9.70821	7.76481	9.23848	4.34244	4.63314	6.16538	6.28267	9.75701	11.1375	10.4123	10.4417	10.1884	4.54233	8.57377	9.33078	11.6577	11.2756
CDH1	10.3542	11.0027	10.024	8.55559	11.5946	13.3649	11.7436	9.88559	12.1448	11.2539	8.85322	11.0011	11.4975	10.4832	10.448	12.0971	8.54221	9.13121	8.39533	9.49106	9.84767	9.18384	10.7137	11.4378	13.7541	12.8247	10.9198	5.07404	11.0083	11.642	11.9533	11.7133	9.42025	11.1312	9.42298	10.1838	4.62903	4.65118	4.93671	8.76949	5.15086	12.0155	9.55625	8.28581	11.4576	10.3044	10.9334	10.4588	9.82059
CDS1	9.4808	8.21236	5.47695	9.99327	13.1858	13.3955	13.7843	13.3718	7.86686	8.03608	12.9885	11.8605	9.22193	7.40677	10.6081	5.19357	7.74987	10.7528	8.18957	11.2136	6.42214	12.0345	13.8779	13.0696	4.70238	6.96232	3.76465	4.6487	3.76562	5.46235	12.655	12.8109	7.86791	5.59606	10.2346	4.45321	5.1649	9.25001	14.0744	11.543	8.07926	9.13359	9.82283	9.55198	10.9769	7.28365	9.94371	10.381	7.17189
CEF1	9.67922	10.9287	8.16509	10.3689	10.6278	7.87009	13.6846	11.3626	9.98925	8.91146	11.4825	9.19157	11.0391	10.0872	4.68943	8.92906	13.0872	8.00019	9.75829	10.6307	11.2804	11.2667	10.4559	8.34494	11.9192	8.48637	9.95877	12.7903	9.39	8.7328	10.0569	10.9152	11.0758	3.71204	11.2227	9.3422	9.32325	8.30322	8.19912	6.66362	10.4251	8.78289	8.67743	9.59691	10.2441	8.68611	7.75403	8.51127	10.6968
CEG1	11.7402	8.36265	7.44856	7.18753	3.82337	8.3371	12.7717	12.512	11.2108	12.308	9.70924	12.8406	9.85522	10.4274	7.60689	9.00522	8.75884	8.0078	10.0174	10.5102	10.203	13.1605	11.2486	10.5306	9.85482	6.23415	8.32364	10.4669	4.97948	8.39434	9.10932	9.99889	9.11884	10.1671	13.1204	10.3413	10.5936	11.0193	9.51462	8.81371	10.353	9.53194	10.1052	11.2457	10.0934	11.2327	10.3022	10.9747	9.90899
CEM1	11.8713	10.73	6.18899	5.86768	4.48208	7.26654	6.80115	10.5454	7.04815	10.578	13.8898	11.4535	8.2395	6.66729	10.5268	9.17447	12.0038	7.25168	4.30841	9.12031	10.9685	13.7526	5.02839	11.3541	11.7622	4.04535	7.72653	8.85806	9.32522	8.19205	4.14286	7.91583	9.21386	8.87326	4.81623	11.7395	10.6244	7.28648	6.2293	9.65737	9.84975	11.5087	9.15398	10.6942	9.42015	8.85677	11.2503	7.07199	8.59811
CEP3	12.0438	13.1268	10.7577	13.2076	9.17565	11.1234	9.02409	7.48892	12.3333	12.707	10.1117	10.2839	9.59611	10.2869	10.2342	10.9298	9.70315	4.4296	4.84095	8.16274	9.16071	6.88158	12.0076	8.68042	14.3717	7.93655	9.49561	8.11942	9.60317	6.50622	9.21791	10.5457	8.86673	11.4502	9.6846	11.5345	10.542	13.4584	13.5507	12.8826	13.0892	7.72156	10.232	9.47419	9.6858	9.36006	9.73827	10.3551	8.32767
CET1	8.62062	6.7129	12.5434	12.8978	10.9396	11.0498	11.178	11.3414	9.60961	11.8551	12.7412	13.297	9.74798	9.65177	10.7051	10.4227	13.0704	10.9278	9.21791	7.59256	9.86558	8.1402	4.27901	10.0412	5.60528	7.95625	8.83174	7.99829	8.33286	9.57141	10.6588	10.8154	5.42285	10.4462	9.56866	8.62942	10.7492	8.60581	7.99178	9.13795	11.0617	10.903	9.75365	12.7695	13.8589	12.2437	11.8124	5.29737	13.2928
CEX1	8.76419	11.0729	9.33564	11.4757	9.28982	8.88709	9.10272	8.33172	8.99823	10.9126	8.27884	7.51517	10.757	11.6199	9.9409	7.3954	9.24976	8.74565	9.18857	10.1462	9.36808	8.54808	8.53489	10.9132	9.42303	11.0773	9.61725	8.98337	9.5822	7.25526	6.9203	8.41748	10.2392	9.85582	10.9032	10.4886	10.9511	10.7353	9.60225	11.6153	7.56525	9.00531	9.49094	9.90784	9.07515	9.07843	7.79427	11.7728	8.93421
CFD1	13.7838	13.6785	13.1108	10.982	13.3136	12.4311	11.8349	12.0771	12.0741	9.0429	12.4987	12.294	12.644	12.4404	12.8056	12.9513	12.3309	12.457	12.5722	12.6852	11.3477	10.5216	14.276	10.1975	13.8277	13.9512	13.9224	14.2574	6.73697	13.7831	13.9406	13.6196	12.5517	13.9144	13.6631	14.1968	14.1429	14.1359	13.026	14.249	13.7271	14.1209	13.9864	13.6159	14.1831	14.1306	12.9158	13.9136	13.4737
CFT1	9.40063	13.4783	13.3933	12.5211	9.94526	12.7649	11.0456	11.4715	12.0987	9.33568	11.4834	11.9676	11.2771	11.6378	10.137	8.91295	11.4095	13.0716	11.7506	9.97986	6.4629	12.872	10.7968	6.87365	10.6734	12.0977	5.65084	8.89598	11.9611	13.5041	11.3071	10.7571	11.7004	10.3011	12.0653	12.6035	11.3815	11.7535	8.55836	10.0236	9.92363	11.3451	10.0983	8.74188	11.3146	10.8091	9.67297	12.2714	9.51572
CFT2	10.0183	10.1788	10.0153	9.79564	6.61758	8.3419	9.37415	9.87741	9.3258	8.9381	6.80606	12.2091	9.02272	8.57328	8.89539	9.03619	8.20898	9.62173	5.03975	7.85708	9.21103	7.27871	11.6009	8.03157	12.607	9.48525	11.2159	8.45336	7.29961	11.5711	8.23337	8.92351	5.97198	9.40394	9.71598	11.2382	12.1763	9.81911	8.13007	8.64301	6.04334	10.2182	5.33694	11.5829	12.2265	9.57314	6.02718	9.01252	10.6141
CGI121	9.25269	11.0423	11.5325	11.5323	5.88368	4.87317	10.365	11.5342	11.4654	12.0347	10.259	9.72211	11.065	11.0855	7.49098	7.81847	9.89013	11.4127	11.1446	10.3263	8.39473	11.1967	11.7591	9.9605	4.58002	6.97969	9.79414	11.0929	8.25079	10.9165	9.76681	9.27516	10.7429	10.208	9.56271	9.69075	9.73074	10.8866	10.2095	11.7287	11.4649	9.78967	12.197	12.4156	11.3298	13.312	10.3456	11.374	10.7215
CGR1	9.31846	9.63261	10.5653	10.3755	9.23107	11.5317	11.8111	11.2603	9.44664	12.8331	10.557	11.6227	11.4445	11.2262	11.9144	10.7134	10.211	11.1416	11.5561	10.592	8.11437	12.4091	10.4672	8.64477	10.4913	8.84653	8.96884	11.7335	10.0719	6.48479	12.3505	11.7697	12.8856	9.68813	12.186	13.4472	12.2551	11.9335	8.41382	13.1334	9.0477	9.63457	10.4291	8.93022	10.2658	9.4281	9.96757	10.207	10.8652
CHA1	9.60182	9.2992	8.6109	10.8649	8.98221	10.9506	10.8425	10.0615	9.82993	9.08844	10.8372	5.79926	11.4621	10.3396	9.21844	10.568	11.5465	10.155	11.0286	9.77327	11.8356	8.84052	12.1852	9.38019	4.64848	11.472	11.2624	8.00268	11.8686	12.7793	12.1911	12.6888	10.203	8.23489	10.2779	8.79041	7.93538	10.8932	8.2388	8.72103	11.2043	9.4228	9.50282	10.9621	11.0207	6.91107	8.32373	10.1057	10.4677
CHA4	9.21562	13.2906	8.46816	6.79985	9.84455	10.2169	8.33061	7.31524	10.1667	10.0233	10.2201	10.1769	10.5673	8.80206	11.5054	11.6176	11.4392	12.7995	6.06619	11.2689	9.95521	9.10646	9.51418	9.36664	10.9771	11.352	10.3441	13.9524	9.61891	14.0935	7.90738	10.9707	9.72623	9.47306	10.3064	10.7026	9.00169	10.5954	7.51752	10.5866	12.9666	10.9575	10.0538	10.7107	11.3796	10.1608	10.7221	9.98999	13.6517
CHC1	9.37931	5.83952	10.006	9.92206	9.45307	9.32156	10.7251	5.83877	7.34364	8.08834	6.80162	9.04289	12.3967	10.0867	9.45581	7.63033	10.5496	5.19004	7.3332	4.45478	7.36567	12.8732	10.047	9.95278	9.37105	9.48074	6.02427	12.4999	9.75753	7.05011	10.3414	9.44954	10.5425	5.24286	7.83296	4.02218	8.83283	9.49374	8.26878	10.2599	11.1191	5.0342	5.22717	4.49905	12.1319	10.9596	9.84702	9.40158	8.09915
CHD1	5.59784	11.8254	11.8993	10.5841	10.7635	9.73939	8.01134	10.9842	10.1692	9.8944	14.4342	7.12617	10.4397	8.49948	10.3594	10.3166	8.80504	9.78384	11.6957	11.1738	9.71839	13.4194	8.82162	10.3608	11.7081	11.2554	10.9028	8.8621	12.7181	9.94644	10.0422	13.7141	10.1616	11.0897	11.3725	9.57664	7.46958	12.8028	9.45152	10.5634	9.87424	10.254	8.81543	8.91508	11.3972	8.13524	10.1608	6.60791	7.50343
CHK1	12.0085	13.1133	10.8388	8.18435	11.6704	4.56735	12.8298	10.4813	13.7134	13.028	13.7553	5.49893	3.85377	13.464	13.7736	6.69327	5.29794	9.72654	8.80605	7.98768	11.4887	7.87758	10.0608	9.54297	13.681	10.7144	8.33455	11.2408	10.3677	10.4169	9.44956	10.9866	10.735	12.3003	9.74577	10.9038	10.5964	9.75651	14.2541	10.4501	10.1372	9.17304	9.04946	9.3986	11.6275	10.3381	10.1668	13.4706	13.2497
CHL1	9.69986	7.21819	10.4276	10.5724	9.88357	11.8464	10.8196	11.9913	10.4446	11.527	12.539	11.2798	10.6861	9.28883	10.3673	10.9003	9.32766	11.0258	10.3308	8.10122	5.24479	11.1996	7.29748	6.19994	9.58112	7.51047	8.42409	8.87334	10.505	11.0481	11.1254	10.5571	11.3705	8.11301	11.3198	9.91638	10.9876	9.94988	10.7501	8.89054	10.2587	4.19696	6.15602	8.56204	9.96039	9.25338	8.38715	11.2603	8.6903
CHL4	14.2275	11.401	8.63182	10.5576	8.01328	10.1412	9.48397	11.0448	11.9083	10.7047	9.04194	9.88733	9.22927	9.35517	5.52191	12.3566	11.1387	10.451	11.6483	13.2206	10.1087	9.49851	9.74203	4.02335	9.93013	4.63514	11.5323	13.5189	11.1907	12.071	5.86247	5.79508	9.33276	11.0192	8.62147	10.7982	9.04068	11.8878	9.22284	10.9852	12.1899	8.59947	10.5933	11.0902	10.1634	6.6916	9.8738	9.56527	6.83333
CHO1	11.4408	10.9496	9.29214	11.2592	9.68547	10.5028	4.13331	11.1453	11.4365	4.51379	12.787	11.5309	7.61524	11.2534	3.41959	6.12098	6.45941	4.52882	7.49702	5.15809	8.02584	10.3387	3.99224	9.35594	9.02852	8.71554	10.0021	10.3138	10.3356	7.88155	8.81291	5.81979	3.68645	5.36312	12.3346	13.2279	9.78111	9.94364	11.5435	10.5555	9.32457	4.74518	3.33253	10.1549	10.6121	10.0781	6.05469	11.4047	6.12083
CHO2	11.4495	7.60478	10.0975	11.2775	9.78002	10.923	11.0624	10.8011	9.80941	9.49295	11.1268	10.9607	10.4151	8.84312	9.79734	11.8611	9.77912	11.3933	10.2174	12.2368	11.2672	9.14163	6.85915	8.88091	12.1668	9.62788	12.8909	12.9195	12.4392	12.2137	12.1172	12.2007	12.5628	11.1378	9.8911	9.16291	13.4066	12.6355	10.4461	13.9683	10.0224	12.1236	13.0901	12.3867	11.9931	11.1249	5.97021	8.23407	8.86003
CHS1	10.4332	9.75983	5.26522	8.05438	8.10245	8.89088	9.74321	10.26	9.50039	9.27693	11.2805	8.9176	9.48204	9.34313	11.3241	9.34203	9.09806	11.6575	9.64129	9.42223	8.01246	11.2526	9.27117	10.5043	11.9297	10.8112	10.0288	10.2556	8.74848	12.3859	9.10736	4.17239	8.92082	10.6478	12.2113	10.2697	9.3639	10.1932	13.8274	12.1542	12.5426	12.545	11.5227	10.6149	12.275	11.2318	11.1324	6.76529	8.53418
CHS2	10.816	10.3524	10.4037	10.5531	11.519	10.657	10.2474	11.0874	9.73923	9.43276	10.9147	10.7939	10.699	10.4542	10.7286	10.7081	9.88603	10.8724	12.3202	9.92045	9.73353	11.3086	8.98304	10.1078	9.61559	10.7131	10.9832	10.7351	7.91134	9.58747	9.56315	11.1293	12.0086	7.086	9.54324	10.0613	11.9752	9.14629	9.06608	11.9148	10.7464	10.5423	11.5758	12.0889	9.42171	9.28963	8.54903	10.3608	6.70736
CHS3	13.3143	10.889	13.7492	13.9893	13.9253	13.5421	14.1283	13.2615	13.3449	13.4958	14.2798	13.7881	13.662	13.6945	14.1312	13.725	11.439	13.9533	13.7868	14.0478	13.3971	14.1724	14.062	13.1452	13.529	13.3879	13.9952	14.1766	13.9867	13.8405	14.2165	14.3571	13.8464	13.6961	14.09	13.9452	13.5281	13.4741	13.416	13.9392	13.0234	13.8258	14.0638	14.0825	13.7855	13.6197	14.2029	13.7816	8.50554
CHS5	9.96936	9.11015	12.8176	11.674	11.6227	10.2684	10.5532	11.0201	10.6459	9.91052	8.17164	10.0846	9.35349	8.06857	11.1142	9.28637	9.45297	11.6169	9.84604	9.36391	10.8188	11.3934	10.1713	9.50129	10.7803	10.748	10.417	11.3995	10.0629	12.6912	11.656	11.7208	13.521	13.3403	10.6602	11.1732	9.292	9.93928	9.58917	10.0189	10.9118	10.0965	9.45038	12.7681	13.8691	10.6051	10.6402	14.3364	10.9133
CHS6	6.89259	4.65563	4.10638	3.21844	13.645	3.20793	3.92821	6.41556	7.65526	10.682	8.1253	5.26473	8.60049	11.2647	9.59665	9.82541	6.09955	10.0019	10.146	11.4577	9.3868	8.33848	10.7322	9.52246	6.86639	5.4969	10.2733	4.46003	8.02656	8.60488	10.1344	5.06691	10.7006	7.8973	9.82523	7.42935	9.31038	10.5952	8.43046	5.46143	6.45813	10.321	4.69003	4.52018	8.3105	3.48383	9.23425	4.97944	7.34763
CHS7	6.74157	11.7283	12.7471	12.0418	12.4593	11.0274	10.9812	11.0698	12.2063	9.436	9.14867	11.0876	9.13669	6.69861	8.80188	11.2087	9.96564	9.64858	9.9754	8.50587	5.39314	11.0732	7.69859	8.89892	6.19339	11.7733	8.37213	12.5768	10.9038	13.2857	12.3622	9.75669	10.7767	10.2042	11.023	10.0891	7.70076	11.3549	10.2605	11.1397	10.1431	11.9253	4.97685	9.17987	9.52465	10.8966	9.17584	8.99008	7.258
CHZ1	9.29553	11.5614	10.9315	10.5232	10.3458	12.1648	11.1554	9.2957	11.5364	11.8291	9.16855	8.56956	11.0874	12.9685	12.3134	12.1453	10.9653	9.85722	8.99618	8.78945	9.08259	11.3935	9.28336	11.51	9.7723	8.80388	10.3844	10.3874	10.8661	9.11029	9.77787	5.70465	10.5906	10.4029	13.0849	5.45412	9.3445	13.1129	8.55403	11.3732	7.66512	12.3996	10.7327	12.9209	6.4307	8.48907	12.8347	9.50492	9.94561
CIA1	5.19141	11.341	8.90605	9.2185	11.5921	12.2409	12.7972	10.2794	9.54983	7.25945	10.793	9.19069	9.52577	10.6413	8.8029	9.90003	9.63935	9.40156	8.74937	10.1638	9.60437	10.0156	10.0896	12.291	9.27784	9.94047	9.03091	10.6646	11.1159	9.36921	9.49366	6.0096	12.485	11.2738	12.4773	12.1146	11.1233	12.8089	10.6878	10.6229	12.379	11.1685	13.6619	10.737	8.98032	12.5133	10.2369	9.73782	10.5066
CIA2	10.5177	9.88493	13.4772	7.60963	9.32901	4.78305	11.8936	9.23066	9.68169	7.79076	10.8146	12.1673	11.5735	10.9246	11.5743	11.7231	10.8709	12.7065	11.5703	10.5042	9.78933	5.92369	12.6389	8.34827	8.46907	13.6104	14.0356	8.80415	9.90788	14.1818	13.9648	12.9828	10.8933	13.424	9.69962	10.645	10.195	12.9584	8.066	8.73532	10.8235	9.00933	10.7474	9.35385	11.9366	8.94337	9.70006	8.04766	11.662
CIC1	10.8466	5.48708	9.08851	8.79909	7.02137	4.56981	3.84241	5.57431	6.83239	7.04385	8.72763	11.5265	7.14041	10.0791	9.46927	11.7839	10.1704	8.38443	6.71867	5.88001	8.83408	4.69443	10.3488	8.7351	9.3551	8.25056	8.82164	10.2485	3.62189	9.54523	5.38289	9.79357	8.96357	9.99893	9.17647	6.66892	7.77267	10.8362	11.7055	12.1122	11.6339	11.6383	8.70225	7.4695	10.0091	7.32949	4.50151	9.74069	11.2786
CIK1	11.022	8.60886	10.9954	10.9923	10.5283	9.87277	9.08817	9.70585	10.5099	13.1139	9.40522	10.764	11.8937	8.97863	12.5154	11.2358	11.5484	11.6668	12.8203	12.6439	7.71586	10.1901	6.91807	9.42771	12.2029	9.9558	9.77059	13.3684	9.75996	9.47816	8.73249	10.2256	9.74059	10.4398	13.0978	8.24863	9.19163	9.5884	10.4201	10.6785	10.2598	8.32894	10.1214	9.02748	8.86465	12.0332	10.2792	11.9818	12.433
CIN1	12.7524	9.0118	9.91801	9.63822	7.45739	7.50881	8.94743	11.2862	7.17461	11.008	11.4478	10.7194	11.1962	9.90193	11.3482	11.7531	8.28151	10.492	9.22517	9.3564	6.73243	8.98754	10.6231	9.91731	6.97007	11.4171	13.3877	11.837	13.5755	13.2887	10.371	7.96215	10.9434	9.84979	10.5963	9.71872	13.5148	10.2294	12.3558	12.6665	10.8087	10.6545	10.8048	9.54056	11.176	10.7341	9.26409	12.8509	11.3921
CIN2	10.4664	9.59566	10.6124	8.6988	9.39933	10.7558	9.89921	9.70038	13.4749	12.5415	11.4026	9.18794	10.2475	9.13374	10.5619	9.46226	11.67	10.8763	7.52645	9.39225	9.55584	9.92946	10.6237	9.71318	9.51894	9.80826	8.63771	11.4243	11.7118	9.37315	10.6776	10.4166	10.3891	10.6984	10.4544	12.4635	11.8832	11.5687	11.2595	12.2657	11.0095	3.95998	6.59505	10.3163	9.80405	10.7194	11.1862	10.4066	10.0335
CIN4	13.6036	10.1958	10.8657	11.7818	11.0197	12.8664	12.2912	13.4382	9.32063	11.9274	10.4551	10.3811	10.388	12.0747	11.3552	11.5438	7.30066	9.77467	10.0457	9.16809	8.89301	10.516	10.5084	9.77931	9.76936	11.6026	10.202	12.3991	12.2919	10.4357	10.2762	11.7243	11.4679	9.61964	10.0917	12.3813	10.9962	12.471	11.9697	12.1845	12.1873	12.112	10.8063	11.6951	9.77626	11.8618	9.76995	13.5993	9.58831
CIN5	12.0221	11.7225	8.57533	8.09842	10.1955	10.1766	11.4327	10.0641	7.44371	4.85306	5.07462	6.99526	11.3778	6.47213	4.924	6.37425	4.87304	4.1648	10.1153	9.88442	10.708	9.00901	7.68113	6.76428	8.57396	12.1643	13.7754	6.61527	10.1951	6.82668	6.34612	5.02427	8.8964	10.5806	8.56834	12.4083	8.19399	7.58967	11.1453	4.75738	9.23906	11.4675	10.3421	8.23695	11.1508	5.3751	10.3795	8.85688	6.05065
CIN8	9.47559	10.7223	11.629	8.90239	13.253	12.2335	9.50393	6.26097	12.6738	11.9746	13.7249	10.945	7.88007	10.1446	11.0886	10.9197	10.7397	10.2056	10.4041	11.1515	10.8436	11.2697	11.1977	11.2506	11.5207	10.2959	10.0966	11.9596	6.34044	11.0337	7.15308	11.6934	9.18826	9.95828	9.65134	5.54451	10.9845	8.79948	8.96964	12.7874	8.30208	11.2282	10.7556	9.3302	4.03958	10.5386	11.187	12.4877	9.36273
CIR1	9.10843	12.0801	7.37623	10.976	13.0255	10.0566	10.3751	10.0123	9.30985	9.80717	12.1163	10.6607	9.47914	9.60895	8.33473	7.82375	9.84128	13.6114	12.9777	11.0743	6.56194	11.3354	14.3656	6.00347	8.90586	12.3114	11.0485	10.0554	10.2181	13.3462	12.7398	9.1146	7.69801	10.1788	5.43783	12.0555	9.80271	11.841	12.7973	10.7688	11.0298	8.71424	8.49343	4.97741	9.16931	9.3668	8.8943	9.70913	9.50516
CIR2	11.5344	11.144	10.2567	9.55085	8.58621	12.7868	6.81154	10.0213	11.1384	9.64629	9.44888	6.32203	9.90912	10.0808	9.77313	9.53058	7.3202	8.9493	11.2228	9.06722	10.4786	8.89838	9.76808	13.3502	9.36413	12.1242	7.51575	8.99327	10.7814	9.36381	10.698	11.2899	11.38	10.97	11.1359	11.4594	10.3811	10.3782	9.45193	11.5577	10.8703	10.6599	11.9631	10.4446	11.2809	11.1554	10.8852	10.5833	11.2224
CIS3	12.9452	9.14742	13.4476	10.7626	8.60819	8.40509	8.99475	8.18511	10.7424	7.36886	10.1041	11.2836	10.8944	9.63677	11.0706	10.5376	12.2682	12.9076	12.172	12.6577	12.4982	11.6321	11.5427	12.9042	12.1061	12.0384	11.4425	11.7824	12.4689	11.8589	13.2659	10.9372	12.4904	11.6045	10.4755	12.7036	11.294	11.0122	10.8237	10.782	12.5456	9.96717	10.4993	11.1391	12.6874	11.3479	12.4516	12.7866	10.3494
CIT1	6.67878	10.8773	8.9087	10.6955	10.4846	10.7503	9.47857	14.2399	13.0387	12.366	9.928	11.3358	10.8269	12.6237	8.36064	10.7206	11.1406	8.96137	11.8755	10.9228	10.1257	10.8824	9.71622	9.41657	10.5101	11.5823	11.7211	12.4126	12.3071	12.4414	12.7872	12.5309	11.8758	11.1485	9.8587	11.0641	7.49836	9.63927	10.8198	12.3473	9.14316	9.23831	9.70323	13.034	7.67474	11.9478	8.96136	11.9613	14.2877
CIT2	9.75349	10.7685	9.56736	10.1585	10.0333	7.01965	7.35982	6.9073	11.2735	9.25422	10.2119	10.9747	12.4639	9.9491	5.64084	9.10738	9.58976	13.3689	8.16535	11.1589	8.52898	12.1047	5.94008	9.24775	9.89028	8.51804	12.8073	9.94056	8.45687	10.3392	9.85145	11.722	5.39272	7.02918	6.22853	5.46629	7.75697	6.71073	6.21257	7.21621	8.96084	10.3306	4.97288	6.38641	9.6889	11.0218	7.29488	7.53483	10.7311
CIT3	9.40146	14.036	9.46796	11.4551	7.97929	8.87501	9.43506	9.79618	9.64646	9.39396	8.8518	9.22494	9.41581	8.17006	9.72789	10.8154	11.1573	12.7802	14.2433	7.29846	11.7691	11.6129	9.31941	10.4229	7.9445	10.3827	10.6135	10.0515	10.0956	13.171	13.465	9.773	10.0383	10.7405	9.23823	9.93911	10.7726	11.9969	5.85014	6.89007	7.90066	7.00845	6.79211	7.76425	8.0821	4.9981	10.082	9.43544	9.51583
CKA1	10.9464	9.84398	12.4131	10.8164	8.78419	13.5542	9.76582	10.2745	8.36991	9.2996	8.72416	10.1068	10.3268	7.02877	10.4015	11.3013	9.57918	8.70734	10.3242	11.548	10.0249	10.5302	10.9789	11.687	9.4837	9.96306	10.1466	10.7115	10.1074	9.25972	10.8344	7.32819	8.75583	9.19936	9.56454	9.49297	8.07919	8.26366	9.90192	12.5512	12.2851	7.77234	6.73802	11.6808	10.4805	12.0878	12.2969	11.2862	11.5948
CKA2	9.5481	10.224	5.74882	10.9406	11.3128	11.2856	10.7863	10.6523	11.524	9.81593	9.84398	11.3996	10.4747	10.6803	11.4746	13.7579	9.52864	10.2491	4.40143	4.88657	11.4262	9.09755	9.32256	10.6008	10.3793	9.74648	10.1639	6.93251	11.3694	10.3977	9.24924	11.2282	9.49481	8.90789	11.261	10.4241	9.08963	10.0407	12.8204	11.4339	13.0358	12.8316	12.9834	12.7477	12.679	12.2131	12.7552	12.1746	12.4852
CKB1	7.66616	10.0577	13.0639	11.3342	5.79965	5.67772	10.3822	5.92542	10.2409	7.67526	4.16665	4.77515	6.75337	5.66851	5.64909	9.90933	8.94758	9.48073	4.00592	6.91793	4.91131	9.44327	10.8252	6.59282	9.02863	9.77559	6.60814	4.38484	5.48841	10.1146	6.34814	6.13573	7.94648	8.79359	4.50878	4.54877	5.70802	9.12047	8.60983	12.5701	11.3626	9.51587	9.68587	9.32991	10.4523	9.859	11.3907	10.1403	11.2296
CKB2	10.4461	7.7111	9.18794	10.1402	5.54244	9.41878	10.177	6.72848	9.31326	7.97963	9.16762	10.7867	4.13226	10.2291	6.0676	11.1057	5.81405	9.26552	6.31972	9.67438	10.2377	4.88636	10.5811	13.1913	9.9452	9.85792	10.9809	7.33217	9.58723	5.51121	8.21307	6.15126	3.75953	9.95144	5.52043	9.33847	6.61069	8.13756	4.73966	12.2986	9.5499	5.71051	13.1079	6.22307	5.78221	9.03563	7.03612	10.5872	5.98618
CKI1	10.7564	9.67296	12.4479	11.9855	11.3204	8.33499	12.2749	8.96051	10.7865	9.28417	5.52028	9.55045	10.372	10.7336	9.99329	11.7868	8.18588	11.7696	4.87566	9.36804	9.12787	10.5136	10.0711	10.5984	11.1317	7.78972	8.42871	8.27432	9.52469	10.2739	9.26932	10.8225	10.1277	9.80569	10.2838	9.8685	9.45286	8.00372	9.74865	5.32484	8.77946	10.1946	8.65688	10.1608	11.733	8.89308	9.58121	10.1053	10.4293
CKS1	11.0115	9.6698	13.0372	11.6801	11.6026	11.4581	10.8849	13.2042	11.6561	12.0663	11.8783	8.61605	10.6592	8.80274	10.1989	10.856	11.0506	10.0381	11.5051	8.37566	10.951	12.6794	8.94559	10.0896	12.9375	10.6831	7.24713	13.5291	13.4366	13.0265	12.6233	10.3493	8.54729	10.2657	9.88235	9.72882	10.3399	10.2851	10.3959	10.8358	13.4678	10.5496	10.9219	9.81229	9.3964	12.3485	10.8481	9.65653	12.217
CLA4	8.58206	9.66414	10.7261	12.2998	9.72006	8.98338	11.7689	10.6379	11.4294	8.50528	9.46577	10.4422	12.6887	9.5022	9.54936	11.4211	10.209	9.65817	8.77268	11.2728	9.64246	8.99917	10.9396	13.0373	10.2061	10.3616	11.2964	10.6889	10.8167	11.8644	11.5405	11.6578	11.0846	11.5086	11.5785	12.0309	8.24408	11.2568	10.2052	10.041	10.6991	9.52978	10.8352	10.9929	9.56861	9.13177	9.77093	7.04472	9.99848
CLB1	10.9607	12.0508	11.9576	11.0008	9.67428	11.1123	10.2289	12.047	10.6778	9.05384	7.86659	3.55653	9.91038	9.80176	13.9523	9.26383	10.2233	12.2978	13.9718	12.0656	11.8059	10.491	9.3697	9.97482	10.1585	8.95211	11.121	9.93408	10.4743	8.67973	8.32771	13.3657	9.84759	8.88877	9.42098	10.2607	10.1191	11.5215	8.57784	9.03692	12.6591	10.3526	10.8516	11.7817	12.2487	12.7257	10.3033	9.5799	10.741
CLB2	9.37431	10.6175	9.81949	10.2025	9.45999	10.2554	10.3733	11.0547	10.2796	10.8255	9.53118	11.0851	8.92132	9.85913	9.32441	8.33991	9.27333	9.60265	10.6146	11.0642	9.95875	10.7826	9.6864	11.9513	10.5377	9.57156	9.889	8.91785	10.8832	10.7246	10.0131	9.50498	11.9457	10.7304	10.2289	11.994	11.4225	10.364	11.0507	4.0891	11.1712	9.74532	11.7643	12.1522	10.5611	11.0674	11.3595	9.6941	11.0053
CLB3	10.3063	9.59591	11.8762	9.21225	11.5309	9.75243	8.91075	10.9284	8.40492	7.3562	7.49628	10.7952	9.57632	10.7489	12.3574	11.5626	6.38365	13.6795	12.5279	11.4055	11.6681	13.9675	3.7705	11.2709	10.5803	9.87514	12.4415	10.1551	11.8593	11.074	11.4503	12.1516	11.1011	10.5186	9.8998	9.64969	11.836	10.7471	5.15134	11.4738	9.2077	9.61769	10.8683	11.4234	11.1574	13.0143	10.5676	9.93571	11.9481
CLB4	13.5575	11.8908	13.5306	13.5517	13.8034	12.0319	13.5952	12.5573	12.2617	12.6359	13.2463	12.529	13.57	13.2509	11.7129	12.0037	12.979	10.9831	9.81961	10.2648	11.8497	11.5644	10.1079	10.8971	11.4165	9.67658	8.95818	10.2171	10.0595	11.507	11.8453	10.5486	10.3305	12.746	11.3124	11.1112	11.5973	10.9301	10.8764	10.8941	8.95954	9.83312	7.04807	7.66681	11.1625	10.5246	11.711	9.49109	7.80139
CLB5	9.4021	10.5223	10.3483	10.5464	7.65946	13.7994	11.5406	11.788	8.4689	10.2405	9.34351	9.83668	11.4328	11.2886	10.1608	11.5827	9.35528	7.99288	9.72169	10.6812	10.6781	14.0452	12.9968	10.0505	9.05162	11.4113	8.95384	10.996	6.53009	8.98311	9.02813	8.9075	10.0128	4.4053	9.23967	9.43493	10.0828	9.34887	12.1682	11.0825	11.6402	11.5813	11.6648	10.6018	11.1491	12.3439	11.079	9.20412	9.61107
CLB6	12.8239	12.0321	13.0315	10.1861	9.6559	9.15355	8.09432	13.1202	11.2762	12.012	9.07705	9.31299	9.83877	9.12438	10.302	12.0297	11.5342	8.86994	10.7578	9.48168	13.6451	10.1538	8.50489	8.82134	10.8837	9.81699	9.517	9.59921	8.74546	9.35162	11.3328	9.18478	11.0971	10.2352	10.6046	10.4545	6.16138	9.91508	10.0264	7.81225	10.2683	10.9441	8.8287	11.1751	12.1065	8.91236	9.81011	8.53709	11.0868
CLC1	11.0964	11.0478	9.90433	8.94451	11.5419	8.67529	11.4405	12.295	10.2813	8.77976	10.6993	7.40297	12.1542	12.267	7.74633	12.3355	8.87359	10.7298	12.2774	11.9101	10.6742	9.15773	8.9134	12.7414	12.71	13.2559	8.94273	12.1804	13.8187	11.824	12.8204	11.8765	10.9583	10.3334	10.1101	11.8207	13.1484	13.7678	10.5779	12.0347	12.4183	10.8572	11.2749	10.133	11.8999	12.1017	11.1	10.687	11.5285
CLD1	5.73732	8.57087	9.60958	12.3366	10.0172	10.3765	10.9752	10.2022	8.39521	9.53611	8.44197	10.8352	10.3487	5.15205	10.4044	12.3302	3.46246	8.79993	10.807	11.6595	8.82439	10.298	13.1557	6.16981	5.26428	6.9025	3.38881	10.1319	9.05415	9.36984	8.48031	4.69026	8.56234	12.7145	13.1041	9.58412	11.8564	4.27798	4.17623	9.70678	9.90654	11.0159	9.63311	13.0016	11.9201	10.3254	4.15195	10.0242	6.176
CLF1	10.2139	7.64783	11.0184	11.8518	11.2365	11.1325	10.9685	6.27025	12.5101	10.3732	10.2292	11.5727	9.04301	9.72219	10.6019	12.3112	9.07269	8.56402	9.89311	10.5456	10.0572	8.63034	9.01117	7.78937	10.19	8.30098	10.4451	12.6127	9.79075	10.889	10.5034	9.50105	8.04368	8.74621	7.82775	9.15323	9.50457	9.0321	10.1939	11.6743	9.4622	9.61299	9.85879	8.7112	9.70598	10.3553	9.20825	12.0326	10.7129
CLG1	11.1897	10.0673	11.2617	10.3476	9.1385	7.54387	9.8045	10.0797	6.0476	10.4456	10.4345	10.8749	8.52327	11.2603	10.8731	10.647	9.42452	10.8512	11.0256	10.5275	10.1403	10.8777	11.0064	12.3803	9.97086	13.0098	9.7407	10.5263	11.0716	9.34604	9.76279	13.6538	11.0624	9.0363	10.1289	10.414	11.7171	11.7235	10.2563	12.7247	8.98495	9.43879	8.92393	12.6718	9.59601	9.27284	10.6596	11.5986	10.0066
CLN1	13.8717	12.578	9.65799	11.7749	10.88	10.2529	13.092	8.14695	11.6179	10.6817	10.4053	9.73019	11.2927	11.8878	10.2588	10.8141	12.4917	12.586	10.2331	9.98547	8.29796	9.361	10.2299	13.2085	9.03433	12.0595	9.74064	12.1449	9.22501	10.1095	12.7929	12.6578	13.407	11.5949	9.28108	11.7933	12.5599	9.71536	11.5255	8.93418	10.8939	10.0141	9.76169	12.5442	9.98926	11.5031	11.4623	9.59569	8.59731
CLN2	11.9388	8.79879	9.37668	12.9083	11.0767	10.24	10.9493	9.81462	12.4329	8.83004	8.24021	8.7485	8.95531	11.1861	9.33973	9.27833	13.7497	12.7057	14.2832	13.5353	9.45923	10.1721	9.26143	11.7613	10.5609	9.95441	12.2158	12.7723	8.88842	10.4491	10.8643	8.3868	7.5486	10.3208	9.54384	9.44167	9.37751	10.4318	9.95745	10.3098	10.4612	7.9338	11.1696	9.13709	10.8898	9.93783	9.07806	8.49896	9.61572
CLN3	5.01802	5.84736	7.19218	11.5438	4.42512	9.77319	10.6104	6.02882	5.7107	9.72412	10.2372	3.44774	10.2236	8.45696	4.21547	8.23657	9.44999	5.28414	9.45732	9.85787	5.38043	7.04616	10.5702	11.1259	9.47642	10.7807	11.9978	3.45855	11.3583	9.56279	9.57576	8.76922	3.27031	6.31495	4.3895	10.425	6.59957	7.8567	13.0102	11.4902	10.298	9.66433	8.59857	11.2204	10.5867	11.5449	7.10669	6.25333	8.73634
CLP1	10.0295	11.4837	9.78895	11.0558	11.9354	12.5281	10.4733	12.2461	9.94319	9.48945	7.21526	9.9032	11.5188	11.0943	9.5526	10.8393	10.1717	10.4305	11.2185	9.10466	10.3051	7.96429	12.0741	9.88264	13.7606	9.72327	9.93343	9.67526	13.9381	13.8431	13.0786	13.4522	9.46178	9.00028	8.1648	8.22618	11.4667	8.57196	13.4373	12.8463	10.9339	8.06248	12.1752	9.68743	10.7276	10.3273	10.7131	11.7308	9.75313
CLU1	12.1568	13.4018	12.1647	8.36516	3.75368	10.8982	11.5149	13.6545	10.3479	9.77316	11.1482	10.6197	12.3956	11.1878	11.4513	7.57657	12.3563	10.2252	11.2047	12.9007	7.92849	11.2405	12.8739	10.1617	9.6468	10.2246	10.414	10.5416	9.72735	10.1481	11.1387	10.8345	9.28974	8.32734	8.24499	9.92634	14.2592	10.8686	8.94775	9.43205	9.58478	11.3387	11.7869	9.60696	8.82012	7.9435	7.37702	9.81063	12.4832
CMC1	9.7089	10.9489	10.8789	8.61631	9.96616	10.5682	10.6212	10.1282	11.1615	9.33937	10.2034	10.2835	10.0468	9.69997	11.0438	10.8125	12.0064	12.1182	9.88919	9.33956	8.57844	10.4439	10.213	9.14107	11.0627	10.1738	9.09129	11.2107	12.3164	9.88262	9.42758	8.47763	8.87749	10.4391	11.5405	9.47796	12.3638	12.9545	10.3051	10.3061	10.2658	9.26417	11.3436	10.1414	9.84818	10.8025	11.0338	8.01529	11.0356
CMC2	9.69359	10.0491	10.7475	10.6485	10.4169	10.212	10.4546	9.36538	11.2934	10.5648	9.60506	9.26712	12.3329	12.7808	11.5837	12.1084	9.09928	11.549	11.7452	11.2365	11.7212	11.1416	11.4859	12.1353	11.8103	12.1579	10.2699	6.20212	10.8943	10.8727	10.5645	9.14015	10.4957	11.4762	10.9428	8.44856	10.9177	10.0136	10.8067	13.3494	10.6125	10.1168	9.76896	8.62624	11.677	7.30066	9.83659	10.1877	8.83247
CMC4	10.2079	10.8015	11.5022	4.62495	9.69646	9.64318	8.45304	10.3494	12.4518	12.3655	8.78457	6.738	10.9648	11.5425	4.06204	8.95719	10.1571	11.2207	10.7011	10.9843	10.202	9.98613	14.2622	11.4725	10.6242	11.0797	10.2201	10.2619	9.02127	11.1209	13.4455	13.1428	12.4901	12.7173	12.57	13.5685	11.2683	10.5449	13.7178	13.1559	12.2185	11.7774	12.4789	12.1724	12.4661	10.9596	9.06359	11.0405	12.2669
CMD1	8.96093	7.51204	9.23524	13.0507	10.8336	11.2022	12.16	6.5085	11.0364	10.6118	10.6313	9.36391	12.3175	13.4908	13.88	11.2637	10.2799	9.36051	13.9861	10.277	9.70292	11.688	13.9572	11.3024	13.1871	11.7261	13.8521	14.3694	9.1954	10.947	10.3095	12.3841	12.575	12.5283	12.2986	12.6223	11.7331	12.8332	10.4278	12.4203	12.8642	11.612	14.1626	8.71882	13.4281	10.2481	12.1838	13.2212	7.09818
CMK1	13.2479	12.5944	4.97127	12.3931	12.1317	9.64442	8.72182	9.73168	12.1559	9.45711	10.1102	11.7096	10.1408	10.2593	11.249	10.18	11.958	11.0863	11.2459	11.5386	11.5111	11.7529	11.0359	8.45266	12.3847	12.0843	12.721	7.93687	10.2268	9.85437	11.0393	9.57206	5.02212	12.4277	10.2267	14.1287	13.9718	9.47735	9.4847	10.3223	11.3447	11.4263	9.11005	10.7351	11.1597	9.76595	10.2974	11.13	10.2
CMK2	12.0872	4.40369	11.7402	8.35637	10.9496	11.4007	11.879	9.58595	8.91186	12.6802	10.8623	11.2062	10.4481	9.93447	9.02994	11.6363	9.34242	7.28723	10.563	11.3932	13.8973	11.1392	9.19023	10.9691	10.9597	7.64256	6.26177	7.61954	8.7023	9.86343	9.73022	8.87266	9.65132	8.5306	11.5557	11.9949	11.0059	11.2352	10.2629	12.7172	10.3701	8.98653	10.7773	10.1163	8.89124	12.0083	12.249	11.5625	8.13985
CMP2	7.62828	10.1631	4.63385	6.21936	8.64853	13.4213	10.787	11.0567	9.22862	10.8743	9.89101	11.6117	10.0683	11.4626	11.979	11.8518	7.74234	9.01216	8.4543	12.0743	9.50593	7.91824	11.1225	10.4977	11.7608	9.32316	10.6616	10.2003	9.93467	10.1951	8.11318	13.0621	10.9341	8.41895	9.46733	10.5316	10.9675	11.6719	10.5929	9.40234	13.8807	13.4919	12.9041	8.12972	10.7377	11.2474	8.65295	11.4852	10.1573
CMR1	10.606	10.3462	11.2105	10.3652	10.6848	7.81508	11.9297	10.7783	13.262	10.097	9.56485	10.882	10.4408	11.703	11.2916	10.0184	8.55638	9.01216	12.3714	9.37008	9.46123	7.80853	11.814	5.55241	11.3804	13.3658	14.8245	9.57216	9.02419	9.30107	11.9391	14.4134	12.2762	10.1607	10.1469	9.92719	8.98132	7.12134	10.5052	9.26475	9.68296	9.99863	9.91005	9.98843	10.0116	10.3005	10.2798	10.4017	10.5233
CMR3	9.48151	9.83093	9.5326	6.88283	11.5132	10.107	11.0319	10.2695	9.08986	5.3159	10.1932	5.87304	5.92288	6.21817	10.5703	12.0244	9.58131	11.3036	9.31595	9.51982	6.41435	4.36423	11.7895	10.7966	11.1257	11.9379	11.3901	9.1519	6.93194	7.49055	9.66551	10.1186	7.74177	11.1488	4.59065	11.8163	10.0047	5.22807	9.14475	5.20954	8.75509	10.0808	10.2685	11.2459	7.70559	10.8752	8.95968	4.54619	12.1951
CMS1	9.65756	9.2825	10.1235	10.1058	12.3449	11.4591	9.22879	11.7286	10.2037	10.5581	12.8467	9.70661	10.5039	10.8636	13.9298	3.80339	11.2067	7.13428	12.0421	8.34282	4.68931	9.89185	6.71312	8.38265	11.4294	9.99259	10.3233	14.0586	13.6118	11.3916	12.926	10.8119	12.3974	9.12564	10.0708	11.6637	9.06932	13.5942	14.1575	8.84497	13.7963	13.4993	13.3281	13.8911	10.7128	13.8498	12.1119	7.68768	13.9888
CNA1	12.0713	13.2639	13.1154	13.9986	13.0715	8.96183	8.78123	9.45363	5.5552	5.48105	11.2985	9.95742	8.54748	8.2935	9.53581	12.3757	11.7708	11.0175	9.47838	11.0307	8.97802	11.2634	10.7179	10.3332	9.57045	10.531	10.2175	13.4472	9.27079	10.4033	10.0106	13.8714	9.54035	9.68208	10.624	10.0207	9.93886	10.231	9.25487	10.1339	10.0824	10.3712	9.30702	9.39257	9.40557	9.20425	8.6878	8.17392	13.5753
CNB1	10.4176	9.26752	10.1844	9.73449	9.35058	13.4974	13.6879	10.5237	7.98227	3.2741	10.4281	13.1513	10.0152	11.1632	9.58086	11.7954	9.93264	13.5865	14.4764	10.8588	13.1884	9.60586	9.97658	4.94294	8.93971	12.7385	12.7881	13.6865	7.11589	8.55204	5.45638	8.66765	11.8234	10.4521	10.5699	13.2642	11.674	8.65937	10.7034	10.5704	9.69191	5.64364	12.0993	11.2537	10.5382	12.9809	6.57835	11.4709	10.3486
CNE1	9.09999	9.22615	10.4211	8.94348	8.89134	9.00404	10.436	8.74911	9.03974	10.996	10.7601	4.86727	4.29162	4.66182	10.2725	10.1743	11.0052	10.6041	9.72264	10.6813	10.5527	9.75326	9.36271	9.65656	9.55889	10.3378	11.3383	11.813	10.7614	5.69482	13.0981	9.52238	8.88728	9.66428	12.6334	11.153	10.9415	10.2983	11.2674	12.3108	12.4578	10.0594	11.5373	11.6715	11.5837	10.4263	9.69259	12.0658	10.9735
CNL1	8.82942	9.7191	10.7242	11.1774	9.6773	14.1675	6.61224	9.94071	10.503	10.7169	13.7545	11.243	9.74333	9.99075	8.25461	9.74282	10.9121	11.5589	10.6556	4.19657	7.54745	9.36538	8.42065	8.93242	11.047	8.78575	7.56335	12.0909	8.38851	9.2191	6.47971	10.9974	4.28313	9.73865	10.1842	10.1599	7.7776	11.1038	11.2458	11.9206	3.59748	7.84148	10.3628	4.71604	7.32451	11.2525	8.66655	11.5901	11.2801
CNM67	9.31085	10.0896	9.88266	12.6884	9.05027	14.2972	8.49953	11.7379	12.0189	13.436	13.7597	13.5699	12.9506	13.3229	13.0202	14.3073	13.6887	9.92591	10.5831	10.9526	13.7375	13.467	13.7841	13.7434	9.75606	9.40611	13.1475	9.64631	6.68166	12.1563	9.24295	8.4887	9.4732	8.91975	11.1306	8.9988	11.9233	11.8236	10.3902	10.7747	11.8109	7.78754	9.91876	12.5924	8.80282	10.2649	3.83012	4.11722	11.9649
CNN1	9.73509	14.0742	13.0567	13.6748	11.8689	11.5952	11.3108	10.3037	10.757	9.97099	9.62799	10.3579	10.5974	8.13046	9.50526	10.4615	11.0508	11.8021	10.4818	5.19043	11.9555	10.2599	9.81167	9.53662	11.025	13.0395	10.1487	11.0239	10.801	10.9048	10.5049	10.1155	10.1061	10.7033	8.68332	7.58595	10.848	10.3352	11.0751	11.9779	13.3367	10.5787	9.88755	12.2787	12.7471	12.0755	11.1484	10.0472	10.7336
CNS1	6.39413	10.4529	10.0845	7.4546	8.45623	9.4205	9.5441	11.3438	10.3534	11.9124	11.3323	13.281	12.9055	11.5856	12.6712	12.1117	10.7595	10.1489	10.6725	9.92803	13.2898	10.648	13.1168	3.31333	9.79694	6.57915	5.99839	9.76598	11.414	11.8601	12.4853	8.80784	12.1899	7.71638	9.05082	10.2068	10.1141	10.2188	8.67581	9.68353	10.2467	10.147	12.9125	12.1357	11.882	11.3143	11.6264	11.3937	12.4055
COA1	12.9388	14.0428	14.1941	12.2689	13.4626	12.5229	11.3247	11.9627	11.9133	11.6074	12.3116	10.1056	11.5341	11.24	9.71209	9.64583	8.11269	10.905	5.74854	9.78978	8.58237	9.26272	9.61799	9.03754	9.80919	10.9222	8.96354	10.1283	8.79718	9.7931	9.92621	11.1498	10.0687	10.2308	9.19803	10.191	8.83507	10.3989	10.8651	10.2636	9.94904	10.8634	10.3299	11.6071	11.0887	10.4345	9.38504	10.8208	10.3498
COA2	10.298	10.0765	10.4225	9.98405	10.423	11.875	9.31145	7.4972	8.50622	11.6182	12.4872	7.88083	11.5008	10.4756	13.2566	10.8922	11.1399	13.205	10.4221	11.8635	11.1725	10.7844	10.6226	9.49728	10.979	10.2651	10.6372	10.6165	8.63658	9.92729	8.34842	8.75364	10.4582	9.80942	13.678	11.0939	9.73659	11.1401	10.587	11.1967	10.5403	11.609	10.043	10.7419	10.1745	10.9133	9.36933	10.7255	11.1313
COA3	9.96169	12.4217	12.2719	11.1028	12.2558	10.0139	10.3008	10.6036	9.85523	9.62422	12.5409	9.87994	10.6934	10.1552	10.416	9.60077	10.5126	11.1642	9.02894	8.99776	8.36271	11.7086	11.9827	9.48407	11.4115	9.47149	10.7375	11.2395	9.67184	9.07177	10.307	8.9546	10.0957	10.084	10.3866	13.2614	10.5404	6.82903	4.6019	11.4819	8.96209	11.0567	10.1865	9.42324	12.1113	10.4813	11.7379	11.0171	11.799
COA4	11.3714	11.3369	8.85893	11.426	10.7922	11.325	10.1355	10.4622	9.38583	10.8869	10.6603	10.9109	10.7077	8.26955	10.6664	10.3307	8.15841	4.778	4.10637	12.7812	11.5044	12.8091	10.7838	7.48303	10.7942	8.60451	11.5924	10.4894	4.22608	9.99424	8.392	10.2386	10.3598	10.2579	10.142	9.80276	13.616	4.33748	10.2259	10.8712	10.7004	9.56968	4.45603	9.2868	8.63214	11.4426	7.61594	10.151	10.2705
COA6	11.4198	9.09647	11.7993	10.7802	7.64543	9.53032	11.2016	9.04641	8.50487	11.3873	10.9379	10.8205	10.3841	12.2983	13.1988	11.2357	10.363	11.3211	10.6189	13.6733	10.8031	12.6675	11.532	7.37945	10.8341	11.1448	10.3943	9.49071	9.59236	9.62327	9.56025	9.74561	11.1545	11.4334	11.5475	10.4961	11.4442	12.0489	10.0274	11.6918	9.88494	11.1751	10.1588	9.39784	10.0021	9.66202	9.63012	9.70712	9.12216
COF1	9.02537	10.1419	8.98051	8.99958	7.57427	8.74446	9.55271	9.22004	11.0934	9.93998	9.80679	9.64396	7.84684	9.99298	10.765	10.0933	8.90138	9.36356	9.58351	9.0068	10.1898	10.681	11.306	10.7274	12.0802	10.3957	9.02771	10.0081	9.36644	10.6064	11.294	11.7435	11.7043	10.386	10.1456	10.3536	10.1164	9.24125	12.0416	12.0463	5.06684	12.1009	10.8943	9.58521	10.5393	7.98129	9.42109	9.79756	9.29074
COG1	9.3322	9.87527	9.69227	10.1308	9.6081	10.5812	11.1387	10.5874	9.9958	10.6471	10.4214	8.36429	6.61667	11.8626	10.0006	10.0806	10.6049	8.66465	7.9713	11.7172	9.81942	8.78598	9.18992	12.6273	11.1141	9.314	10.6046	11.0894	10.7318	10.9811	9.79135	9.40726	9.119	9.20377	10.5034	10.2453	10.5212	11.0686	10.2175	10.4533	10.6208	11.1288	9.72344	9.7197	10.4803	11.3094	10.7297	9.20386	9.95533
COG2	9.6944	8.42577	8.47884	11.8788	8.68169	8.85335	9.18156	10.8962	3.67934	9.10012	9.18354	11.6641	8.4772	10.2033	10.2654	7.21056	10.6528	5.0083	4.88988	3.68468	8.37593	4.27638	5.5088	10.7233	10.3703	10.231	10.1595	9.43064	9.53727	7.83556	9.97284	6.80966	10.4487	9.43853	11.9204	7.4301	8.85522	4.76274	3.86355	4.28948	8.7567	10.8566	12.7307	10.1975	9.02537	10.3915	9.32603	10.9699	11.1201
COG3	9.77875	9.32288	9.99114	10.0736	11.7667	12.2343	12.9493	14.1888	14.2772	11.3861	11.0708	11.3502	11.0466	11.7793	11.3439	11.1916	10.9022	10.5379	9.96855	10.6686	9.35233	9.79566	9.67155	11.7201	10.5549	8.87029	11.7389	10.2578	10.0125	11.6737	9.13259	12.6668	10.4993	11.0721	11.6342	12.979	10.9353	10.3314	10.7949	9.43053	10.5034	9.966	8.96023	11.0273	8.86198	9.65689	10.2254	8.58791	9.20751
COG4	6.61765	10.149	9.29312	13.5807	12.9067	3.96968	4.61316	5.32015	8.48057	3.65207	5.81948	6.47748	7.86213	5.22682	6.26763	10.427	5.14405	7.93372	5.58377	9.66785	13.6765	12.1919	5.03199	10.4811	11.2833	9.58194	10.8859	13.429	11.4776	11.2271	7.53152	5.935	10.7083	13.2137	12.9773	13.4657	13.6622	12.7005	13.764	12.6285	7.72768	10.8128	9.98169	9.54581	9.95964	9.69992	10.9746	11.3309	11.7584
COG5	10.0701	11.2525	11.3561	12.0837	10.3468	9.18712	11.9191	10.4726	9.59911	13.4422	9.93255	8.9945	10.8364	10.586	10.0386	4.19322	13.2769	9.81281	10.5119	8.6986	9.43675	8.67243	10.8868	9.5063	8.99855	11.7712	10.7322	9.84814	9.41406	10.5326	10.9824	10.2361	14.1154	8.27725	10.2241	11.9538	9.97049	9.96494	10.5677	10.0861	8.35337	5.01908	9.99782	11.6195	11.4917	9.75453	11.3668	8.28181	8.97416
COG6	10.1693	11.0897	9.03206	12.7275	12.022	10.0252	10.5386	11.9872	9.8651	11.5131	11.39	10.3817	9.3776	10.0822	9.61356	10.6903	12.2841	10.8896	12.8873	11.1111	10.0355	9.77103	10.4114	10.6636	10.7759	11.2783	10.5928	10.7543	9.73283	9.64888	9.41689	11.5964	10.3903	10.1624	11.5207	10.3618	11.4114	9.60764	11.1796	11.5385	11.8734	12.1012	8.58556	8.40663	9.67188	8.17868	8.8058	11.1979	10.2429
COG7	4.52723	8.52171	10.5627	9.70286	8.2064	10.5536	11.9983	3.85386	8.72497	9.48691	10.8039	9.92127	3.59897	8.11185	9.89151	9.21409	4.99228	8.1407	9.46541	8.32366	7.35952	12.5216	5.08869	11.5137	10.5451	10.8796	11.9088	9.47208	11.4005	7.77244	8.38119	9.35168	10.283	3.93066	9.25509	6.29756	11.6975	3.68148	10.8181	7.35527	9.42052	6.56717	9.97066	9.27812	7.68912	10.8137	10.9177	9.19365	9.74681
COG8	3.99406	9.80127	9.23261	8.67822	10.4071	8.66161	14.1591	10.5776	10.0578	8.82812	10.4227	6.57569	12.3589	10.5537	9.64165	11.4243	10.0795	10.6159	10.7643	13.5279	12.6066	10.6249	4.72371	8.12252	8.92274	9.35673	8.3333	9.13704	10.2063	7.75682	11.5656	9.44811	10.2402	8.50314	10.2168	8.03681	8.70847	6.52349	8.16924	9.16887	9.06414	10.4679	9.71116	10.2716	9.85089	8.20651	10.9259	11.4132	8.01859
COP1	6.79607	7.71419	5.40494	9.08017	3.94734	10.0999	5.40552	9.45556	8.57281	9.21966	8.61542	10.3822	10.3335	9.99647	11.2924	7.69244	14.1009	14.1845	12.1426	14.6876	12.9889	14.25	12.3235	9.91122	13.6942	12.2928	13.4159	7.10146	11.5991	4.61848	12.1998	11.141	11.9429	3.48975	5.39528	11.3852	10.8369	10.1692	12.9332	9.64706	10.1352	10.9642	10.9236	10.2909	11.0637	10.2329	11.3556	10.3733	13.9817
COQ1	10.8506	10.398	8.99538	9.74313	9.59649	11.0044	9.99247	10.6661	10.511	9.98336	9.76777	8.72253	11.5657	9.5238	11.0578	10.9014	10.1239	9.94759	10.4229	10.5856	9.53861	10.3917	8.83451	10.1766	10.055	9.81473	9.54109	9.60052	6.69249	9.76235	10.9388	8.80638	9.83637	12.3158	10.6651	11.8136	10.9216	9.73573	12.129	10.6569	11.2509	11.067	10.7029	10.9308	10.9037	11.0212	10.0033	10.4712	11.3879
COQ10	12.1792	12.2632	11.202	12.0294	14.0861	9.04977	13.5281	13.5502	13.5814	13.9953	8.87677	13.4975	13.7443	13.3188	11.768	13.6626	13.0759	14.0909	14.1169	13.7104	12.9073	13.9618	13.4597	14.0425	13.9719	13.3845	13.8836	14.0897	12.3326	13.6417	13.223	13.4183	13.9371	14.0283	14.4772	14.2148	13.0691	13.198	13.7991	13.7411	13.5763	13.704	13.2463	12.8613	13.6995	13.5196	13.5463	13.9821	13.5028
COQ2	11.646	9.98813	8.68119	12.5272	10.1679	8.99611	10.0013	12.7359	5.58438	9.5551	11.7889	12.8047	10.8282	10.5747	11.5054	11.7476	10.8851	13.051	10.978	11.6441	9.07114	10.4752	9.98301	10.3149	10.8818	8.87117	10.9472	10.6772	9.80577	11.5875	10.0848	8.9462	9.23172	11.8579	9.49381	9.5634	10.9312	9.71709	9.857	9.51452	11.3344	10.1063	9.24046	10.9017	11.4849	10.7712	9.08729	11.2869	10.7595
COQ3	5.64989	9.61151	9.28736	9.21574	11.2337	7.97316	11.7474	10.0613	8.69862	8.76911	7.45727	12.2348	10.3865	9.04825	5.89709	9.0913	8.86628	11.1876	11.3047	9.20757	9.41458	9.28798	5.72845	10.8681	5.09795	14.1427	11.8231	8.53003	6.28638	9.18762	10.8144	10.6511	11.7691	12.0248	7.23498	10.0245	11.1384	11.3589	8.76575	10.2099	11.5516	6.93982	4.57958	8.94194	10.5943	9.38573	10.5548	6.80217	5.07636
COQ4	11.3237	10.4863	9.01937	11.77	11.5127	9.99838	5.88722	6.04936	7.21168	10.1827	7.84105	10.9274	10.5869	9.17941	10.6733	10.9105	9.92016	9.71624	9.58546	10.2834	9.84341	10.7939	11.5858	8.87835	10.8712	12.5569	11.3088	13.1783	10.0476	9.702	10.2647	11.7456	10.1197	10.9454	10.3641	11.9228	11.2791	9.98472	11.9978	10.3183	9.97553	9.44386	8.69458	10.8876	10.2592	4.58972	10.5918	13.0989	9.25472
COQ5	11.9483	10.2788	8.25609	11.7679	11.0589	9.81522	10.6439	10.0711	7.87168	11.3795	9.31974	8.39197	12.7638	12.547	13.1014	12.6132	12.8834	13.7153	12.868	12.4238	9.59703	13.6363	9.90474	9.60956	10.0711	9.35773	12.2982	10.4332	9.13822	10.0211	9.64427	9.28697	8.63725	10.5698	10.2751	10.6431	9.61963	9.64883	9.02419	9.71568	7.85015	10.7248	10.1799	4.57724	11.1242	11.9621	11.1582	11.1686	11.3097
COQ6	9.67338	11.016	12.1833	10.0559	12.3541	10.3291	6.59635	11.2901	10.4339	7.07633	12.2756	11.7974	12.0689	12.5301	10.5516	8.6438	9.6686	8.76938	8.298	10.4931	8.87988	11.556	11.7871	9.94039	12.9377	10.254	9.59818	8.46676	8.98095	9.96634	9.34029	13.8883	12.7474	11.0833	7.78383	13.0947	13.3947	13.4885	14.2268	13.2165	13.5718	7.77541	11.1084	10.5423	11.2297	10.3045	10.8963	9.08217	10.5637
COQ8	5.40547	8.29728	7.36401	9.47564	7.51343	10.0088	12.9378	12.1616	11.106	13.134	11.5833	13.6733	8.94931	11.1002	10.5324	11.6892	10.2621	11.4348	11.3751	11.8937	10.7403	10.3839	12.1213	10.6974	10.2128	10.2407	11.5303	9.43598	11.2705	9.08449	13.2314	11.7925	11.8882	12.6546	11.8252	12.0944	12.4787	12.0682	11.1199	11.5524	11.8954	12.4775	12.6155	10.9807	12.5038	12.0719	9.7113	8.95855	9.93267
COQ9	8.51585	4.45893	8.58695	10.0983	9.61792	9.12159	9.46739	10.7325	5.39413	12.7757	8.75633	8.86998	10.5818	10.8534	9.92307	5.24393	5.2155	4.12326	9.09904	9.25812	8.90669	9.84341	9.95189	5.3647	11.7825	7.72487	12.8126	9.9525	10.3957	9.72793	9.60425	12.6267	8.1185	9.76085	7.96654	11.6347	4.87628	6.3602	9.53496	12.416	10.1632	3.18603	11.1728	4.02575	4.44026	8.21541	10.4575	9.06756	4.35181
COR1	10.1754	11.2555	10.8745	13.0898	10.5279	10.8902	11.3555	11.6341	10.4726	8.97582	12.1415	9.72332	9.64879	13.3135	11.1411	10.5417	10.7809	10.9177	9.29346	12.2624	8.96196	10.9763	9.60636	9.56687	9.14002	10.5715	12.2407	9.12402	9.87261	8.27331	9.29457	10.671	9.42634	9.79996	10.4138	10.1802	9.76485	7.894	8.03715	9.84128	12.1234	10.9475	9.99452	10.2106	7.76779	12.3099	13.6238	11.126	11.3059
COS10	9.42898	8.40926	9.98181	10.1766	10.9106	9.66709	14.165	9.77147	8.93775	11.6635	11.1225	10.4362	9.9601	11.329	11.9171	11.1761	9.69428	11.4699	10.1477	10.4422	13.8282	10.8648	10.2849	9.60187	10.8315	9.25041	11.001	10.1378	10.1088	13.5927	12.4299	10.0473	13.575	8.41747	8.23796	12.3126	12.2071	14.1035	12.203	12.8446	11.5644	9.14097	10.4455	9.21779	10.454	13.7755	13.5672	14.003	13.1721
COS111	5.99261	8.14585	3.98813	10.8392	5.71929	5.78269	5.13697	8.09059	6.77501	6.45591	9.64924	9.96333	13.2131	10.5821	11.6862	8.54864	12.0039	10.3097	10.5279	10.0484	9.90655	8.23341	9.62331	5.34582	7.58022	10.3394	11.0597	12.6466	7.85783	11.3017	10.2499	11.3212	10.4122	10.1051	11.311	10.8157	12.8094	11.2126	13.9136	13.2409	13.8231	10.1018	10.2329	7.32084	10.585	11.1511	13.5126	13.2617	11.1107
COS12	10.7818	13.0655	10.1409	10.741	9.6131	6.30909	9.88623	4.70604	11.2564	13.0128	10.6533	11.327	13.5555	11.0085	9.86073	10.0308	9.47348	9.33259	10.934	11.4839	11.1653	11.2337	12.052	7.41619	9.23201	9.80172	8.99678	9.18489	10.7449	9.62299	9.77449	9.80253	10.0359	9.93213	12.0086	9.78015	10.5613	7.35785	8.85646	11.4519	9.13495	10.3896	10.8384	10.0087	7.25639	5.36785	9.68172	12.2571	13.0999
COS2	8.10586	4.72056	7.62061	10.6482	3.69809	10.6697	12.3536	8.6228	10.678	10.2375	11.0821	8.57521	6.64476	9.63099	3.71591	4.09969	12.2893	11.8102	9.44409	10.4696	11.3661	11.0823	10.1205	3.68755	3.40667	9.9311	10.6635	6.9516	6.52647	10.97	7.83828	12.662	7.88673	9.69978	8.99036	10.922	12.9141	10.0285	10.2461	11.0616	10.288	9.70856	10.6149	7.36941	7.84801	6.62459	8.16169	5.51426	10.1846
COS4	10.1668	11.3965	11.0393	7.76685	6.3453	11.0304	12.9938	10.4095	12.0522	12.0855	13.1499	11.9631	12.5232	11.9614	11.6996	10.2654	9.38868	11.5113	13.0495	12.9461	10.6196	13.9237	10.6201	11.8362	13.8985	13.7484	12.4358	12.7758	8.56124	8.98585	8.72988	9.76612	7.73587	8.99327	11.1816	9.0621	13.005	4.94024	13.5452	7.21307	12.4641	13.5893	13.2336	9.24456	13.0579	9.01005	5.89308	8.99689	7.35721
COS6	11.2415	10.2183	8.866	11.2767	10.6268	10.8062	11.0875	13.809	10.1246	10.8765	9.97315	11.6619	9.10207	6.93269	9.72053	10.0086	12.597	9.42266	9.94364	11.3755	13.8712	11.0287	11.7628	10.3094	11.1163	12.5191	11.2884	10.0435	9.45693	10.4772	8.73134	6.41105	10.9212	10.7789	7.11699	9.34391	10.269	6.53266	11.5111	12.2652	10.8738	9.74561	8.93	10.9572	12.7152	9.9957	10.1892	11.9927	13.3492
COS7	12.656	12.4005	11.1041	12.175	11.021	10.8829	11.0457	11.7281	12.5854	10.2549	8.8318	9.65235	10.5418	11.6281	10.7165	9.53226	9.96542	10.3656	11.6892	9.81191	9.64299	11.56	10.4033	11.6376	12.5125	11.4379	10.1348	10.1991	10.3942	10.5477	8.80177	9.47326	8.43502	5.75942	8.85238	10.7223	9.62061	12.0482	8.13728	10.0162	10.3222	9.86608	11.05	12.4806	11.3219	9.00294	10.7378	9.91225	9.85992
COS8	13.4091	13.9614	12.633	13.9485	13.8407	12.3669	13.1028	13.2961	13.7668	13.7296	13.5584	13.1678	14.3784	14.1972	13.4792	13.2133	13.8551	13.4168	13.1286	12.9111	12.9426	13.7963	12.9435	13.6744	13.5057	13.4604	13.1438	13.2185	13.9135	12.9992	8.72584	13.4592	13.9369	13.5223	14.1815	9.97235	13.9978	13.4141	12.9686	14.0379	13.3538	13.0725	12.9666	12.8692	12.2361	12.9389	12.2468	11.6685	11.7637
COS9	9.78499	8.62226	10.1086	10.4278	9.42988	8.53979	9.73057	9.80055	8.92945	9.39057	9.70559	12.1711	11.3097	11.291	12.9268	12.6965	11.0739	11.0525	9.75821	9.81346	10.5227	9.79815	10.2016	8.78694	9.98323	12.9664	13.1257	11.9384	9.19572	14.1377	8.55682	11.6273	9.62887	12.3582	11.2727	12.5643	9.48312	9.54673	9.31688	9.9957	9.67252	9.71755	13.276	12.8357	11.5643	10.2981	13.3442	10.7375	10.5605
COT1	9.91659	11.7917	9.10405	9.14845	11.6569	10.3651	5.69764	9.46572	10.732	4.85672	9.80436	10.6385	10.4011	4.65729	11.1953	10.8333	9.11211	5.9722	9.90605	13.0762	8.61868	6.71367	7.8932	10.3907	4.61585	6.17753	10.1617	3.47576	7.97344	5.59606	7.5883	8.38311	5.22034	10.5703	9.27767	10.9472	10.7091	10.5035	9.61903	11.1236	10.344	10.3579	10.1668	9.62348	8.86596	6.86751	9.5566	8.26049	10.8734
COX10	11.5427	11.9771	3.88008	11.2844	8.88217	9.37211	7.62563	11.0449	12.4905	12.2679	12.4848	12.9385	12.8589	8.79143	10.6643	10.056	11.1332	9.05944	9.30942	11.2425	10.6394	9.86716	10.8053	11.4637	4.1634	9.91291	11.3277	8.07151	8.91944	8.85504	9.34076	10.039	11.9413	11.1886	11.2787	11.198	9.67334	10.1955	9.74865	9.32961	9.17515	8.53158	10.3488	13.4486	10.8516	6.96499	3.77996	10.4838	13.1167
COX11	9.29573	8.92427	8.80817	10.2191	9.41527	9.17792	9.33281	9.406	9.82884	10.5653	10.8962	10.5008	9.63745	9.82269	11.064	10.3036	12.111	12.6637	9.77793	14.0068	10.0534	9.57907	7.25564	10.8306	9.88945	10.7362	7.8621	8.57976	11.3747	10.1908	10.7763	10.0997	10.2083	10.4679	3.71792	10.0397	9.12466	10.1963	13.3102	8.38063	11.9378	10.2342	10.4145	9.90062	10.7356	9.36567	10.9454	11.3766	11.1727
COX12	9.22476	9.58196	9.53624	10.2575	10.1018	9.73406	9.51289	9.70467	9.4498	10.155	11.3181	8.97974	9.76731	10.1997	11.7685	10.4343	11.7982	11.5345	10.9996	11.9017	12.8544	12.8758	12.2234	11.5575	13.6536	11.5047	9.84764	11.6532	9.81885	9.44574	9.53345	9.53614	11.1667	8.83085	8.72985	12.0769	7.94696	9.84853	11.289	10.829	13.0615	10.2528	7.15534	8.42125	10.1021	9.36216	11.3424	11.2489	10.7774
COX13	11.4501	10.9097	10.4231	4.01341	12.4485	9.22057	8.54453	13.6222	12.882	9.01298	9.72045	13.9197	13.6821	13.4748	11.8299	12.4452	9.22466	7.72891	8.73304	12.4464	10.0633	10.259	11.6054	9.30199	11.2661	10.009	11.8749	10.2682	9.99235	8.77446	11.5453	10.5685	4.97878	10.849	7.48257	10.2585	12.4302	8.48609	11.2088	10.3567	8.48139	9.65952	12.2641	8.49969	9.33267	10.7272	10.834	9.65692	7.99683
COX14	4.07509	5.64783	10.1488	5.35256	10.3603	11.2439	10.5461	8.12456	8.5011	8.0304	4.07122	10.5137	4.52033	10.2913	9.27278	9.72887	11.2811	8.53477	11.6939	11.8637	11.1638	11.8385	11.3973	11.9379	9.03669	9.07648	11.9942	7.02675	4.44267	10.0226	10.7468	9.34505	10.8212	4.78782	5.61796	7.4623	8.17148	9.04767	5.1738	12.8404	11.615	9.93742	9.23561	7.56403	9.94466	11.0754	8.86479	13.9756	5.37149
COX15	12.913	12.5602	12.5093	10.8406	11.7508	9.08285	11.3681	9.16374	9.45056	12.0002	10.7928	7.64279	9.30042	11.2836	11.5552	11.3281	12.6781	8.07976	9.78659	10.1539	10.6312	11.7412	12.5192	8.78698	10.4727	9.25735	9.26175	12.7584	10.8566	9.70003	11.6854	11.5102	12.4463	12.3804	12.5247	12.0128	11.9826	14.4494	13.4915	9.6999	5.36213	5.24858	11.1893	11.4416	11.0938	10.4813	9.92452	8.24657	10.5282
COX16	10.9242	10.5111	3.78284	10.434	12.736	9.01651	5.24724	9.56841	13.4892	12.4662	13.9612	13.4722	9.69259	5.57402	9.87505	9.84492	10.7647	9.84855	11.8677	10.2567	11.2848	12.8915	11.4994	9.44881	10.5492	8.59346	11.7967	10.24	8.90597	12.8069	13.2729	11.1557	8.02879	6.52051	12.5682	10.3608	10.7319	9.60966	8.86721	10.4332	12.3381	12.5234	12.9374	10.836	9.05226	10.671	10.3141	11.7597	11.0842
COX17	12.1778	10.1726	10.3255	10.1847	10.17	9.49557	9.17275	8.51249	8.87064	11.5503	11.437	9.56712	11.5265	10.9638	9.97034	10.9762	10.3277	11.3911	11.228	11.3949	10.4958	11.7078	10.9495	4.19437	5.1614	9.65266	10.8814	9.13122	11.0491	10.8204	11.2029	12.4496	9.33373	12.1469	13.3875	9.03813	10.6707	8.33883	9.00989	9.47916	10.7644	10.1093	9.11398	9.86349	10.8553	10.1925	11.7266	10.6946	12.2641
COX18	11.1833	11.1405	8.21797	9.17306	11.0532	9.80621	9.99856	10.7564	9.51781	12.1919	11.7905	10.6956	10.8812	12.1789	11.4233	9.66433	9.97725	12.2278	10.5629	12.3424	11.6626	12.0639	12.0332	11.2192	11.085	11.7236	9.69377	12.2192	11.1886	13.145	9.49582	11.1356	12.7674	11.3781	11.3859	10.7923	10.0796	12.4302	10.5083	10.0043	10.8559	13.9222	10.7745	8.73285	10.6384	10.4589	11.4851	10.4334	10.8049
COX19	11.3151	10.7836	10.9408	8.90439	9.04213	10.3826	8.54474	8.40863	4.19088	8.67864	4.573	10.1384	7.14895	4.81863	8.77746	10.2128	7.50029	10.8443	12.8533	12.243	8.72686	4.27467	9.18195	9.20039	11.4404	11.6338	10.316	4.48896	9.19047	10.3011	4.79544	8.95379	9.04024	11.2339	10.0361	11.0925	10.9679	9.85032	9.56857	8.32921	12.1713	11.8853	10.9798	9.57337	10.9812	10.0028	9.22036	4.40025	10.5972
COX20	9.83423	10.3903	9.97209	11.2149	10.2867	10.4441	10.9983	11.04	10.0702	11.7665	6.46936	10.3528	7.9759	13.8356	7.47097	10.7914	9.93109	5.51391	11.2421	9.38861	9.50245	10.8905	11.349	7.01544	10.7352	9.09442	3.5871	10.9304	10.5177	10.9913	10.0904	10.3135	10.3576	8.76687	9.19197	8.64009	8.87876	12.7053	11.9831	12.7962	13.0562	11.6017	9.42744	11.1473	11.2158	10.4603	10.8263	10.851	9.63259
COX23	13.9786	10.9856	7.72241	10.3923	14.2245	9.33256	10.2417	11.3087	9.7683	12.3033	10.0173	12.7604	12.2233	5.73273	7.02533	10.1816	5.53175	11.1172	10.1342	11.8196	13.5921	4.14165	11.2102	9.39887	8.06328	4.75014	8.6359	9.81226	8.8347	9.404	10.2297	12.3048	9.26581	13.7899	14.3571	8.83139	9.95836	11.4547	7.10722	11.6005	11.1059	10.5987	9.54603	7.74023	8.46814	13.4247	10.8633	9.94586	8.50617
COX4	10.8127	9.21908	8.96347	8.95389	10.9457	12.4804	9.49771	9.57211	12.1673	9.1209	10.2235	10.5132	10.7735	11.7841	10.9936	11.2721	11.7947	12.4993	11.328	11.0994	10.6624	11.7873	11.8341	11.7826	12.5899	11.538	12.6212	11.4908	11.7053	11.3718	12.3136	11.2492	10.8803	11.3178	11.6222	12.4653	10.7961	11.2644	11.7801	11.5294	11.5254	11.8267	11.7077	11.8365	11.5718	12.4647	12.1099	12.4366	12.4922
COX5a	10.6416	11.4194	11.1763	9.25886	9.8861	12.1107	10.9801	12.0473	10.8192	12.083	11.144	11.0471	11.9661	10.7216	11.3684	9.98797	9.04025	11.1625	10.2314	10.0385	9.95719	9.27569	11.039	8.98436	9.87665	11.7924	12.0406	10.4216	10.5309	11.8579	10.4241	10.7517	14.4662	13.2132	13.7799	13.1638	13.5492	12.5671	13.4176	13.2918	13.364	13.5633	10.3064	13.585	13.6096	13.5501	13.1109	13.8356	12.5943
COX5b	11.2954	11.1413	11.0641	8.13972	9.43114	10.022	10.7649	12.3713	12.0521	12.4085	12.4944	12.416	13.4389	13.2782	12.7594	10.8352	10.0386	11.1447	7.36127	11.1704	11.3473	12.9668	9.538	7.77066	9.81074	12.2538	10.7732	10.8337	8.46524	12.2245	14.3131	11.7631	11.3155	9.56483	12.6011	11.0159	10.2174	11.9699	10.9585	8.19635	11.6624	9.85619	9.2023	12.1567	11.9858	10.9709	10.1041	12.0712	10.791
COX6	8.16343	9.7735	8.16176	11.2432	5.29534	10.1639	9.73845	6.73516	11.9046	9.76741	13.5369	10.2056	9.51877	10.1209	4.2687	6.70793	5.5325	6.5658	10.4558	11.9156	6.32582	4.41369	7.1758	10.5324	3.9979	7.3977	10.1275	11.6743	7.89059	5.98911	9.31634	9.79146	9.82232	7.65333	11.2648	8.05304	7.09386	3.52395	7.24217	10.2289	10.1809	6.74382	5.71624	3.61746	3.20436	12.874	3.57734	4.14401	7.778
COX7	13.9119	12.5375	12.4132	13.9912	9.86287	11.3948	10.6389	11.5579	10.6205	10.3912	11.1499	11.1061	12.6179	13.1804	10.754	10.1701	8.43017	9.61148	11.2475	11.5899	5.72823	12.2142	11.2187	11.9033	12.8134	11.6687	10.7582	8.89361	10.3127	9.93433	9.74479	4.71864	9.14529	11.661	11.0742	10.3817	8.28036	9.38884	10.5562	10.1925	9.17734	9.56382	10.7932	10.4773	10.4166	11.4463	10.5967	10.0825	9.58558
COX8	9.96303	11.5225	9.68926	10.4683	13.0602	13.3951	10.6307	10.8934	10.8991	11.0099	9.63183	9.95576	11.077	9.57517	9.62453	10.4073	10.2534	10.7495	11.4292	10.6384	11.1029	12.3736	12.1291	8.17268	6.54379	10.3739	10.6157	11.6788	12.1291	10.9493	9.48349	8.61011	10.9161	12.1324	8.87553	9.58609	9.95733	12.2602	7.04785	10.8922	11.8987	9.74383	11.6574	10.9794	10.2249	10.2972	11.1659	10.7793	10.1928
COX9	8.96223	10.1149	10.7245	8.7634	9.02924	11.0703	11.0038	9.43875	10.7322	7.61824	11.1146	12.4769	9.09636	11.0491	9.93826	9.57977	10.5702	10.7182	10.3074	12.8173	12.9544	11.5676	12.3362	12.561	12.2805	12.8347	12.6123	11.8808	12.6761	11.8255	12.0909	11.7964	9.54723	10.3658	9.38229	5.62296	8.45443	5.43691	8.2512	9.75067	6.32282	4.27706	10.6077	9.5566	8.29922	10.762	11.2201	12.559	10.2269
COY1	5.63884	6.30594	4.4086	10.0744	10.2933	7.58184	9.10133	10.5794	7.22595	4.76674	5.12341	10.0187	4.59214	6.80963	8.00122	8.44493	3.75409	4.41241	8.08056	9.44909	9.15076	12.2785	11.1718	9.34215	9.84174	9.07499	11.6857	9.72232	10.9319	10.5249	11.6424	10.307	9.80025	8.70085	11.0323	11.5218	8.90904	10.0593	10.1126	9.96274	10.6723	5.89436	10.0904	13.7797	7.87955	9.22939	3.59707	10.8288	8.11072
CPA1	5.77275	10.8127	10.4872	4.25591	9.13539	13.5247	9.07627	9.84865	9.85398	7.34185	8.54371	5.54672	8.15472	4.7192	3.63376	10.135	7.3524	9.5686	5.78924	3.77061	5.1984	13.0988	10.6039	6.62248	12.4033	4.40854	4.20335	11.2844	8.10308	10.0465	6.27642	9.65087	9.88388	10.852	4.80468	9.85191	11.6137	9.40114	10.3734	10.6289	9.30795	10.4925	8.26461	8.81843	10.7573	8.0244	4.68645	3.68819	6.39948
CPA2	4.84468	7.82541	9.54309	10.5062	9.79524	11.127	10.1028	7.58615	8.6134	8.64461	9.25563	10.5467	8.86189	11.0065	9.81428	9.7409	10.3706	10.8487	10.3163	8.71679	9.6541	4.79975	9.60933	10.4132	9.68646	10.1548	11.9004	8.70048	9.82754	10.2846	10.4254	10.5508	10.4357	10.0627	9.72526	9.70355	12.042	10.8854	10.2538	10.2561	11.5553	11.9687	10.2797	10.1566	10.542	9.67561	10.15	10.5262	9.90949
CPD1	11.9155	8.17263	10.686	13.0008	8.34378	10.1141	13.2839	10.7871	7.40366	13.502	13.5066	12.9714	12.7721	10.0418	9.32505	9.94295	9.84527	9.52819	9.96253	10.023	10.4653	10.8503	13.6309	9.82658	10.7042	9.91543	9.95264	12.417	10.0823	9.83646	12.7667	10.366	11.2991	9.42155	10.0771	11.0275	9.86083	10.4806	9.73781	12.1063	10.7379	11.847	9.76581	9.89994	10.4145	8.15475	8.96526	9.58692	11.2725
CPR1	8.83948	11.621	9.48983	8.9822	11.6924	13.0783	10.4881	10.5577	11.158	11.1931	11.2016	12.0303	11.8636	11.8819	11.5146	11.8107	11.9388	11.8561	8.61449	11.0484	10.0775	9.9513	11.0357	9.88645	11.0552	11.2957	9.33885	8.77825	9.98291	7.73625	9.52	9.69041	11.3021	11.4139	10.3439	10.8259	7.84368	10.6921	11.0417	10.4781	8.57798	11.1032	9.70429	9.86629	9.60645	12.1562	10.6792	9.08275	9.95441
CPR2	13.765	12.0927	11.7662	10.0728	8.53029	10.1303	10.4402	8.83956	11.3841	10.3303	10.4745	8.70358	8.15626	13.3976	10.7307	8.70495	9.46296	10.0464	9.89821	11.362	8.11897	8.93699	12.8827	10.7895	10.9778	11.8622	12.5849	12.7365	10.1691	9.5957	10.9863	11.2703	11.5126	10.1812	11.7446	8.61648	10.983	11.0246	10.0394	10.5369	12.0979	13.318	9.66569	10.3146	12.6906	11.457	12.3287	10.8751	14.1799
CPR3	10.7603	10.6576	9.73614	10.5793	9.89437	11.9223	10.4152	9.11531	10.2001	8.74227	10.7188	10.7318	10.2076	8.86997	11.834	10.6093	10.1611	11.862	11.4451	10.362	11.0566	4.30262	10.7531	11.3043	11.3551	12.1732	10.6916	11.0036	11.1788	9.24541	11.2713	10.9809	10.5777	9.8804	8.67607	13.3957	9.89494	9.96663	7.71981	10.9006	10.9905	12.6733	12.0064	8.98349	8.8951	9.96681	9.4293	12.7362	11.224
CPR4	11.759	10.5536	11.5363	13.9911	4.34745	11.3879	10.4265	9.38327	12.4314	9.6564	10.2842	10.2927	11.1485	11.7511	10.5832	10.1861	9.37547	9.28469	11.8377	10.3476	4.21757	10.9558	8.50328	9.15679	9.98516	10.9625	10.862	12.4235	9.92888	9.07874	11.6686	9.65555	12.1075	12.6369	11.0798	12.5222	10.857	11.6487	11.2595	11.2153	9.9448	9.18988	10.7054	10.2361	8.9585	12.9828	11.8532	9.02632	6.68317
CPR5	9.61082	10.1598	11.9422	11.6716	9.87406	10.6363	11.1409	8.71686	8.40204	9.22893	10.2209	10.88	12.3701	10.3374	9.89623	12.62	10.9088	10.8658	11.5343	10.5505	10.4673	10.9454	8.8614	9.6793	9.5387	9.24273	10.7921	10.6852	11.8405	9.2256	8.53148	9.17904	7.9953	11.7799	10.4704	9.80681	12.9965	9.32374	10.0648	9.83823	9.19885	9.57877	12.2224	10.8378	11.4199	13.1646	10.8922	9.85038	10.0107
CPR6	8.70484	10.7589	10.8938	13.4251	12.7095	9.66219	11.9767	10.9235	9.12064	10.6222	7.52904	8.96177	8.96033	9.32575	9.17792	4.50836	8.99024	9.36601	10.2748	10.1494	11.947	11.3086	11.7884	11.7209	11.6797	10.7856	11.4222	12.3564	11.0628	9.54871	9.69078	9.76959	8.3166	10.8497	9.47727	10.0152	10.3659	9.82608	8.12435	11.0057	13.944	11.829	11.9088	11.0575	9.91052	8.53929	13.4531	4.84076	9.83482
CPR7	10.9407	10.6823	13.4573	10.1222	10.9175	11.0241	12.2511	9.84439	9.55308	9.57887	9.15037	9.03581	11.6346	9.57053	12.1651	10.4321	12.2048	11.8035	5.91837	9.86556	8.91096	11.015	10.4456	10.7158	7.98601	11.019	12.0993	8.78188	9.00869	10.1945	11.6871	9.79269	9.75106	8.84467	9.41404	8.72302	9.98377	9.84687	4.1584	11.2662	12.7902	12.6619	8.95059	13.3591	10.1023	8.90385	8.18871	9.0514	6.80164
CPR8	11.7667	11.7791	10.5292	8.8841	9.33601	12.7127	12.9972	13.3722	9.26405	12.679	13.8143	12.5411	12.9822	12.3518	12.0461	10.8152	11.706	12.3719	13.0883	13.8247	10.4626	12.2153	12.4861	10.6976	10.9073	9.73175	11.8605	11.83	11.0849	10.5666	11.8899	12.8124	13.6006	9.32297	10.0952	7.38773	8.52744	8.84329	8.00244	12.1659	13.8962	8.19648	10.2574	8.55918	13.6532	10.0409	10.3278	10.0653	14.2389
CPS1	9.54711	9.37322	8.92592	9.38386	12.774	6.20827	4.56103	6.17186	3.45681	9.40925	8.24808	8.25693	7.70421	4.95729	8.50396	12.8039	12.7582	10.4549	11.0621	3.88322	4.48966	9.91346	9.85768	10.7203	9.49509	12.9112	12.1516	9.23354	3.86235	10.2151	6.97195	4.52799	7.33817	8.82611	10.951	4.14007	8.85129	9.32357	9.82169	4.076	8.43446	9.22368	9.38454	10.3085	10.3277	12.797	9.52187	5.5016	7.6748
CPT1	9.94891	10.6564	9.97175	8.78208	9.07526	7.61225	9.90159	7.82961	10.7627	11.825	9.93296	10.7476	10.1574	6.89199	7.69676	9.67731	7.37217	9.07003	9.9521	8.99913	10.277	11.5412	9.32286	9.48245	9.51966	8.43222	9.22104	11.5501	8.6376	12.352	8.25836	8.82649	9.59414	12.0139	7.8746	8.03363	11.3357	9.31256	9.43264	10.9735	11.1142	9.91308	13.9309	9.56812	12.1794	9.35168	9.56228	8.45469	9.54961
CRC1	10.8571	10.4247	9.55644	10.5315	10.274	12.1494	10.1315	13.4565	10.1815	10.7367	10.8878	9.35123	10.3706	13.7329	11.0366	8.54536	9.92161	9.54702	11.5807	11.953	10.3655	12.6465	10.3399	9.33253	9.45883	12.9875	8.76143	9.60961	10.2225	11.2913	11.1953	9.39803	8.03666	9.01937	6.38906	8.75701	8.62584	11.8406	10.9956	11.3033	9.70394	11.427	9.83666	12.0925	11.2043	8.22366	13.1975	9.98821	8.90648
CRD1	10.1866	10.2966	8.01208	9.49627	10.3457	13.0231	8.01928	11.1181	10.1058	12.0776	9.06925	10.2041	12.8821	12.1636	13.062	11.5526	9.92899	12.0616	12.5996	9.15343	11.8493	8.97433	10.7794	9.91912	10.1544	11.5009	9.84175	11.7813	11.0557	9.18398	8.00753	9.32791	11.6004	10.6264	8.89258	9.06771	11.3457	10.9245	10.5452	10.34	12.3747	9.59681	9.34991	7.32691	10.8741	11.482	11.0712	9.49173	11.5633
CRF1	14.022	12.7583	10.3949	10.1967	10.0481	11.5961	9.93405	9.92526	11.8837	12.5219	6.64137	10.7041	10.8341	7.58986	7.17262	10.7537	10.4638	10.1799	9.49458	10.2631	9.5647	10.3555	10.4461	7.17523	10.7482	9.27623	10.7356	9.72048	9.31694	8.14793	9.37573	9.74715	11.3047	10.3383	12.2489	10.0916	12.6584	6.2109	11.2309	9.42535	11.1872	8.34241	7.99569	5.3377	11.2797	5.38776	4.65643	9.90195	5.08209
CRG1	8.98136	10.1072	4.50488	6.4651	10.257	10.6041	9.55047	10.6067	13.1701	3.14047	11.2925	9.28252	9.6235	8.57693	3.18989	5.19164	3.95937	10.0305	5.90375	7.43911	11.0829	11.594	10.0944	9.38786	8.58857	11.0799	10.1403	11.0378	7.38299	5.48206	8.64783	8.16883	6.81776	10.7644	5.20661	12.8508	9.39751	10.215	4.13893	9.20014	10.0734	8.96907	6.1174	8.95805	11.9889	7.61295	9.84554	11.2921	6.25798
CRH1	11.0902	8.15723	10.2771	7.80988	12.1271	10.2656	13.6368	9.69167	9.68565	9.40609	13.9312	13.7216	13.2705	13.7946	9.30329	8.32545	8.321	8.07192	11.0867	8.47827	12.9141	12.3533	11.6142	8.59235	11.8161	10.236	13.0059	10.1333	10.535	11.7058	9.84977	11.1829	10.8354	9.87133	8.33625	8.82337	10.6812	11.0991	9.49257	8.61273	9.51202	10.4576	9.39115	12.3656	11.6513	11.4183	7.98766	12.1768	8.98614
CRM1	10.7615	12.0851	8.13118	9.87873	11.3702	10.0139	9.61151	10.4471	10.2834	10.8125	9.51457	9.80263	10.7287	10.7871	9.28779	7.69585	8.34246	10.0311	14.241	9.35946	8.79899	9.50766	9.57234	11.2696	11.3253	8.18199	8.11158	8.61084	7.03484	8.46414	11.7677	11.9316	11.0978	13.0489	10.2198	11.9918	12.4587	12.0279	12.0008	11.7093	10.4072	10.8065	11.2596	12.5893	11.6117	11.9372	11.2538	10.8547	13.3847
CRN1	10.2173	10.3943	9.52476	10.5969	9.85962	9.08202	11.7142	10.6613	9.14462	12.0943	12.6941	10.3158	10.1561	8.83255	9.29433	10.5515	11.0711	9.62344	12.6022	12.9495	10.2421	10.4254	9.80507	8.81567	11.855	10.0922	10.2046	11.3302	11.0783	6.78783	11.6448	11.0846	10.7558	10.066	10.6813	9.65952	8.1478	10.6943	10.9823	9.66906	8.8809	8.78281	9.33599	10.9622	11.8231	9.57353	8.69292	11.4867	11.4586
CRP1	11.5113	10.6505	11.4597	10.8962	10.9404	11.7546	11.3835	11.864	10.7422	5.70982	10.7938	13.0165	7.59335	8.43851	10.2767	11.3068	11.0277	7.84131	10.7673	10.7338	11.0868	13.0673	8.84718	10.0193	9.23038	8.64754	11.2761	7.08343	11.7418	10.357	9.00566	10.3982	8.7728	9.05336	10.3429	9.15281	9.41621	10.4813	9.25806	10.5658	11.9741	11.1864	11.8301	11.6895	10.6413	9.30057	11.2606	10.276	11.9042
CRR1	10.3826	10.5369	10.2927	9.92842	14.301	11.2836	10.0608	11.0591	9.66784	9.6231	8.7776	11.7105	13.4524	12.8368	12.4678	12.6389	12.6319	13.4136	11.7307	10.3281	13.6285	12.8538	12.214	11.6635	12.5494	12.0535	12.6092	10.658	9.04831	11.0263	11.9566	12.947	10.7047	11.5392	11.0997	10.4746	9.14275	11.0103	9.04414	11.2209	9.72307	8.96218	10.5621	9.54361	10.2019	9.23728	9.97889	10.3683	11.0728
CRS5	14.3095	10.0203	10.3822	11.2512	14.0627	12.8469	12.9301	12.7427	14.2313	14.2592	8.77965	10.7792	10.5856	12.8652	13.3634	12.8796	11.9717	13.2753	12.2723	13.605	12.0798	13.0159	13.4277	12.2061	14.074	9.05524	13.73	10.2705	13.0772	13.0268	6.78186	11.9442	13.386	10.0202	13.1817	11.4772	12.1067	10.786	8.39383	8.30413	11.258	10.2555	9.31173	11.6583	9.71789	11.2015	9.77636	8.2903	11.2611
CRT10	11.0011	11.4905	11.4983	11.5799	11.1469	7.76371	11.6364	11.318	12.4721	7.21317	10.2462	9.79552	11.4642	10.4039	5.15057	12.2985	10.2236	13.652	13.8412	9.73244	10.2287	10.56	10.9581	11.1426	8.35304	11.0533	11.3176	9.43485	9.95331	11.2454	10.7674	9.9158	10.3739	10.8028	10.5487	10.6902	9.62447	11.1601	10.8957	13.3727	13.4047	13.4223	11.8709	13.2796	13.4839	13.5634	11.7651	13.4938	12.2933
CRZ1	10.9956	13.528	14.2082	11.2269	10.8482	11.1964	10.8599	7.31015	5.51792	7.52882	9.48586	9.84832	9.41339	8.93301	9.69087	8.33134	11.8311	12.1452	10.6955	11.2867	10.2382	12.5074	10.0644	9.0765	10.3687	10.4247	8.76957	11.6241	11.7068	11.2375	11.3299	11.8048	10.3819	13.1166	10.3403	9.58172	10.7396	9.6754	9.27249	5.29595	6.09	9.42622	10.4447	10.6428	10.6661	7.70895	13.8454	11.8587	11.6903
CSE1	8.82857	11.1947	9.51141	8.09895	11.592	10.985	11.6775	9.53427	10.4386	10.3578	10.27	10.4878	8.36588	12.3543	10.6116	8.40963	9.11821	10.7232	10.964	10.9213	10.6876	9.51044	13.1042	13.0795	12.8188	8.02918	10.3828	10.9376	9.30936	11.3122	10.0273	9.95954	13.2484	10.9559	10.9689	10.0418	11.6736	11.9505	9.90295	11.8994	9.47304	12.5989	11.8151	12.8101	10.1479	9.82327	9.0031	8.00011	13.0731
CSE2	12.0586	9.95918	9.63551	7.96781	11.6025	6.2244	11.5409	13.0939	14.8162	9.20069	10.2439	9.44502	11.6756	14.5536	12.7658	9.95116	9.91408	9.68223	8.90413	6.87501	10.4543	9.47319	9.64616	10.0889	10.0071	10.0661	9.84309	10.3355	10.3011	10.1343	10.1433	10.4434	10.8476	10.3759	9.23916	9.86937	11.097	10.5369	11.0273	10.2408	9.56001	10.7865	10.6807	10.1257	9.34683	11.3646	7.96661	11.6805	12.1263
CSE4	9.45554	9.45769	6.70986	4.10445	12.2981	11.823	11.2697	11.939	10.8567	8.77307	6.91094	6.87665	10.0026	9.82785	7.77405	10.8345	4.16902	11.2692	10.0357	4.96165	9.50363	5.48684	9.49201	9.6075	9.22003	10.9312	7.65313	10.8239	8.24975	4.65878	11.9509	9.73682	9.86028	10.7825	6.90743	7.7553	8.99784	10.119	12.0956	10.2151	10.024	5.83785	8.53399	8.93165	12.1059	10.1629	10.3006	11.1413	10.1615
CSF1	11.9988	7.87339	4.38721	10.2428	6.41101	7.8398	11.9574	10.3144	10.4717	13.9952	13.674	11.2513	12.595	10.4631	12.1548	9.00044	10.153	11.8792	9.18468	13.496	14.1517	8.62192	13.6836	13.9048	13.2766	13.8575	10.4199	14.0259	13.1175	7.64898	13.7985	11.2672	13.354	10.907	12.149	11.8245	9.83069	9.30057	12.2757	11.8122	12.9568	10.3014	7.66471	10.7119	12.2041	11.2123	11.0046	11.0069	5.66659
CSG2	9.40157	11.3314	9.25446	11.4575	10.4537	10.3445	9.76765	9.66044	9.59805	13.2966	8.9151	10.5359	9.99167	14.1589	9.51883	10.2849	10.7363	9.80228	9.58672	10.0999	8.74342	10.0168	9.92694	10.1187	9.11783	9.56296	8.55933	7.71763	8.44339	7.86676	13.6629	11.3886	11.1051	11.8033	12.577	5.40142	7.24601	7.28661	8.29416	10.3476	9.77304	11.2152	10.3703	10.9621	10.0747	8.96153	7.48001	9.78633	9.91472
CSH1	14.3951	10.8869	13.1126	9.82049	10.0255	4.97942	9.12018	12.4078	12.4925	13.4386	7.41382	8.38259	4.44484	8.23726	11.9346	10.6967	10.6768	12.595	11.9048	8.54025	12.05	10.7289	9.8023	5.87254	12.0626	11.4506	10.6201	13.0436	6.89413	11.5807	10.0928	9.60092	11.9102	10.3725	11.0996	12.2724	9.95936	8.24733	8.95133	9.54992	10.7671	13.8336	12.3947	9.44904	11.5253	10.7808	9.96803	13.2318	7.2714
CSI1	9.64267	10.557	10.5999	9.46858	9.33958	9.46952	9.48141	10.4825	11.6707	11.8925	10.6433	6.12017	13.3546	9.51514	8.76806	9.34181	12.2422	11.183	11.0123	9.82236	10.72	12.5532	12.5459	10.3738	11.0737	11.8098	11.4667	10.5834	9.64948	11.8862	10.919	11.5792	10.3267	11.3608	10.6603	9.98252	12.0793	10.3506	9.93353	8.97782	12.4627	11.8236	8.42368	9.81585	12.8524	10.816	10.5048	10.7845	9.70367
CSI2	10.3659	3.9499	7.60015	9.36514	8.42243	8.69405	10.7034	9.09094	7.7647	12.641	8.35769	8.9487	7.02611	11.398	4.20238	9.60675	10.5137	9.99216	8.22221	11.1651	11.2954	11.8455	3.8	8.16586	10.6385	5.17584	7.14363	11.6507	8.84862	11.5493	11.4575	10.4888	4.00321	9.04646	4.85079	9.09007	11.0247	8.75768	11.3484	9.93761	4.88014	5.27602	5.51978	6.76505	11.5602	4.58302	9.57349	10.1623	5.71529
CSL4	10.5927	11.1165	13.6811	13.4079	13.7412	13.8424	10.0226	9.75471	12.9709	9.78081	6.34131	12.1032	9.68384	8.78232	9.14548	9.03554	11.4278	9.25098	12.1833	12.1955	10.4638	10.8963	12.0771	7.70866	10.5695	12.3161	7.82123	10.4967	4.28204	4.74845	10.9954	7.22571	5.90417	10.6161	12.3324	12.2269	11.1649	9.10054	8.16	11.2711	9.91721	9.85569	11.3848	9.76755	11.0344	11.74	12.3625	10.4307	11.9594
CSM1	10.5144	4.69486	11.8437	10.2979	7.90134	10.5344	11.0999	13.3439	10.4105	11.0717	11.007	11.3942	9.95884	9.83549	9.97182	10.8344	8.94185	8.33694	10.5784	10.5757	10.4658	12.1985	13.3737	10.7526	9.8388	11.7589	13.18	12.0929	11.533	10.1171	10.9592	10.4039	10.9126	13.8158	13.3354	10.9262	11.254	11.8659	11.2849	11.3497	7.55237	12.2442	13.3753	12.2134	8.56419	3.41048	10.7943	11.4262	13.5
CSM2	10.4665	9.98481	13.463	11.2941	13.435	3.28724	10.0339	6.46808	6.33953	9.99411	11.3593	11.6166	11.3445	8.70101	12.2416	7.64282	9.28031	10.0306	10.4358	10.2046	9.13004	10.5086	10.0952	10.4291	11.8062	11.9096	11.4584	11.1548	11.2273	11.7465	11.3872	8.39897	10.3885	9.11269	11.4339	8.7582	11.8195	8.05761	9.02896	10.0656	11.0006	9.80396	10.6933	10.6162	8.40856	9.42506	10.6264	10.6158	9.64915
CSM3	5.78727	9.70355	9.10916	9.52973	9.63257	8.92854	7.34732	9.65137	9.31459	9.76863	7.66225	9.65012	8.99943	10.3736	8.89163	9.46139	8.41082	8.00008	6.75968	9.78858	10.5692	10.0504	9.93762	11.0402	9.81852	10.9734	10.195	9.75054	7.96395	9.17521	9.33623	5.53402	10.2417	8.44833	3.9898	9.89408	4.78926	10.3748	8.00655	8.62304	8.62579	8.61267	10.1429	10.539	10.4398	10.2104	10.212	10.1407	9.08801
CSM4	9.95091	9.82349	11.5254	10.006	9.13507	8.7541	11.1419	10.6462	9.50036	10.2437	8.59951	9.77982	8.57248	8.92229	10.0923	11.0365	13.7888	10.3552	8.40091	8.97557	8.73431	9.69028	8.59329	11.4601	7.96422	9.48151	9.00367	8.55884	8.25428	8.89637	9.32361	8.06968	9.05178	8.06499	8.75693	10.9264	11.522	11.231	8.12629	10.0839	9.65425	10.0506	10.7306	11.3293	4.6565	9.61905	9.6035	8.62168	10.3105
CSN12	9.71446	8.53077	8.78057	11.3966	11.6817	9.58287	11.3965	9.66011	9.33974	12.1649	10.0581	9.35736	10.6816	8.69034	10.0616	9.82123	10.289	13.7074	11.2665	6.53	4.73274	10.4169	8.93121	11.1234	9.80984	9.53651	12.1095	10.2884	11.7761	11.4337	12.7841	12.7139	13.1164	11.6548	7.08085	11.896	9.23962	7.8139	9.02873	8.14298	9.02096	9.6433	7.00875	9.19403	13.3845	11.1123	10.796	12.2188	6.09324
CSN9	3.24514	10.7109	11.7423	12.7853	8.54268	7.94425	10.949	8.06019	11.7957	10.5002	4.61777	9.72605	8.5883	10.5403	10.1325	10.4783	10.1294	9.70746	13.6591	4.42684	11.1581	11.5349	11.0149	9.73478	4.59983	9.42798	8.13212	11.6144	8.77198	11.1256	10.2165	12.1893	11.7391	9.71225	13.538	7.9926	10.6602	8.31844	9.82932	14.0681	13.3384	13.0291	12.5949	5.45047	12.4621	12.2386	9.11668	8.53566	9.64326
CSR1	11.2507	13.7852	10.5673	13.1415	11.4991	7.09072	10.665	11.3961	10.3325	9.53207	9.97224	9.32553	9.63823	10.1134	11.1773	11.9514	11.9062	10.6329	11.403	11.8602	10.4193	11.7413	10.6818	11.1267	9.8908	9.53982	9.86548	10.239	9.92342	10.1956	9.44139	9.53267	9.74303	12.4231	11.3133	10.7263	3.63912	3.19872	4.34619	12.2064	13.0351	12.2003	4.94713	11.4435	7.76092	11.4075	11.6083	11.8072	9.05387
CSR2	9.21661	8.79738	10.578	11.1368	10.7696	9.95679	12.3049	10.2399	9.48155	10.8511	9.58349	10.6403	9.77117	11.2963	10.3286	9.30638	10.7739	10.4292	9.89724	9.22379	12.1179	12.2888	4.61347	12.4154	9.31292	9.67779	11.5118	8.14632	9.64495	10.3004	8.89891	8.73822	11.5892	13.7229	12.3308	10.5418	8.00999	9.7818	10.2092	10.6704	4.46598	7.36109	10.0674	4.56262	6.4467	8.44231	13.2771	10.4671	11.0829
CST26	7.99751	10.5178	9.59661	8.86221	8.33277	12.3168	11.3364	10.8457	10.8747	9.10706	11.1211	11.7313	10.0115	9.15973	8.83883	8.43406	10.0684	10.084	10.4653	11.3162	10.1979	10.5474	10.9132	10.8901	9.94508	9.88799	10.4941	11.1967	10.9001	9.15053	10.048	11.4842	9.22607	9.05613	8.34633	13.6735	10.8805	9.58739	11.4298	9.07106	6.89366	10.4386	10.4602	11.2497	10.2611	10.638	7.59615	11.8418	10.8884
CST6	4.10856	3.5413	8.34367	4.70894	4.87488	11.2259	10.405	10.9601	9.69373	7.29846	9.4684	9.73412	9.97131	7.1531	10.619	10.8992	12.278	6.67671	8.72095	4.30748	4.02745	4.24759	8.79003	11.8343	12.0884	10.6631	9.38387	10.3837	10.1013	11.4411	11.3226	11.9665	9.94848	9.42763	10.9034	9.10137	10.5729	7.50365	7.90417	11.3093	10.4291	9.71024	10.1089	9.5951	6.25982	11.7246	10.6776	10.9213	10.2878
CST9	10.6577	10.234	9.53806	9.67431	9.21915	12.3542	11.1153	9.40686	11.9805	10.5	9.71509	12.0997	9.6617	12.8418	10.9185	11.7949	11.2089	13.1617	11.1787	10.5445	11.2915	9.17165	11.4503	9.63399	8.69196	11.0303	8.64726	9.95798	9.90839	9.19684	8.49061	12.2839	12.1667	12.3616	10.1479	11.2205	13.8649	9.90372	9.3702	9.35618	10.2774	9.59066	9.53607	10.3557	9.83976	12.1085	11.5197	9.51838	12.0552
CTA1	6.05841	9.88728	13.9732	12.1898	5.24419	10.587	11.3445	9.51874	10.8529	11.149	9.66789	11.0239	7.16943	6.10875	10.8874	12.1501	10.9295	12.7039	12.9332	13.2656	13.6749	12.1357	8.74866	10.5957	10.5849	9.97132	10.252	9.39686	9.95012	11.637	12.1286	9.94728	10.0562	11.6646	11.9186	11.5451	9.46668	11.0736	10.011	10.5498	12.6346	12.0953	12.8461	13.3642	13.5732	13.188	9.10189	9.04505	9.39211
CTF13	10.6656	9.11862	10.0603	8.92249	11.2756	9.37636	9.16284	12.4925	11.568	10.5493	9.45881	10.9293	10.6778	10.5585	14.2076	9.19236	10.4429	12.2571	10.3669	9.43521	10.7292	10.1462	8.62602	6.59333	10.4662	10.5375	8.6023	10.3382	10.9637	8.51965	9.30023	10.5119	10.3464	10.7038	9.12302	9.30212	10.9395	8.59987	9.93246	10.1955	10.28	10.4174	9.19208	10.2228	9.69945	9.37302	13.4158	13.5943	10.646
CTF18	13.2293	11.0611	10.0303	9.73327	10.414	10.2473	9.74477	11.2455	10.4924	10.7763	9.79211	9.46336	10.0562	12.1766	10.1676	10.4387	11.688	9.33298	12.364	9.41778	11.549	11.9246	12.0301	11.9722	7.83971	8.70367	9.17603	8.25726	9.06128	11.266	10.3434	8.93342	8.93896	8.46652	10.714	9.5694	10.0131	11.1768	9.19684	10.879	6.87862	9.14399	8.97514	10.413	9.38135	8.89356	8.89961	10.2429	8.51241
CTF19	9.81914	8.85097	7.09287	12.7857	5.2842	11.9097	11.1974	10.9783	12.2649	9.44283	11.8447	7.9044	8.79497	9.85636	9.18435	4.02952	9.10376	6.88696	11.1792	3.60644	10.7313	6.61079	9.9005	7.3693	10.8297	8.87761	8.10845	11.1279	11.2478	9.70079	10.3397	11.1883	11.5935	9.13142	9.52158	12.5848	6.09729	3.84114	12.344	11.3811	10.3729	9.27334	10.0143	10.5739	11.3084	9.17522	14.1958	5.98863	9.85402
CTF3	10.6056	13.4222	11.578	9.84268	5.44001	9.1113	8.76014	10.1298	7.20464	9.02572	10.1606	7.3397	10.0836	9.926	10.9981	9.22464	9.84643	8.27267	9.15327	6.84341	8.37457	9.46892	9.70139	10.8763	10.2136	10.5189	10.2793	8.66709	11.1964	11.4598	8.30286	10.0742	9.80543	10.6121	11.0241	11.094	9.96269	8.80578	10.3543	10.1503	11.1927	9.52559	10.5472	9.23	12.4405	9.2194	14.2506	8.43375	11.9062
CTF4	12.15	14.888	12.5003	14.6843	12.4929	10.2587	13.7796	11.48	13.54	7.25597	11.1809	4.97577	11.891	11.8204	12.0563	3.54136	4.99713	11.2127	10.4604	9.27844	12.6831	9.64094	9.99763	10.272	10.7306	10.7575	10.3807	10.6324	11.2158	10.1383	14.2541	10.5089	10.7858	9.86153	10.1542	12.3294	12.5141	13.5045	13.7174	11.4089	13.4119	9.80571	14.0217	13.2056	13.7227	12.0485	10.7498	11.289	10.0295
CTF8	10.6771	10.5328	9.42438	9.22316	9.25545	10.6882	9.91025	9.53152	9.49504	9.77803	6.08163	8.43232	9.47608	8.66167	9.9786	12.7362	10.5546	10.2719	11.5615	9.90957	11.7445	10.8286	11.0143	11.1652	10.7196	10.8453	10.9719	11.246	9.74079	10.4116	11.2603	11.3077	11.1926	9.35097	12.1697	10.5451	10.5146	12.3579	10.9865	11.7346	9.74224	6.20872	10.3642	10.2298	7.48871	8.60084	9.5464	10.0182	11.6824
CTH1	13.7563	13.4997	12.7615	13.5624	13.3219	13.474	13.57	13.0239	13.401	13.7062	11.7561	13.4622	12.7007	13.2312	13.6678	13.6871	14.0103	13.9921	12.4537	12.7169	13.6313	13.3358	13.3141	13.4934	13.0368	12.5707	13.5516	13.0989	13.3553	13.5128	13.2267	12.6778	13.2368	14.0818	13.8488	13.4944	13.9198	14.0531	13.5852	13.9128	12.9871	12.4435	13.8005	14.03	11.5123	13.1434	12.5553	11.6525	12.2156
CTI6	10.6747	11.4776	9.45783	10.4751	10.2314	10.3951	10.8336	9.41383	10.862	10.7807	9.81561	11.6788	10.5451	8.76244	9.25767	12.0764	9.28404	9.36839	11.3954	10.284	10.1244	10.0267	12.2285	10.5843	9.77975	11.0206	11.3002	11.0836	9.23796	12.5573	11.1052	9.63318	11.0233	10.3027	13.2212	10.4486	4.31138	10.5521	8.38537	9.30291	7.0391	10.2985	10.0906	10.509	10.0134	10.3213	12.2004	9.10524	7.25202
CTK1	10.7143	8.81453	9.20501	9.58824	5.73763	11.0961	4.62865	13.9502	11.4747	8.37376	6.2952	9.64793	10.6046	10.7776	12.1374	12.2707	7.0239	10.4957	10.9548	11.4546	9.15343	10.5414	11.817	7.13456	4.41149	10.0995	10.19	8.58249	10.2851	6.19774	5.28323	10.029	10.6157	13.0577	10.0526	8.75787	11.6802	10.4527	7.73192	11.4961	8.55366	10.2303	12.5859	12.4812	11.0191	12.2843	10.3101	10.6207	10.462
CTK2	9.25488	9.85312	9.46331	10.8448	11.4458	8.76277	11.2109	12.4235	10.987	13.3047	9.51025	9.43676	10.1273	11.3118	10.3075	10.5804	9.77452	10.9078	11.6308	9.81719	12.2523	10.2115	10.3289	9.54072	8.37962	10.7621	9.69786	4.369	10.9986	13.2127	9.08499	8.27328	10.0377	9.25671	11.602	11.0874	8.83434	9.0245	9.86722	11.4962	9.32608	11.3244	11.2229	9.24293	10.9852	10.5992	11.7782	10.0029	10.5307
CTK3	12.0577	10.5773	9.11316	11.3373	9.93878	9.72894	10.0385	9.41301	10.5419	10.3115	9.26837	10.033	9.49451	8.79697	8.34497	10.0496	10.2691	9.99959	9.41446	9.18148	9.22273	9.73193	8.47327	11.0447	10.3688	4.75508	11.666	12.1655	10.9924	11.4832	11.2173	11.2659	12.1139	13.507	9.47912	11.2743	12.0787	9.82132	10.3006	11.0659	4.06425	11.7879	9.25636	11.9336	10.6354	7.79422	9.1349	10.8752	9.18834
CTL1	8.38867	10.0581	8.75843	12.2348	11.9743	9.35397	12.6858	10.0235	9.42784	9.10906	9.37036	9.9892	9.3891	13.7393	12.4097	10.7785	7.21504	13.2432	13.8048	13.7326	14.2986	13.4521	13.7245	7.93912	11.0671	10.5571	11.574	10.3022	11.3048	8.96237	10.7199	8.42559	9.44463	9.29532	9.21134	8.73616	9.08952	11.2796	9.47962	8.89767	9.70945	9.28908	10.1103	9.1687	9.02	7.72084	9.15694	8.95212	9.07259
CTM1	11.8099	10.533	8.53666	10.5449	11.9324	10.7868	10.1883	10.3782	11.5934	9.49115	11.5628	8.56123	13.2826	13.1668	11.6969	12.4721	11.5461	12.0067	9.48763	10.2813	11.1932	11.4434	11.8574	12.0939	12.2972	10.84	11.9508	12.192	10.0718	8.52781	9.68582	10.4718	9.22661	11.0413	10.6548	11.6723	10.3968	10.1321	10.0869	8.55385	5.98981	8.94836	9.62897	9.56105	9.91822	9.45595	11.0272	11.2629	10.4026
CTP1	8.9664	9.32543	9.04109	10.3248	10.6123	5.14834	10.9476	7.97157	13.032	9.89566	10.5904	9.89972	9.43823	11.6555	8.53625	9.37274	7.44346	11.566	5.0004	6.73209	9.42989	12.4299	10.7132	3.65448	11.524	3.79213	5.57899	8.62388	11.5201	9.56959	4.53168	8.74848	7.68662	10.6773	4.09939	12.5062	8.8599	6.47214	9.76452	10.183	10.838	10.8941	8.62791	8.69056	12.0435	9.38778	8.55442	9.36414	10.5906
CTR1	10.1092	11.8874	8.89628	11.1169	9.15158	9.13925	9.18368	10.3254	12.0245	9.48737	9.54491	8.14522	9.09887	10.4035	9.46653	9.31539	10.5371	9.87681	9.4947	8.87743	7.71947	10.0676	12.2003	10.6218	9.90928	10.5114	8.21126	12.1878	13.5247	10.206	11.3991	10.8718	11.3013	8.23104	10.6158	11.1396	10.5119	9.64331	10.9808	8.90537	7.70258	9.01279	9.07048	10.9417	10.2153	11.6617	12.1793	13.2909	14.0413
CTR2	10.3319	10.1573	13.2272	10.7086	10.2302	9.89548	9.92916	9.01329	10.7937	10.584	9.91634	13.5613	12.2374	12.1295	13.3893	8.56607	8.99183	12.9266	11.4881	14.0844	11.8536	11.724	11.3306	9.16057	10.5816	9.7475	10.4878	13.8347	13.4517	13.8633	13.0992	9.78512	6.99473	12.4058	11.9846	10.3086	8.53912	10.0416	5.92237	9.20971	10.7455	6.28215	10.1036	9.4358	14.0082	12.3738	4.49144	4.6731	5.42294
CTR3	10.8098	10.1926	9.54474	7.52367	9.92476	5.16883	7.36732	7.6279	9.55994	12.2911	7.0655	10.6483	9.91599	11.2545	10.523	9.53072	11.2891	10.7767	11.2765	10.8998	13.9401	13.347	14.2297	10.3942	10.3351	7.88179	10.4288	11.4176	12.017	13.4925	11.3837	11.1107	8.80266	12.8529	11.0045	10.9334	8.78853	6.04243	9.12112	12.4575	8.78807	9.88154	10.5417	11.3433	11.6848	10.0361	9.55179	12.1765	10.4181
CTR86	10.9639	11.247	11.3081	11.1571	11.7849	7.80158	9.27376	9.80664	8.68405	9.15024	10.3618	9.45147	10.1302	10.5974	10.1639	9.78327	12.0309	9.69448	10.3457	7.87634	9.02848	11.4764	9.34889	10.5776	10.6251	9.50166	7.05086	7.29151	10.7807	12.4476	13.1168	10.0619	11.2757	9.11259	12.4377	10.4534	10.1832	7.9036	10.3983	9.85063	9.12335	9.92024	11.2437	8.74224	13.0157	12.2087	10.4509	10.8081	12.4407
CTR9	9.51131	10.3668	11.3002	10.9624	10.0945	4.31958	3.22309	9.56822	10.8014	7.51566	6.88804	11.4151	7.92109	12.8091	7.35469	9.59143	9.4564	10.7355	12.8473	10.1458	10.6417	11.1374	10.5018	9.90745	10.6328	7.26964	7.66639	6.44276	8.68109	6.37343	10.4003	9.46312	12.6452	12.785	10.7875	10.3802	8.96961	10.1139	8.99309	12.8981	8.13652	4.74112	8.40658	10.0012	10.645	8.26783	10.9113	11.4894	4.16285
CTS1	13.0985	13.0301	10.4476	13.8065	10.2102	12.8942	13.8088	13.4235	11.3884	12.5107	9.06037	9.01821	8.27497	9.1649	8.35857	8.91551	10.9512	9.22959	13.5266	4.6728	13.1743	6.8925	11.7881	12.8031	12.7354	9.24976	12.3321	9.10124	5.61785	9.04096	7.17145	12.1871	12.1991	10.557	9.79913	9.33232	10.5085	10.554	10.7059	10.1249	4.41454	3.94325	9.85644	9.43547	8.6469	11.1252	9.0147	14.1489	10.4673
CTS2	9.65181	11.1696	13.9238	10.995	11.5779	11.1249	11.3741	12.336	11.8664	9.85509	10.0791	10.8168	9.2154	6.62302	11.4243	10.8774	6.70626	9.23894	10.387	6.20373	11.5203	12.7446	11.6049	9.43386	7.85644	11.8051	12.5931	10.2001	10.0758	11.6918	13.247	9.82304	12.4203	13.485	12.631	11.004	10.1444	9.68369	9.99006	10.0243	10.5504	6.40492	7.19084	5.78812	9.02156	3.87268	10.0856	5.08669	8.98872
CTT1	11.4929	9.54774	9.83473	12.1709	10.0483	11.1535	12.4593	11.2947	10.269	10.0727	10.1507	10.716	8.88963	9.49441	8.8947	5.67481	8.7276	10.5048	9.7946	11.7347	8.23123	10.2447	10.3787	9.64978	11.1994	11.6276	11.2093	9.19579	10.1645	9.85025	9.72729	9.25933	12.0691	9.70054	8.85471	11.9711	12.3927	9.80685	3.51327	7.66667	9.88405	10.9612	10.3017	9.05988	9.62747	9.78628	10.9209	9.99173	10.7998
CUE1	13.5758	13.2463	13.1524	13.8254	13.0645	13.6495	13.7439	13.742	13.5024	13.2652	14.0196	13.1367	8.72232	13.5525	13.9404	13.7875	14.0645	9.6549	14.0122	13.5562	13.2191	14.0812	13.6343	13.197	13.1953	13.157	12.5375	12.6225	11.7743	11.2857	11.3147	10.988	9.66961	11.5023	11.6473	12.3075	12.1081	12.3451	12.3867	12.0021	11.929	12.6821	12.3331	11.298	12.0394	13.9456	9.66113	13.3631	13.6026
CUE2	9.7611	9.93929	10.0651	9.72044	9.87105	9.04941	10.137	13.3322	13.4644	12.5128	9.93857	14.1374	9.22386	11.745	9.90391	12.28	11.3289	11.8937	10.9669	10.6303	9.43307	10.234	9.90608	9.87324	13.2107	12.9424	11.6759	10.1581	13.1678	10.6393	10.4424	12.3676	10.3711	10.601	11.0464	11.0508	11.0294	10.1076	8.96738	10.716	12.3341	11.2883	9.60866	8.82839	12.4782	10.3113	8.74396	10.0304	12.7582
CUE3	10.2618	13.2838	9.06319	6.1645	8.40215	11.1425	4.58758	5.58178	10.1895	3.61984	7.82058	5.19122	7.89406	8.25073	4.89069	10.7204	8.94465	10.0954	9.62975	10.3821	8.89508	10.8607	9.78937	10.7422	10.7987	9.61398	8.611	6.42894	9.19531	8.41128	10.825	9.11729	9.6328	8.44188	11.6053	9.92225	8.84496	10.3197	10.2697	8.38438	10.0861	5.81355	9.36935	9.33896	9.04652	11.133	7.83213	11.5118	9.92147
CUE4	9.1159	11.1658	10.0135	10.1481	10.1201	11.4007	3.70916	9.47325	11.1474	10.4244	8.46885	8.99772	9.15688	9.7828	12.1812	11.3254	10.9097	10.6642	9.64579	9.9852	10.0663	8.99519	10.7453	8.05864	11.773	13.6654	11.4754	7.24617	3.68349	10.3183	12.4185	11.6834	13.3643	10.5408	9.83623	10.4674	12.2187	5.90752	9.78072	10.3126	11.8502	11.3056	10.4771	8.82131	11.939	11.4745	10.1571	5.73895	6.35678
CUE5	10.1588	13.6229	9.72167	10.833	7.69877	11.4752	9.88739	12.1366	7.30952	8.545	10.8056	9.75147	10.6187	10.0531	9.96743	10.6921	3.94351	10.8704	9.52214	9.69754	13.3208	8.5431	11.4289	9.96097	10.4254	9.93994	10.6433	8.9073	10.6285	11.0845	10.6651	10.5834	12.8497	11.9662	11.1423	11.2306	11.834	11.9376	11.5583	10.5421	11.9931	11.8501	10.1193	7.5731	11.3736	11.2657	9.86694	10.0984	10.1252
CUL3	11.7287	12.5696	12.6351	12.8447	11.6345	11.3861	13.2884	11.5915	9.7441	12.529	9.78889	9.87533	9.47935	9.44698	10.8812	9.39676	8.69205	11.509	7.91491	9.61154	11.1026	10.7874	13.0486	10.1075	7.31815	8.68847	10.2765	9.21956	11.5967	10.7898	10.6036	9.979	9.95945	10.7136	7.77813	10.5705	10.3317	10.1387	10.0384	11.429	9.02663	9.37067	11.2071	12.7002	9.78693	12.376	10.4409	7.16514	11.6218
CUP1-1	9.32571	12.327	9.57848	9.70782	11.4268	9.27785	11.0288	9.9017	11.8373	10.2369	10.1599	8.18945	11.2469	10.5641	4.87412	10.0632	8.23774	10.1697	12.4949	8.10981	11.8008	10.3677	8.44477	9.88877	12.6017	8.90893	8.20572	10.6802	11.0569	9.24869	7.56447	8.51583	9.42208	10.4863	9.68791	8.8252	4.61737	8.4375	12.2484	10.5175	11.4974	5.40175	8.12536	7.55863	9.15531	7.40877	9.7662	12.9671	11.3997
CUP2	11.5566	11.3484	10.8092	12.0297	10.7831	11.1215	8.85705	8.56705	11.5808	6.53959	4.0342	9.24471	10.6447	9.48989	10.2367	4.755	5.38161	7.94574	7.86399	8.56634	5.60332	12.7752	11.286	9.20131	8.26913	7.30542	9.54947	10.8732	8.19139	14.1024	5.32814	6.55798	8.97573	6.73116	8.45175	11.9415	11.477	9.21307	8.64059	7.01348	10.9113	9.19662	3.96148	8.12862	10.218	9.63859	8.85742	10.0153	10.8626
CUP9	9.66011	9.77426	10.2509	11.6309	12.2536	8.02603	10.8546	9.0845	9.5975	12.3043	11.0631	9.79426	11.9342	11.4925	12.3806	12.5751	12.5201	12.1243	12.0707	14.425	13.4728	9.78662	5.08226	5.75426	11.1644	11.0665	10.6713	10.5884	10.0858	8.17694	10.7232	9.64752	10.568	14.084	10.4198	10.7269	8.87523	10.5233	11.6471	8.74726	10.2426	10.2815	10.7664	10.465	13.3302	10.3405	10.529	10.8841	11.7494
CUR1	13.4291	10.0813	12.1415	13.4132	12.3188	10.0127	12.0581	8.5618	11.9704	10.4342	10.0278	12.6995	12.1974	10.8223	8.14879	6.3993	12.5009	9.50442	9.77886	8.71938	9.35424	11.4031	11.9778	12.9135	12.545	10.5206	8.37284	10.6903	10.1882	11.43	10.8503	13.7892	13.6878	13.4817	4.09191	3.56849	10.5245	13.9212	7.94468	6.6103	9.97633	9.45644	8.18952	9.8572	8.75398	10.9628	9.8297	13.9759	10.2006
CUS1	10.9619	11.3866	10.4913	11.6677	10.8891	4.3641	4.78135	9.88139	10.2011	9.37974	11.3493	10.6702	10.338	11.6707	8.09414	11.8747	13.4374	9.2535	10.7894	8.20761	8.76438	9.63745	10.6214	9.72088	8.07153	10.2043	10.4926	9.9296	11.4967	11.0669	12.2375	10.3594	10.5503	11.8744	10.5912	10.836	9.64815	11.3645	11.465	7.32095	10.325	5.9316	7.67644	3.73155	10.7919	5.25125	5.39182	5.19461	7.79786
CUS2	10.4371	12.2235	11.4877	11.9764	12.0137	11.1439	10.9451	11.7966	9.984	11.9091	10.6537	13.0097	9.03495	10.9004	12.6365	11.5828	11.6598	11.0981	10.6972	12.3908	10.4863	9.39725	10.3126	13.5797	10.7173	8.67252	11.376	10.8165	11.0085	10.0829	10.8636	11.5588	10.2216	9.32647	9.75849	9.95375	8.57982	11.144	13.3596	10.5338	12.4739	12.997	13.1526	10.255	11.0541	9.66855	5.67198	9.49538	4.26376
CWC15	13.5727	13.4267	8.86916	3.82499	9.47392	9.95307	10.9279	11.1619	10.4358	4.71979	9.21971	9.65478	5.36722	9.68479	9.04906	10.9316	10.3075	11.711	11.24	9.43668	9.55463	8.41431	11.8089	11.012	9.89039	9.51628	10.2978	10.0201	9.8449	4.43471	10.7755	11.1695	5.16501	11.2351	11.1698	9.14367	11.9054	4.05492	5.42422	8.13999	7.86765	7.85762	5.09156	7.97491	10.834	3.80207	10.4023	12.3983	8.74248
CWC2	10.6994	9.24182	9.16319	10.7604	10.4756	7.10448	11.0679	9.13333	3.56739	11.422	10.1958	11.4388	9.89641	10.1799	10.2203	8.53049	8.73728	8.09328	8.44428	12.2052	11.442	12.5638	12.7228	11.7433	10.6491	10.5292	11.0488	10.2901	10.761	10.4252	9.70008	10.4428	9.92362	10.4347	10.3103	10.1894	9.63207	10.2733	10.6927	11.0054	11.0354	9.92172	11.901	10.8368	7.08737	5.54955	10.8928	12.3853	9.86566
CWC21	10.2527	12.1843	13.2036	4.29985	10.9899	9.61523	8.26471	3.99821	9.01019	9.46307	8.7252	9.63331	9.87169	11.8915	10.0165	13.7257	14.3881	9.2747	10.0037	11.2196	7.24274	11.7363	11.4804	10.3579	9.92168	6.9828	8.32791	13.3468	10.9085	9.60602	8.33319	9.65554	10.0647	10.5342	12.0139	10.6673	8.42584	11.6702	11.755	10.8868	11.8032	10.7617	10.2832	8.11149	10.921	10.0688	10.6352	10.9835	13.8062
CWC22	11.3227	10.1473	10.7796	11.4777	11.6202	11.1606	12.0944	11.2867	12.2805	11.3579	11.3415	10.5108	11.7071	10.7206	10.8272	10.896	10.819	11.9262	10.2173	10.6801	11.4025	11.4184	11.1956	11.0864	11.119	11.2784	11.052	12.0307	11.6408	11.8988	12.1657	10.7953	10.6395	11.0284	11.0258	11.2626	11.4345	11.06	11.6111	11.7133	11.8082	12.5598	12.2836	10.5952	11.7497	10.5721	10.7429	10.7346	11.0633
CWC23	10.0046	10.3077	9.83786	9.62899	11.1533	9.05577	9.90658	11.6175	12.1979	9.93345	11.0223	12.5596	9.80883	10.1292	14.3787	12.9944	13.7377	13.4338	13.6781	12.9377	13.5755	13.4243	13.3395	13.447	10.2712	13.7942	13.7472	13.8169	13.407	13.9533	12.9247	13.3078	13.5463	14.0699	13.2274	13.3501	13.3969	13.701	13.4683	11.9984	13.5983	13.6513	14.0698	13.0558	13.9662	13.8564	12.9192	13.2981	13.4017
CWC24	7.96992	11.1299	11.1008	12.7685	9.89937	8.24033	10.2902	12.9617	9.86417	10.9299	8.64434	11.9137	14.2033	11.1754	11.0635	9.72853	12.3256	10.2787	12.6373	12.135	11.3724	7.16027	11.114	10.0484	8.42921	12.0442	11.5045	11.023	10.1787	11.9485	10.8177	10.6433	9.48983	9.04099	10.9009	8.59476	8.93972	11.6357	9.60499	8.80068	11.2008	9.40836	9.10868	10.3262	10.9058	9.86156	8.98489	10.1188	10.209
CWC25	10.7606	12.216	5.74047	5.18785	7.94121	11.2418	4.37194	7.58448	10.2636	11.7069	6.42645	6.18747	10.5411	9.89975	9.79078	7.63949	11.4087	9.33397	7.47723	3.74686	6.24767	9.74528	9.70614	6.37477	4.82374	3.82042	3.40689	12.0761	3.10571	3.61705	7.87182	7.59093	11.2067	8.78018	5.92376	9.75186	10.7433	9.60444	8.65305	5.20357	10.2013	9.68306	11.7786	8.615	9.4166	11.3308	9.3503	5.47666	7.80483
CWC27	10.7319	11.5023	5.62442	12.085	11.6266	12.1998	12.5878	11.9814	11.7908	10.4368	10.2617	10.1168	9.85595	4.49727	8.89554	11.8119	11.0887	10.1472	8.08162	9.32328	10.5415	10.3132	9.01171	9.46741	10.6698	10.7759	10.5133	11.2144	9.89762	9.7842	9.2592	10.7297	9.32906	9.00543	9.60902	9.00415	7.63549	8.27907	10.5579	10.5142	9.68065	10.9444	11.0455	3.77041	11.3603	9.11224	9.20515	7.04259	10.7712
CWH41	10.89	10.5363	10.6274	12.5013	12.0865	8.29441	6.07978	10.2589	10.3342	11.7962	12.1396	11.02	9.73946	9.49615	10.726	11.9555	9.04514	9.35609	9.99441	12.1848	7.30804	10.6613	11.6697	9.94252	11.5081	10.8564	9.83314	10.4446	11.2917	10.5942	10.1634	11.4111	13.5584	8.74982	9.15503	10.8094	13.4899	11.3858	11.7758	10.567	10.2337	9.71054	8.8746	8.65405	10.3429	9.66516	9.60048	9.65991	9.01508
CWH43	9.88774	12.8461	12.4024	11.0973	12.2252	12.5629	12.1124	12.5364	12.4494	11.7797	12.5065	11.7061	11.9237	11.5549	9.53431	10.6987	9.21071	5.77863	8.74493	4.73963	7.92013	10.6706	6.60511	3.53041	11.1808	9.11832	8.3122	11.0467	12.1991	12.5005	10.1287	9.31364	8.463	10.0852	8.98603	9.26828	10.9633	9.00577	9.20757	10.2471	9.38543	9.08639	9.24473	9.37271	10.0752	9.83836	10.2609	9.55691	9.87524
CWP1	8.18462	9.28713	9.15943	12.2446	11.204	9.43259	9.84166	9.19965	11.629	9.74737	10.6311	10.4117	11.6865	10.3303	10.2561	8.8927	11.1259	11.5342	8.9222	9.86945	10.4202	9.61476	10.389	5.38965	10.1714	13.6006	8.00445	8.69275	6.33601	10.9811	7.94008	9.24379	8.8739	9.64341	11.9296	11.2635	9.94096	10.5188	10.6976	10.382	12.2069	11.2464	10.7565	9.99081	3.85742	11.9591	9.29794	9.80977	13.6709
CWP2	5.47077	3.99481	5.00216	13.4911	10.3966	5.68935	12.7285	4.16303	4.96089	10.9391	7.71032	10.6654	6.26997	9.47259	9.59079	10.7484	4.71059	9.78534	12.2661	9.62874	10.0493	10.0794	9.41316	10.5727	8.35798	8.66961	10.288	7.94051	4.8442	3.53152	5.78418	5.83863	4.58171	10.1013	11.273	10.4072	9.38886	9.81102	10.6439	10.8929	9.53	4.26614	5.3241	9.48179	5.48179	10.3848	10.723	10.2389	8.17644
CYB2	9.17625	7.57059	9.85074	5.04598	8.69699	10.3208	8.51449	10.1827	11.4702	8.86056	9.75498	10.0398	10.4368	11.0032	10.5815	10.0064	9.35941	9.01975	11.8844	11.9724	10.4122	10.249	11.9106	12.3241	10.5986	10.1347	10.7663	10.1244	10.3973	10.9393	9.62716	11.7499	12.0811	9.22103	10.0581	11.7094	9.15357	12.301	12.5623	10.964	11.2183	12.3594	12.4406	12.9205	10.6621	11.8798	9.11821	11.5179	9.44344
CYB5	10.3317	10.1385	10.1432	10.8049	13.4736	10.3024	10.8276	9.80416	9.58806	12.1356	10.9249	9.88971	12.0841	10.6746	9.98121	9.05326	10.8947	11.0261	9.79282	8.64118	8.73289	12.1632	10.3079	11.6792	9.70238	10.0293	10.1062	7.93633	8.91305	9.40625	11.0732	8.9666	10.1128	12.9622	11.1252	11.5895	9.66054	10.7265	12.8675	6.77557	10.03	10.4076	10.1296	3.59865	10.6953	12.1972	9.31994	5.36092	9.18533
CYC1	8.28121	11.2023	10.0914	9.92475	10.4904	9.27286	10.7453	11.0489	9.51242	9.23003	9.66172	6.53156	9.97188	9.84098	11.7249	10.1622	10.0496	10.7491	8.26688	10.2709	11.1503	10.8084	8.91828	10.8922	10.2074	10.3563	9.45732	12.5922	12.2029	8.85872	9.83659	12.8958	13.8071	13.2779	12.344	10.5955	10.5963	11.7896	11.0044	13.9221	9.99099	11.1229	10.0421	10.3473	9.75834	10.1409	8.75248	9.18603	8.41673
CYC2	10.06	11.6726	8.26726	9.05044	12.6891	10.1579	10.773	12.1337	12.2218	12.5632	9.96191	9.51539	10.6891	11.1956	11.699	10.3681	12.2393	8.83149	12.2033	11.2132	9.8312	10.4195	12.0472	13.1604	10.2353	10.4663	12.9952	11.5827	12.6586	11.8139	14.2716	9.4405	10.4362	9.84943	13.8837	13.8341	13.3395	13.7091	8.88809	9.68855	11.0174	11.4585	10.9113	8.11816	10.0642	11.1016	9.88644	9.48293	10.8386
CYC3	11.2119	10.3967	11.1096	4.24694	11.2092	9.41733	11.5769	12.0319	10.5263	11.0709	11.3967	9.75697	10.7071	11.4736	10.6147	10.1842	8.35934	13.2368	9.83405	9.89879	8.60355	11.2137	11.2637	12.7629	11.6135	8.68517	8.68181	9.47929	9.89672	13.0098	11.685	3.90851	5.09461	3.87535	7.33935	11.539	6.26506	4.89139	7.65621	7.4981	3.68003	10.947	11.2795	11.0509	9.18817	9.10876	9.98224	8.6339	8.42729
CYC7	11.9601	10.6477	4.08093	11.3972	9.64769	9.22032	10.9442	11.0666	11.2644	13.1726	10.828	10.0063	12.0037	10.4173	11.7696	12.4943	11.6532	12.5782	11.2002	11.8868	11.5044	11.6206	7.73747	9.6221	11.3313	10.6968	9.44412	12.9468	9.15447	9.0767	6.51801	13.8985	9.75501	13.589	10.9355	9.07135	10.03	11.1541	9.53427	10.4779	9.87574	10.1077	10.4975	9.46237	11.2821	10.4632	10.2227	11.1856	10.9096
CYC8	11.6264	10.7968	10.9547	10.829	8.81021	9.85252	6.51474	6.91894	11.1276	10.2193	11.6881	9.20489	5.51425	9.62342	8.35083	11.3346	9.75817	9.43789	12.8425	9.40275	9.6027	9.19868	8.94646	9.35972	12.958	11.2975	10.6429	13.134	10.861	10.9095	8.27067	5.30045	9.66595	10.358	5.6071	8.36425	10.2789	8.84112	8.14356	10.5097	14.12	14.1044	10.6199	9.56894	10.6776	14.1535	10.7526	10.7197	10.4577
CYK3	10.0292	8.87282	11.8941	10.9625	11.3787	11.2189	11.6152	10.4212	11.0167	12.356	11.3407	9.19018	9.49516	9.84955	8.158	10.9154	8.5096	9.00691	11.474	10.0662	8.87766	11.0974	14.0049	12.3207	11.4835	10.9546	9.71277	7.58982	13.6062	4.97552	10.2922	10.4022	9.39436	10.0602	5.03261	11.5445	9.58347	8.34047	10.42	8.88167	9.15541	10.5896	8.82767	7.92975	8.83249	10.676	11.5003	9.33787	9.27084
CYM1	5.75162	9.72616	10.271	7.10233	10.1569	10.8679	8.42626	11.0293	12.3586	8.44532	9.93746	8.04142	11.0674	9.40182	9.47145	7.75624	9.40393	9.31698	10.483	9.83926	4.80855	11.1227	12.2759	12.5904	9.21821	13.0506	8.01952	10.671	9.23936	8.58677	6.73062	8.33011	9.98983	11.1984	10.995	10.7656	11.9955	9.64097	10.8449	8.44991	11.0306	10.0431	11.1162	9.52909	8.66872	8.00496	11.3012	10.9262	11.8798
CYR1	13.1077	13.7938	10.6206	12.061	12.5763	10.7954	11.0083	10.137	11.7784	12.2199	11.1255	10.6659	11.2784	12.7032	13.7508	9.07442	10.75	7.5892	8.85072	9.31049	8.30838	12.3478	13.9288	8.75122	10.2284	9.26356	14.0774	10.4129	8.65291	12.1828	14.1562	11.5906	11.3872	7.06707	8.87575	10.1933	11.2533	9.70791	9.10697	11.2785	12.9039	12.2231	10.9939	10.4404	7.1385	9.64737	9.88844	10.7577	12.0738
CYS3	11.8396	4.72816	4.14631	9.0245	9.97912	11.1748	9.83117	13.0592	11.7397	10.309	4.01791	9.80579	4.36164	4.74388	7.88549	8.67996	11.2176	3.84943	9.96029	8.69837	10.2684	3.56301	9.48883	8.72468	8.89587	11.4245	10.4866	13.2837	10.1907	4.82386	7.45944	10.2346	6.60326	9.20412	11.064	13.1257	9.4503	10.3359	11.4557	11.3876	13.7959	7.23667	9.71538	7.61523	11.2795	5.24716	10.2816	9.72616	8.51998
CYS4	9.29655	9.14351	10.1315	11.7282	9.19829	9.33149	9.82172	8.7494	9.85685	9.50619	9.54696	12.0066	11.7146	8.40159	9.4513	13.0375	7.99284	11.0597	11.5375	8.92006	9.62048	10.8487	11.8349	9.88952	14.3993	10.0986	11.7313	7.93938	9.43721	8.88511	9.79805	8.89418	9.12107	8.26728	9.62679	8.31742	8.2213	9.27835	10.5365	11.2529	9.80613	13.9357	13.3312	12.7809	14.1994	10.0042	11.6915	12.3091	11.4039
CYT1	11.8673	11.7195	10.1638	12.4952	8.89374	9.44741	8.87576	12.6821	9.66554	9.01787	10.8046	11.6939	9.66656	8.61509	7.71445	7.15755	6.89742	8.41479	9.30875	12.2736	11.1499	10.5392	9.94428	10.9976	8.91671	10.6582	10.7556	8.19045	13.0312	9.90675	9.10712	8.65496	10.3948	8.92503	9.53708	10.2221	7.39615	9.51363	11.0591	10.4859	10.1354	9.60338	11.3296	9.68041	9.98997	13.1175	13.4443	10.7208	10.8089
CYT2	12.5222	9.86109	11.5316	8.90106	10.8829	10.085	9.50197	12.9508	10.4272	11.2123	11.6029	10.38	8.64844	9.42431	11.692	10.3392	8.57386	9.03797	10.5251	9.76087	10.0743	9.94115	11.5518	9.85762	8.73437	6.76547	9.86034	11.2396	11.8488	9.37641	9.60417	11.3799	7.92081	8.93713	10.9061	9.86805	9.50469	10.8274	14.0802	9.22944	10.0875	9.51189	10.7206	10.7991	9.11232	9.32506	11.0291	11.0591	9.37649
DAD1	9.44768	10.3609	9.92029	10.4943	10.2981	7.75274	11.2359	9.20817	10.669	9.73646	8.84637	8.38419	9.17648	9.51231	11.5283	9.50078	11.5868	9.64095	12.5931	10.3808	11.3264	11.8818	11.6868	8.32421	9.34178	5.35076	11.4016	6.10701	4.89917	10.5537	5.33998	11.6817	8.38143	4.12146	6.79596	7.02893	6.4469	5.93138	9.66177	9.39574	11.1438	5.30635	6.09354	4.31661	10.2306	10.4598	7.38952	8.79525	10.1319
DAD2	6.84663	8.01156	13.481	11.192	10.3227	9.27852	8.56502	11.1771	10.7705	11.5822	8.08189	5.37423	8.81692	7.54423	8.583	10.5876	7.09531	10.3504	10.0432	9.69151	4.69114	9.67728	10.3316	8.50327	6.58528	9.22232	11.0775	7.9319	10.3272	12.0134	5.32898	11.4914	7.48318	9.10118	9.27183	4.57918	8.70168	5.24682	10.5444	5.20126	10.1869	4.63343	11.0576	10.7816	3.97097	7.27405	13.4834	9.26171	9.97682
DAD3	11.7159	8.81997	13.3067	12.7536	10.1225	7.35474	12.1419	9.96523	10.1255	10.4992	10.7486	12.1867	9.83282	11.639	10.2058	10.0473	8.12467	9.22747	10.2981	10.8753	8.31363	8.98811	9.99544	10.7173	10.0992	12.1655	12.9095	11.1822	7.95469	12.0501	9.0083	10.8798	9.33624	5.26627	9.61178	10.4992	10.9429	9.76144	11.2952	5.83012	11.3376	4.81699	8.27372	9.39921	10.7142	9.82537	10.434	10.2932	7.20001
DAD4	14.1615	11.2963	8.75691	9.63441	9.1047	11.3086	11.8622	9.8045	9.12249	7.32268	7.42597	10.2948	12.388	12.4095	10.8762	12.7394	10.5995	12.6886	13.401	10.5563	11.81	11.8886	9.92904	11.1656	9.20428	13.1769	11.5632	11.4243	11.4247	10.9961	12.8455	12.2785	12.7298	12.8695	9.26364	10.9801	7.02343	10.3264	10.7871	11.073	10.0725	12.106	8.1927	11.1147	12.0332	9.40011	10.3157	12.9292	11.0554
DAK1	12.9099	12.9954	10.3897	10.0348	10.2116	9.25642	11.293	10.0588	9.8574	10.896	10.9799	8.39945	11.0183	10.5766	10.5218	9.55974	10.4384	8.76993	8.16426	9.96885	10.1867	10.1751	9.61378	7.9277	9.67106	10.7618	12.2765	9.71672	8.88269	11.8245	10.2503	11.6797	8.13864	9.55754	10.8169	12.6225	9.50096	9.92591	12.178	10.4601	9.76847	8.91908	10.7855	9.65114	9.18473	10.2302	13.1349	10.3082	10.0778
DAK2	10.9456	10.0972	11.1626	13.1623	11.3435	9.97515	9.888	8.65568	11.6306	6.77401	9.81692	9.34849	8.86236	10.5982	9.04681	9.13416	10.1203	8.39601	9.05035	10.2836	9.24731	10.435	11.9064	10.9704	12.1465	12.2219	10.6723	9.6566	10.9472	10.2921	12.4515	10.4879	8.75312	6.92717	3.2839	10.3125	9.97204	14.066	9.65265	10.5603	12.0483	13.3168	11.1352	11.667	10.6968	7.43741	10.3702	10.2239	8.88665
DAL1	11.3283	10.6222	13.7782	13.177	12.2101	11.9731	12.2488	12.1148	12.5918	11.0496	8.77929	11.0639	12.1416	13.2773	10.936	11.5754	11.7614	10.7591	9.06847	11.1371	9.31505	11.5258	10.0699	9.57899	10.6518	9.61454	10.435	8.84099	10.0606	10.2007	11.1052	9.96448	10.6513	9.12976	11.1634	8.80418	9.97434	9.10667	8.57073	9.17574	9.95133	10.9238	11.1916	10.3381	11.2833	9.78595	12.4895	10.7476	9.47282
DAL2	12.1481	12.8885	11.1567	12.6697	13.2045	12.2189	14.4013	8.86328	13.5951	10.1975	12.6328	13.0947	6.57166	11.9413	13.3835	9.1405	12.8412	12.0491	11.696	8.23923	8.88364	8.24491	11.2626	10.3701	9.80003	12.2308	9.31014	11.4576	9.83292	9.071	11.3178	8.07914	7.58186	7.77283	11.2031	9.59275	10.4313	13.5361	11.7082	6.38279	13.8162	11.9277	11.3486	11.8064	14.3377	4.82654	11.5617	11.0986	9.93516
DAL3	13.9542	8.98279	8.75893	10.304	11.5597	11.3444	8.55213	10.6122	10.6822	9.54231	10.2245	11.2679	10.1309	9.76641	10.4766	10.3666	8.98677	10.3044	9.54757	10.9425	10.9217	13.5512	13.6129	13.4532	11.7451	13.2372	13.6698	13.6073	12.1158	13.4189	12.4356	12.2567	12.9188	12.7619	12.5584	13.1927	13.2192	11.5266	11.9113	12.8977	11.0762	9.6509	10.0487	11.7186	11.2341	9.81888	10.6051	11.4313	9.79382
DAL4	10.7719	11.2535	10.4152	12.7844	10.3528	8.92846	10.608	10.2596	8.53365	12.3246	12.3415	11.6999	7.90152	12.5753	10.7239	13.2108	10.5054	9.10828	10.6113	9.37128	9.57151	6.48198	6.78825	9.24046	10.9301	9.81123	10.7788	7.6664	13.9467	10.8969	11.9036	8.006	10.2559	9.58045	10.0153	11.3157	11.2785	10.0932	11.4205	9.12731	7.76727	9.84168	10.7675	10.9221	13.3738	13.1795	9.75113	8.41287	11.2833
DAL5	11.0383	11.7145	10.5207	9.20417	14.0349	13.6048	12.8336	7.92354	10.5179	11.2073	8.35812	11.4769	9.72281	9.27077	13.3761	10.247	10.781	10.2831	12.0911	11.6825	9.94601	11.4383	9.63954	12.582	12.3305	12.3745	10.2374	9.7128	8.90695	7.67872	13.0022	11.3389	11.8807	9.30221	9.79046	9.67857	8.93852	10.5268	12.157	11.155	7.99822	10.8276	9.14347	13.7026	9.68863	8.05406	8.54881	9.85915	9.55832
DAL7	8.93265	7.3948	10.5189	9.20668	9.6858	9.8133	9.8873	9.9521	10.0337	10.192	10.2091	10.4275	10.564	10.6961	10.9284	10.9143	9.36014	9.90244	11.4084	10.8324	13.1294	10.6175	9.49585	11.0314	11.2756	9.69124	8.77773	11.2727	9.38968	11.2484	12.2605	10.2493	8.95366	10.658	7.81678	12.3137	12.0814	7.45096	12.3715	8.85293	10.7096	12.1731	11.9335	10.4721	9.14755	9.34429	12.2172	11.9194	12.9316
DAL80	9.73089	5.14406	8.81007	5.20672	9.03415	10.0883	10.4611	11.2734	7.5833	10.5602	8.79942	4.31939	12.3383	9.70664	8.89937	11.0023	7.36665	8.47556	9.83351	12.0102	12.2685	10.2523	10.153	5.6209	8.69598	10.1249	12.3702	9.93528	10.0522	10.638	10.0969	7.72898	9.50235	8.6051	11.0078	10.3188	4.91214	10.2072	12.4128	3.62651	9.03697	11.3451	11.5991	8.91747	10.2282	13.2675	5.81947	4.31709	5.87582
DAL81	9.42714	13.49	14.2067	9.1175	13.8797	13.8377	13.4668	13.9912	10.4836	13.4382	11.8411	8.58693	14.0769	11.68	13.4899	11.1406	12.5558	11.6282	9.63472	9.29555	12.7341	11.2789	10.1193	9.95396	7.66421	10.9457	11.3785	11.093	10.9978	10.9458	5.91506	12.2469	10.6823	10.7085	11.3917	9.13388	9.67169	10.4137	12.1277	9.26306	8.21123	8.90856	10.5554	10.1838	8.32574	9.05663	6.13927	10.4007	8.28743
DAL82	9.85154	10.5084	9.18513	10.2842	10.2876	10.358	9.17687	9.383	9.11032	8.16704	8.52325	7.82974	13.5245	11.5773	11.2242	12.1508	12.585	5.12347	8.43237	7.14001	8.23754	10.5015	9.66242	11.1879	9.66758	11.7285	10.2396	8.982	7.18594	9.72571	10.0152	6.29789	10.7677	10.1764	10.4874	8.58593	11.2786	10.9858	10.7043	9.38281	10.7469	11.1592	10.5392	10.2284	10.9795	10.9948	12.3615	9.48306	12.9479
DAM1	11.7972	8.5754	10.9388	10.5134	9.94651	5.10024	12.2263	11.3034	10.553	12.6295	6.63362	11.0661	9.94853	9.74323	11.5367	10.3782	11.0969	12.3954	10.1837	8.59596	9.40451	9.46163	10.9278	13.8442	12.7999	9.64662	11.8895	10.7476	10.1404	12.9045	8.53937	11.8255	10.5042	10.6751	9.75655	11.5501	11.7446	10.2394	10.4949	12.2881	12.4863	10.1381	10.2146	7.8672	9.05221	10.2386	13.3643	9.88271	12.3863
DAN1	11.195	9.65173	10.8478	12.7967	12.7838	10.3991	11.5408	11.5884	11.4752	10.9887	9.81538	12.2496	11.1597	11.7039	10.6204	11.4709	10.3781	9.93923	11.2201	10.0599	9.56825	8.5874	12.158	11.536	9.25109	9.41851	12.8966	11.2605	10.0357	10.9939	9.96967	12.2821	8.45367	8.05053	8.47498	8.94163	11.1942	9.20557	9.11169	13.7821	13.2411	14.3987	13.6421	9.49854	10.1569	9.40183	11.7339	10.4786	9.96654
DAN4	7.05658	11.4354	10.952	12.0322	3.45057	7.60885	10.6962	4.75752	6.43724	11.5206	8.96464	12.0122	11.454	10.8392	4.43112	9.54886	4.7959	8.73097	11.1891	7.55256	11.0657	10.6014	4.78698	4.41375	5.25555	7.49033	11.53	4.49489	9.82051	10.5391	6.04142	5.50799	9.44035	10.6139	3.47245	10.1787	8.26369	4.41359	7.1391	9.3353	4.60619	9.37798	9.70553	3.99432	7.0482	10.5085	10.8266	9.43204	11.0479
DAP1	12.2728	11.7617	10.6058	11.1194	12.0567	7.6156	9.87393	12.6355	8.53661	10.75	4.65064	4.37539	11.5308	8.5499	5.7465	10.569	11.5008	12.7541	11.2886	9.12682	8.93262	11.1685	9.99554	10.1949	11.4949	9.61411	10.6952	12.1904	12.4745	10.3876	12.7749	9.94987	9.41102	7.25054	10.0677	11.637	10.8331	9.29541	10.7429	10.1179	10.287	11.0638	8.9873	10.1548	7.7941	11.7822	10.2984	13.7192	9.86939
DAP2	10.602	10.5554	11.1405	12.0063	12.9699	10.9296	9.68752	12.3479	13.1917	11.8145	11.791	10.0722	10.738	10.182	10.6175	14.0001	14.1697	10.6912	11.3078	11.905	10.8613	11.5069	8.08606	12.0977	13.0109	11.8535	8.51454	3.73672	10.7153	11.6791	13.3867	11.3511	10.9691	10.9196	10.6606	12.4989	11.326	11.3474	7.69242	12.3216	10.0375	11.2596	12.8364	8.24234	11.7639	13.3	9.894	9.62539	9.91476
DAS1	9.94513	10.3277	9.02651	10.3314	10.4466	10.2544	12.3542	12.0908	12.0954	11.4635	11.3431	11.4851	11.9204	8.50886	10.8743	9.12432	10.6976	8.61721	11.9718	7.92932	8.91552	9.46454	11.8114	9.67867	10.9457	10.972	8.34068	9.96268	10.4843	10.6323	10.1464	11.1594	9.55522	10.3401	10.0939	10.1395	10.0409	11.2044	11.4713	12.2337	12.0943	10.0764	9.57183	8.82703	10.5878	10.1051	9.29289	11.0455	10.6028
DAS2	8.30942	10.2613	10.8688	10.0913	9.96244	10.9762	10.3216	11.2069	10.8241	10.2748	8.89396	10.4515	10.2562	5.14024	10.0205	9.5399	4.28575	10.1135	4.78553	10.3519	7.8728	8.79011	9.01289	10.124	11.0108	10.6686	10.8304	10.0851	10.3008	10.3935	9.39686	11.5378	10.6318	9.76966	9.21461	12.4395	12.7292	11.6297	12.208	9.13863	11.4331	11.671	11.1445	11.4307	10.9284	11.4063	11.7778	11.4689	11.992
DAT1	9.37456	10.5241	10.1073	10.6515	9.90494	11.1724	9.35338	10.4538	9.65878	10.1161	9.01438	10.0665	10.5811	9.69422	9.97723	9.45699	10.1047	11.082	11.8242	11.4099	8.67686	10.0539	9.02649	10.1355	10.7525	11.1615	4.719	9.76734	9.59183	8.60473	10.1503	12.0072	12.0533	8.64884	7.28588	11.1474	11.3545	3.92031	8.95175	10.0956	11.6457	11.2654	10.9519	10.45	10.1477	14.3352	11.4087	10.5631	11.2919
DBF2	10.8883	6.81479	5.02477	11.1112	8.84129	11.0812	10.1461	9.57773	11.9482	10.6505	11.6875	11.0294	11.8206	12.6666	13.486	11.6797	7.4027	11.8111	8.87768	7.55419	8.59423	8.42725	9.70777	8.85504	6.78479	9.11306	12.649	10.9496	11.1867	12.0378	6.27141	11.1613	10.5598	10.5297	9.26667	11.9523	13.2515	13.8159	11.3784	10.1925	9.0498	13.8943	10.1217	8.95865	11.613	13.7626	11.3698	13.3519	10.6237
DBF20	13.5831	4.28417	10.644	11.8747	10.8528	9.52326	4.82579	8.99054	8.42193	11.7323	8.19019	10.7106	10.4565	12.0363	11.7326	9.60565	13.5492	9.16117	11.0246	9.04164	9.71025	13.9517	13.7003	13.212	12.7573	4.74302	12.064	11.927	9.52716	8.47478	9.59657	12.1982	9.17329	10.2141	11.5761	10.6568	10.554	11.251	10.1534	11.8622	10.9305	11.1084	11.5262	11.3131	11.5165	11.2999	8.4304	12.2487	12.0581
DBF4	11.3876	11.3814	10.3364	11.8258	10.3808	11.1379	10.0141	9.54761	10.1302	9.88562	9.79461	9.94641	9.5142	9.75384	9.44672	12.3775	11.014	10.7418	3.95878	3.24905	3.99097	11.5929	11.3716	11.1781	4.96212	11.9311	8.98322	10.8356	11.5382	12.0336	10.3142	9.70757	12.7421	10.9081	12.0446	10.6442	10.548	9.37197	11.6272	9.5577	7.51351	10.553	11.7125	13.9663	11.0617	9.40889	11.1364	10.9617	7.17763
DBP1	10.2211	9.15701	12.8021	12.1987	4.36039	12.0849	10.5654	9.50623	10.9568	7.93587	9.24202	9.87828	9.20385	8.6862	11.0732	13.8624	12.0247	10.7103	7.89573	9.71981	9.90441	10.5824	4.56369	7.54944	10.0417	5.04123	5.52733	8.35479	13.5715	10.7981	10.8297	9.2158	10.8699	10.399	11.4727	10.2323	11.8676	11.9366	11.4861	7.38523	8.915	8.30747	11.8249	9.6767	8.33243	10.9422	10.2812	11.5238	9.21399
DBP10	10.3559	11.0875	10.246	10.4696	10.9511	11.1688	10.1023	10.1256	10.8099	11.5262	10.9381	9.40679	10.2117	11.5654	9.51594	9.27385	8.75685	13.339	10.6469	9.50849	11.3935	8.70605	6.68706	11.0952	10.0428	11.1174	10.3386	10.645	7.60569	11.7711	10.6522	13.284	10.3875	9.9052	10.8379	10.3607	11.6298	11.8051	9.9205	8.01284	8.8879	12.4166	9.46407	9.45812	7.2079	11.6713	4.80984	11.3296	13.4839
DBP2	7.94895	3.97292	4.47264	4.70668	8.82673	10.8812	12.3455	10.6146	9.10705	10.6196	9.5941	11.3763	11.3207	11.6911	9.04114	9.03183	11.1799	9.23509	10.2957	7.5923	8.752	10.9424	9.55767	9.2155	9.29616	9.4436	6.3315	11.314	10.3255	11.0037	10.0807	9.18277	4.36563	10.3115	6.21161	6.01636	6.01596	10.6793	12.0345	9.25926	10.9959	9.2467	9.54223	5.70253	4.08674	11.3864	11.2806	11.0091	11.6472
DBP3	10.8023	9.81091	10.6254	9.03951	11.348	9.85277	9.05778	11.418	8.97785	9.70899	10.0075	8.87156	9.6961	12.1478	11.7368	12.4815	9.83233	11.3621	13.7438	9.62067	9.3386	9.2188	10.2914	9.64312	9.34536	9.94936	9.99917	12.2253	11.3097	8.98764	11.9229	10.2848	10.2687	12.8052	9.45271	10.4858	10.5176	13.521	3.84174	11.141	6.81311	11.996	8.30905	4.75062	9.60425	7.41443	8.17945	11.5762	9.87197
DBP5	13.0889	12.8788	13.4641	11.5013	8.34773	10.9844	10.441	9.58877	10.3593	9.47677	10.7761	11.4666	11.7912	10.8301	9.55734	10.195	11.6677	11.2467	9.75776	11.3151	9.39859	10.0138	12.7681	12.209	13.4667	12.7817	14.0343	12.9965	9.32864	9.52686	9.72198	6.02739	5.6977	11.7134	10.2458	7.92982	7.87452	9.64223	12.4332	11.8435	11.1306	9.36279	11.0645	9.01297	11.4566	10.853	10.1334	9.63755	10.7041
DBP6	10.1124	9.54292	10.6434	9.79372	7.84165	5.32051	10.0699	10.4405	10.5352	10.3214	10.9399	8.01815	9.22985	9.98328	9.90087	10.0444	9.36175	9.22163	11.1341	8.75218	9.79948	10.2785	9.97721	10.2053	9.3561	10.0922	9.93105	9.32383	13.3881	13.6141	10.3226	7.75908	3.33508	10.4318	13.3059	9.80643	11.2568	10.0244	11.7255	9.96765	13.569	14.4875	10.6526	12.7554	9.58364	9.70603	4.89191	8.91846	12.8012
DBP7	12.4173	9.68985	11.688	11.5542	11.9466	11.948	8.31307	8.77552	9.57657	8.16909	9.37675	11.1406	9.7081	9.04959	8.98164	8.30166	10.2089	9.79565	10.2739	10.9322	9.09387	10.7591	6.49214	9.22617	9.22525	10.4554	9.12703	8.78004	9.01956	10.4451	8.58606	9.09187	10.8372	11.0136	4.90048	4.21381	4.91351	10.3546	10.4369	11.0178	10.5898	9.82866	10.7356	10.517	9.86109	9.29791	9.58151	9.62385	10.2789
DBP8	11.7246	3.613	10.4033	6.09914	10.0463	6.95353	10.3057	8.97532	7.22185	10.3514	10.8083	9.40773	9.84549	10.8558	11.0515	8.82303	9.42195	13.0198	6.75458	3.631	11.7799	11.2309	9.95123	8.79575	9.71064	10.645	11.1176	10.1219	14.281	6.42972	9.893	10.1961	10.2334	13.7736	11.2957	9.70301	10.0635	8.51255	9.59704	11.1015	11.213	10.8963	4.20581	7.23393	8.87255	8.48908	8.90883	10.8432	8.93507
DBP9	8.71393	5.28388	7.55263	9.20434	9.15553	10.6686	9.19238	10.1178	9.65895	8.40159	10.7694	11.0038	6.93927	9.26143	9.47831	10.2218	10.4739	10.4142	8.80513	8.09552	9.89408	9.30012	10.243	9.19765	9.821	10.6351	12.8354	9.22089	14.2944	8.21437	11.4918	11.8604	13.3708	13.8106	13.5949	12.7291	13.3268	13.1947	14.1457	13.5675	9.55692	10.4281	10.6669	13.6482	13.2413	13.5936	13.5441	9.97337	9.28797
DBR1	11.3659	11.3652	13.1476	10.246	10.7793	11.0504	10.9401	10.6855	11.0017	10.3813	11.7381	11.0425	14.0317	10.2309	10.204	10.0919	10.1445	12.9947	13.1626	13.8938	13.5893	11.5358	12.5708	9.67503	13.9857	12.5493	13.3922	11.7313	11.9466	11.365	10.1041	10.9255	10.0332	9.3158	10.6442	11.0149	7.95732	9.37531	10.46	10.9836	11.5589	10.1632	5.05355	11.9658	10.0281	10.4863	8.54381	10.9898	12.9587
DCC1	11.468	9.76215	12.0218	10.4775	11.693	11.3689	10.1977	11.0383	10.9081	11.1481	11.0584	10.1972	11.3521	11.1665	10.9267	10.7186	11.7812	10.9707	9.75817	11.8037	10.874	11.3005	9.55089	5.92622	10.5334	10.288	7.09036	8.45121	9.24241	9.57266	11.126	10.4313	11.7817	11.2793	12.5804	12.9596	11.7454	12.5188	11.8721	10.7838	10.3172	10.7716	10.1264	13.213	10.1241	12.8214	3.396	9.68602	6.65527
DCD1	13.1377	12.9085	13.768	13.644	13.4179	13.7845	13.2276	13.0509	13.7547	13.6019	13.7036	13.9562	13.4828	13.2622	13.7676	14.2039	14.0898	13.6081	13.992	14.0286	13.7114	14.045	13.3863	13.0345	14.0976	14.1796	12.0148	13.6583	12.4297	11.3947	11.8663	11.9834	11.5912	12.1538	10.157	12.2523	11.0233	9.40744	9.41044	8.14667	10.7821	5.48932	9.79481	8.26173	8.90663	9.70851	8.80299	10.231	10.9341
DCG1	10.9952	9.41797	10.2456	9.21003	11.0002	10.0184	9.20737	10.6696	11.3796	10.5327	9.3192	11.9082	10.3925	10.1441	7.74285	9.78317	12.6688	8.89859	4.34163	9.25945	8.56544	8.74227	7.46711	10.2877	10.2017	10.168	10.0622	10.4396	11.7694	9.36067	7.78781	8.48996	11.2381	12.7093	7.44615	11.8282	10.4841	13.5697	11.3568	11.3173	13.334	10.5272	12.3972	11.2067	11.2748	10.9789	9.49359	11.1177	10.234
DCI1	11.1203	11.3415	8.98724	9.63636	11.388	7.04398	4.58289	8.8291	10.3732	8.79528	9.81863	5.86387	4.30969	9.42442	10.5494	12.9398	9.69883	8.69366	11.7646	10.1911	7.15971	10.9346	7.60476	9.7739	12.1241	12.3585	11.0586	12.3562	9.88183	10.0241	10.2789	8.07575	9.44536	12.3459	9.75663	10.0968	10.0612	10.2097	9.37928	10.4036	10.9757	8.81231	8.8522	8.16188	11.9585	11.7204	9.35919	11.336	9.32952
DCN1	11.7912	10.1062	11.7837	10.2777	10.2485	9.37386	8.81538	11.0978	10.2915	4.54754	10.3778	13.0502	10.2017	11.1571	10.2525	9.66428	8.85865	11.1032	10.231	10.9898	10.1797	11.6444	9.18039	11.5235	11.0837	8.71871	11.6335	10.773	11.2527	10.2952	10.5115	9.37788	11.1801	10.6891	11.2225	10.7143	8.27741	10.6142	10.3186	7.07898	4.51594	3.80112	12.7951	11.3399	12.6919	11.0192	7.21468	10.6884	8.31616
DCP1	9.36381	10.6845	8.88309	9.22852	7.434	11.1127	9.90813	4.26266	10.9939	11.8391	11.6823	11.35	10.8202	11.3019	11.5301	12.9678	9.08609	10.1768	11.8609	10.5281	10.555	11.3098	4.96574	11.578	9.14557	11.5873	10.738	7.64355	9.58822	11.3058	8.99966	8.40323	11.4038	11.0521	10.9303	10.7037	12.419	13.0667	11.2898	10.0114	11.425	10.5484	13.7205	11.1875	12.4582	11.723	7.00359	10.9606	10.9946
DCP2	13.3178	13.511	14.1662	12.9961	13.3208	7.79953	10.8905	9.96402	11.0051	10.2614	10.8555	8.80193	10.6443	8.2129	8.95532	8.9274	9.15471	8.59389	8.71467	11.2176	9.53893	8.21106	10.5506	8.91283	10.2208	8.97619	9.26029	7.14622	8.84475	9.89143	8.77565	11.4034	10.0566	9.74898	9.85196	7.52621	10.0425	11.3856	10.1797	8.81703	9.4463	9.58229	8.78462	10.3283	10.5888	11.1721	11.0909	12.0459	10.6045
DCR2	13.3322	13.3462	11.5093	11.4759	12.1865	12.4884	12.025	10.5778	12.953	11.8565	9.73879	9.36714	9.39248	10.2805	9.4462	11.1459	10.4579	11.1827	9.72805	10.3871	9.95745	9.0533	5.55892	9.28913	9.88437	9.7915	9.94207	9.50286	10.7323	10.981	10.5944	9.86258	10.7149	10.2945	8.5209	6.01645	11.9662	9.97815	10.1729	10.6792	8.50245	7.88667	11.7077	9.7738	8.66704	9.3569	12.8535	11.0674	9.21609
DCS1	4.6592	5.78973	9.32653	12.2241	9.72384	3.43314	10.8957	4.74758	4.51643	7.75233	10.1447	9.12733	4.22916	8.11386	6.79961	10.3984	3.78565	11.7056	8.43522	6.59598	10.1299	10.1387	10.8287	9.97377	8.25929	8.20058	11.8495	8.30972	8.77146	9.42134	10.8634	3.60133	9.22319	8.88798	11.8048	8.72679	10.4942	10.5242	6.99888	10.6642	4.42707	4.48034	3.26337	8.09007	4.65265	5.32306	10.8095	10.1817	10.3065
DCS2	9.58729	8.92496	8.10487	9.80801	11.8578	11.0005	9.78965	10.2866	8.71168	12.0874	13.3954	11.1126	11.0461	11.1826	11.1193	7.99093	10.7862	11.1408	10.6209	10.6178	10.9244	8.87157	7.99542	9.38058	9.5884	9.77057	9.79125	11.9607	12.464	12.859	14.2007	14.2772	11.2976	11.2823	11.39	11.4206	11.574	11.3795	11.4589	11.0256	10.3048	9.67441	10.69	9.53328	9.6949	9.6572	11.6358	10.7165	9.20522
DCV1	11.8062	13.8972	11.6354	12.602	11.442	9.18479	10.1366	9.60744	10.5009	13.2572	13.1299	13.5042	12.8202	10.0507	6.98061	12.7431	11.6574	10.1509	8.78624	9.54253	6.05037	8.97452	10.4743	5.98449	9.96047	9.55548	13.5243	12.7427	4.49134	4.7136	4.33707	8.67795	3.8984	6.45284	6.74941	8.45781	5.26172	6.29754	9.97985	5.32119	8.5104	4.90439	9.53488	13.5581	12.3032	5.64506	10.4331	10.8833	9.61563
DCW1	12.8484	11.341	13.7523	13.233	14.0485	10.2137	10.0785	7.65654	10.4645	10.7873	13.4717	13.1101	11.0978	10.5164	8.259	13.5743	10.0232	10.9748	9.14403	5.24703	9.05434	12.1262	8.72481	10.2511	11.3167	11.1694	11.8223	10.4291	9.32998	11.8922	10.1199	8.74724	13.3473	9.88742	8.85797	10.8619	10.5421	10.0727	4.18151	13.2285	9.74314	10.2686	8.6164	9.52667	8.57893	10.6904	9.52537	8.80921	11.6963
DDC1	11.008	7.62136	8.73769	11.2661	9.13396	10.5492	10.3871	9.65088	6.76211	4.69655	9.19737	12.3411	13.931	10.2655	11.24	8.83819	12.1862	10.3995	9.83537	7.5011	9.87527	9.75799	9.00176	10.224	11.1612	8.92939	12.633	12.1159	10.1233	10.7891	11.9753	10.0292	11.4349	11.0082	10.3719	9.6066	10.204	9.69088	10.3481	12.3024	11.1874	13.0461	11.3733	10.0962	10.0796	10.141	10.6223	10.8351	11.3718
DDI1	12.6506	10.017	10.6868	10.2695	10.1538	11.4616	10.3853	6.68117	7.0616	5.70359	8.40136	5.75648	10.0602	12.5043	11.7122	13.0258	10.6226	9.49658	8.71835	10.1416	9.25955	12.2617	8.14827	4.3504	8.57836	10.2513	9.60447	8.39234	10.682	11.9444	3.54498	9.03979	9.52641	10.8885	9.78617	3.92429	7.9329	9.59589	9.21426	5.1755	8.46263	9.09267	7.858	6.69553	12.3468	5.21703	11.5013	10.7206	11.2735
DDI2	12.5728	4.96646	13.3275	7.20078	12.8516	13.4712	13.2335	9.86863	13.0628	8.8967	5.43748	8.83614	7.30953	12.2831	12.2143	10.4738	9.61406	9.64284	10.324	10.6471	10.6872	10.2559	3.77218	3.46834	9.81751	9.39673	8.42504	10.4593	8.77848	14.2511	10.364	10.0112	8.95791	10.4574	6.80557	12.3516	10.6908	9.57547	11.1092	10.4008	10.7393	10.5772	13.6962	12.7733	10.4107	3.95201	8.23323	8.71951	9.37396
DDP1	10.0028	6.75576	11.3165	12.5882	11.5982	9.35782	7.66544	11.9472	12.2844	10.2451	10.0318	11.6789	13.0538	9.95643	11.5342	13.8732	12.6459	10.7985	10.4431	9.72904	9.85125	10.1683	10.7929	6.45533	7.36381	4.92451	8.99348	3.33997	10.3131	4.93704	9.55856	8.72451	9.00495	8.73818	10.297	10.0453	9.90787	11.4366	8.1399	13.9214	14.1525	12.0855	14.5807	12.5337	14.1513	12.3356	10.1648	13.8152	12.501
DDR2	9.74383	11.9604	7.77953	10.294	9.82106	9.46417	11.1556	11.6541	11.2412	8.93879	10.3772	9.93366	9.64575	9.33712	11.9828	9.41886	8.78709	11.7619	12.1	9.69382	3.35664	7.50191	9.79027	10.8676	10.1897	9.16606	9.79153	9.56734	11.0069	10.0769	11.609	10.5316	9.66669	9.97699	8.7343	11.778	9.31598	11.3015	11.0032	10.2373	10.3965	10.4129	10.7416	9.78925	10.5804	9.05959	10.1114	10.1133	9.55642
DDR48	13.8143	13.5515	13.2026	14.1883	13.6066	13.2719	13.0058	12.8667	12.5534	12.4897	12.0147	11.577	11.2292	10.8908	9.95383	11.2599	11.3479	12.5476	12.1563	12.2104	12.1853	12.0592	11.5233	12.7971	12.0994	11.2443	11.955	14.1717	9.1485	13.5909	13.7605	13.5532	14.1163	8.49891	13.3447	13.7938	13.2396	11.6547	13.6454	13.0119	14.0881	14.0104	13.6193	12.618	14.045	13.3609	13.8071	13.5551	13.09
DED1	10.4466	10.0812	9.44389	10.0251	9.50391	9.12959	13.0858	12.698	11.1465	10.4097	13.0047	10.8599	10.4302	12.3017	10.2223	11.0028	11.4695	11.0127	11.2262	10.0849	8.67863	10.7274	12.5023	11.0682	9.87455	8.70749	12.4499	9.98251	8.59877	10.1223	12.7801	5.16239	9.5017	12.0158	12.7633	11.0099	10.5976	11.5597	11.8843	10.3104	13.0009	11.1448	11.583	9.02375	10.573	9.95031	10.2704	10.6172	8.48499
DED81	10.133	10.1646	9.35133	10.8174	10.0543	10.4558	10.4262	9.82799	8.66001	6.1429	9.51915	8.32225	10.5021	8.6369	9.41531	8.61461	11.3455	10.2599	9.28315	10.1789	10.2926	8.35344	10.2298	6.11156	9.46574	9.08346	9.01443	11.2365	7.60419	11.4217	10.6157	8.55888	9.02585	7.22079	12.0122	10.1466	9.15627	5.81629	9.2629	8.47559	11.4759	10.9995	9.07974	9.1821	9.71273	4.96814	10.7996	5.06457	14.1427
DEF1	9.92361	10.6531	10.3521	9.56283	9.56142	8.35858	9.97	13.5881	10.8001	7.15677	3.73594	10.3969	13.1339	11.5029	12.72	10.6916	10.1416	10.661	12.4563	6.45883	9.70614	10.1626	11.8538	11.2797	10.1487	9.19965	11.9774	11.4781	10.0675	5.58047	7.04319	7.77794	10.2005	8.0216	10.6198	10.5991	9.21422	10.8548	11.4391	9.96574	9.81484	10.0099	10.2892	9.54878	10.8751	11.7804	8.45209	11.0527	12.4957
DEG1	9.23614	10.4644	13.3865	8.71351	11.7773	10.396	10.0116	9.72402	10.5695	9.13824	10.9992	11.3886	11.516	11.4775	13.1796	12.4698	9.81869	11.0208	11.8457	11.8113	11.633	10.7414	12.0171	11.3526	10.3196	8.52526	12.3825	10.8669	9.70587	10.7559	9.85164	7.50405	11.0794	9.21078	8.57091	12.7685	12.2795	13.2176	12.5167	12.77	13.7841	12.7255	12.6007	9.64008	13.6637	10.17	9.41296	10.0183	9.32737
DEP1	8.01443	10.0852	11.3381	11.1952	12.9016	9.5171	6.93645	8.86002	10.2257	9.76692	11.7116	11.0752	10.6984	10.0155	10.6956	10.8043	8.8021	10.8567	10.3432	10.588	10.9202	11.4396	10.0126	9.61466	10.9028	12.1535	9.94366	12.0181	10.4502	7.63847	11.1993	9.87603	6.92173	12.5179	11.8714	12.169	12.7074	9.7003	8.83026	9.78164	9.40329	8.38017	10.2862	8.97692	12.434	11.8947	9.93667	12.9221	9.90163
DER1	12.143	7.99269	11.5516	10.2798	8.22659	9.63865	12.3479	9.0424	9.21187	11.0639	10.9219	9.47988	7.63777	7.55156	9.52438	9.64552	9.34854	8.79363	5.21297	8.71939	11.6118	10.6313	11.4838	5.24513	8.27388	7.57708	9.64748	7.85154	10.2021	13.2535	12.5362	11.0169	13.2784	11.8129	13.3212	9.00627	10.8172	10.5241	11.6224	10.6131	11.7395	11.6369	11.9704	10.3445	10.5375	11.9875	10.5517	9.92715	10.2505
DET1	8.02881	8.87159	5.71099	13.1125	11.3418	9.83225	9.13268	7.44404	9.85191	10.7916	8.78116	14.1665	5.72519	9.39234	9.6034	7.40918	9.85619	12.1287	11.0422	7.69429	8.92131	7.37093	10.3435	7.65343	3.91538	8.34902	10.0523	9.73899	9.56532	9.60901	10.5125	5.46808	12.8697	8.65674	9.1455	10.2854	10.5716	10.2117	5.20268	7.54939	4.05971	8.34326	9.32219	8.79654	9.98611	10.091	5.40573	11.3825	7.67118
DFG10	11.8305	14.4593	12.9622	9.51737	5.48307	5.82195	11.1381	10.8867	6.62917	9.49595	9.05116	7.04699	8.16529	10.6052	9.41599	14.4934	9.03281	9.48419	9.11606	10.1098	9.96603	8.29903	10.9027	10.6131	9.19914	11.1518	12.7534	10.7382	10.5921	11.3737	11.6662	10.3558	9.42855	11.6387	8.66687	6.98447	13.5211	9.29733	10.6448	11.2263	10.9916	5.53417	11.0079	8.69682	9.93476	5.7555	9.31679	6.45685	11.0153
DFG16	11.9424	10.0807	5.33389	10.204	12.5562	11.9864	13.8311	11.1248	9.32871	8.94404	7.39912	11.5054	10.0254	12.3157	7.51075	12.2953	5.75495	3.95792	10.2385	14.7889	6.95161	7.39192	9.69621	11.2626	8.18512	9.33449	12.7897	9.61805	9.51405	14.5505	10.5918	7.86633	13.1073	10.8609	11.5989	9.55446	10.7308	11.6645	11.6532	10.0195	10.7075	10.693	10.0054	13.1092	11.0019	11.087	9.30555	9.71675	9.02385
DFG5	6.18016	6.83688	7.6736	9.71905	10.6707	11.91	11.7081	9.29761	11.383	8.22144	10.6801	8.95625	11.9135	9.96916	10.8381	10.4589	10.5011	10.8782	9.15586	10.945	11.6722	11.8882	11.9729	10.5001	10.7819	7.39093	11.9302	10.668	6.80043	8.86231	10.2504	8.52962	10.9055	12.8943	9.42002	13.9049	10.6861	11.3485	8.69664	11.5897	9.44673	10.6939	9.90247	8.87671	9.446	9.65059	4.90897	6.36466	8.67892
DFM1	11.4585	11.9927	9.17359	9.4668	10.9111	14.3507	11.1168	7.69573	10.2456	8.79114	12.2965	10.9189	10.6117	12.5033	10.1632	9.7109	9.66672	7.93173	6.99131	7.70363	12.8461	8.99714	10.2899	11.7833	12.4827	10.1594	9.25307	10.083	6.53413	9.65347	4.77254	11.5373	13.1662	10.2179	11.4335	7.78771	5.89379	9.48976	9.80019	8.47214	10.2544	9.89156	12.168	9.11086	10.7565	12.1727	10.0375	8.63419	11.1621
DFR1	12.4408	9.49762	9.9795	6.48183	12.7629	12.2609	12.2231	9.4584	11.7335	10.0573	7.16304	6.13217	10.5659	12.3107	6.12835	12.0185	12.5671	7.81772	12.7722	4.79041	5.74563	6.04312	4.4703	5.19603	6.37836	9.29923	9.71422	4.86158	9.89696	11.8479	5.71718	12.5284	11.8428	10.8877	6.66349	10.2104	13.5281	4.66273	5.41563	11.4649	12.5878	7.72688	8.27715	11.707	10.4234	6.01639	3.86727	3.48234	9.87253
DGA1	9.67023	11.0274	11.9227	12.9536	14.1068	11.7634	9.14056	9.65478	11.3934	8.77685	9.61387	10.6831	9.75053	10.0403	10.413	10.7319	11.1125	10.782	10.3593	11.8038	11.5957	10.3674	11.303	10.3154	10.471	11.565	8.39309	9.84225	5.48057	13.8154	11.8996	10.7957	11.3961	12.8972	11.7755	12.1679	12.0529	11.4305	9.72575	9.50954	12.4979	13.0078	13.3528	10.936	12.6156	9.94539	10.049	11.7052	11.9255
DGK1	10.4119	10.4955	9.51211	10.5628	10.6776	9.62222	8.70257	3.11588	5.59287	11.0585	8.55488	5.4598	8.49045	9.86429	11.1763	9.94463	9.7672	11.4253	13.8702	12.1071	11.7877	9.99859	12.5914	8.7521	9.91632	10.5892	12.6857	10.3857	10.8971	11.5823	14.0998	8.00489	13.0125	12.9655	10.7485	10.8996	4.50451	9.61286	10.5235	11.3649	10.5713	12.0367	10.4412	13.6889	11.9163	12.0891	9.52372	10.7744	11.1585
DGR1	10.4555	11.8191	11.6214	11.1181	10.3704	12.113	10.6918	12.3269	10.0484	11.598	11.6506	11.9158	12.8658	7.18149	10.1099	12.0306	11.2638	11.7167	12.04	12.2559	11.4782	11.0954	11.3598	10.9981	11.747	11.0844	10.4508	10.5315	9.83729	10.2979	11.7109	11.8933	9.29505	7.21306	7.64883	8.38161	11.2706	10.699	9.15155	9.29974	8.5069	8.55752	10.5262	7.38164	14.3947	11.496	11.9422	11.7525	12.6095
DGR2	12.9527	10.4978	11.5442	12.284	12.7314	11.5307	10.3221	12.3534	12.9509	12.7793	10.8859	11.4372	10.0449	12.8343	12.7632	13.7	13.068	12.9263	12.5486	12.5813	11.9863	9.22153	12.8117	12.2395	12.6697	10.7862	13.733	12.8239	12.3161	12.6722	11.7533	12.5091	12.9692	11.5634	12.6535	11.0255	13.8436	13.3249	10.2694	13.4411	13.3651	12.343	11.4645	12.9883	13.5501	11.7785	13.5823	12.8721	13.4099
DHH1	12.872	10.6145	9.9372	8.02469	11.1039	10.4856	12.1161	13.1341	11.696	11.2959	11.4511	10.5461	11.141	11.2898	9.90002	9.77326	11.1684	10.2691	7.28991	9.32109	9.63152	8.7521	11.3807	10.617	8.63972	11.0301	10.7865	8.91462	8.3647	9.54519	10.419	10.4002	10.5764	9.02831	9.91853	10.1143	9.69378	11.4089	11.8163	12.2685	10.9908	9.25507	9.73882	10.9922	9.56777	10.4737	8.13947	9.8209	13.3092
DHR2	8.77403	11.4689	8.92792	4.13546	6.80851	5.03979	4.6012	3.47072	3.44006	12.5324	3.32965	4.86736	9.46884	9.56702	12.8838	10.7365	7.5196	11.0566	13.3682	12.2537	13.6631	6.58094	7.95523	11.052	12.2574	9.62672	8.18564	9.88664	12.2153	5.01745	9.39487	9.0827	5.33209	8.32303	9.18939	11.971	5.47277	11.6568	12.4507	8.27861	6.87981	9.33067	8.83089	9.90565	5.6579	9.27025	10.1481	7.51308	7.59868
DIA1	6.00364	8.58824	10.9981	9.45758	8.92423	6.11768	10.0191	9.38849	10.7066	11.6077	9.78854	7.84983	9.20546	10.2638	9.96611	7.81026	9.67714	7.71611	8.57065	9.38395	9.97137	11.2975	7.80138	11.6246	13.5816	5.49439	10.3461	6.93449	8.61541	9.47538	11.0954	12.6156	13.3672	6.38691	13.0159	11.973	8.26204	7.39776	11.1058	11.6742	9.2911	6.95711	11.5347	11.0132	10.6409	11.9425	11.2058	6.90174	11.4802
DIA2	10.5418	11.8812	9.3206	12.0052	12.7059	9.57136	11.536	9.72965	10.4129	8.81524	11.1347	10.6658	10.0976	12.8688	12.7351	8.16713	7.0444	10.4232	13.2214	11.5325	10.0419	9.30396	10.671	8.91886	8.91694	7.53483	11.3406	8.83889	6.91618	9.36374	10.0537	10.1382	11.0332	10.1172	10.6635	8.37687	6.79166	10.3088	10.9395	11.1918	9.99453	9.09127	12.7784	10.8643	9.72287	6.73256	9.93229	11.8273	9.64538
DIA3	10.5861	7.06416	7.98556	9.80908	9.71348	5.45538	9.7594	4.81711	6.51594	10.1773	11.4465	10.3809	9.31562	7.75448	7.01512	9.71033	9.03725	9.09305	9.12463	9.18073	11.0208	11.0399	9.57998	9.16383	9.26351	4.31051	10.697	9.60796	9.68887	9.47217	9.69883	9.79509	10.1555	10.9845	9.05262	10.0517	11.4674	12.056	9.51873	11.4947	11.7532	9.77191	12.0134	13.0739	9.24881	9.29371	6.10006	12.0671	10.6566
DIA4	9.23136	11.2507	10.6672	7.96298	11.4396	7.12309	10.221	11.2158	6.37484	11.0894	4.25505	9.94971	9.71715	8.68944	8.40191	5.75579	12.6786	11.1917	10.0344	11.1676	10.911	8.0596	10.9702	12.3278	10.2267	8.77298	5.25697	12.8584	8.26977	9.49594	13.1872	12.1807	11.4017	10.7866	13.8776	13.3705	12.1674	12.1043	11.6679	10.9161	8.71522	8.72895	11.4911	10.1324	9.76913	11.0779	11.3749	11.3333	10.5306
DIB1	10.876	9.46062	9.95389	13.7894	10.9781	11.2524	5.48896	9.92271	10.5856	11.2266	4.48752	4.25505	6.16259	7.85525	6.13847	8.06947	11.1571	9.70295	6.60284	9.74061	11.6647	10.7825	9.40704	4.25505	6.69729	11.4073	7.69496	10.1675	10.0189	5.05044	8.3243	8.6105	9.10116	4.98825	11.4847	6.6431	10.4906	10.6597	11.2554	10.746	9.70097	13.2638	12.4888	10.4943	11.8561	12.2475	11.8588	10.3386	6.96088
DIC1	10.7789	11.333	10.181	9.88485	11.0489	10.0949	4.57687	8.39983	10.602	10.6299	10.5041	8.43228	10.0448	11.0384	13.1382	6.58004	10.0062	10.1513	6.51295	10.5439	6.85599	8.19494	10.5501	12.1466	9.77628	11.3863	8.31758	10.5647	8.54704	13.0261	7.50437	9.18665	10.3235	7.43436	9.65287	7.35243	7.28909	8.07176	12.3014	9.68591	9.73864	9.84066	8.34841	9.18712	9.80873	9.62164	6.80568	9.3726	10.0613
DID2	9.82521	8.63931	11.1774	9.33049	5.21886	9.28577	8.22792	8.59044	10.8408	4.0917	7.08423	9.40151	6.84013	8.2179	10.3069	10.0411	9.51658	8.92216	8.70273	9.08895	11.2163	5.34233	10.4063	8.18941	10.5476	6.2527	10.2483	11.3317	9.28852	8.80916	9.53412	13.1305	11.1361	13.1992	12.3187	9.02889	6.79165	8.18024	9.70656	10.5302	6.17946	10.9472	5.68071	8.98752	9.52037	10.729	10.1672	10.3492	3.86194
DID4	6.56092	11.7682	9.89712	10.3398	11.0014	11.0957	11.3783	10.6371	5.9624	8.94501	8.41105	8.30141	10.9127	11.1569	11.108	13.3404	12.5217	10.0144	11.5974	11.3036	10.8408	6.58004	6.93662	10.694	9.77837	6.17946	10.4482	11.2065	8.66884	6.36712	10.2158	10.8273	10.896	12.0758	9.74854	10.5123	9.64977	10.0523	8.92483	7.68809	9.98985	11.7216	9.84647	11.7564	12.5941	9.45424	6.86116	6.32717	10.9522
DIE2	10.1113	10.3595	10.1378	10.6335	10.6765	10.0147	10.964	6.89843	10.6583	9.16929	10.0739	9.23344	11.4515	7.5505	11.6747	10.9186	10.3077	8.31028	11.7259	11.22	11.6139	8.34371	12.1283	9.63999	7.82567	7.49891	10.0663	10.5795	10.2755	9.4274	10.7157	9.65445	10.6093	10.0076	11.2165	9.86061	10.7291	10.8371	6.31036	10.8079	10.0445	8.67239	4.73029	10.8572	10.1809	10.2591	10.8272	10.7922	10.1753
DIF1	6.75635	6.89752	9.21379	10.1777	10.221	10.7847	11.6843	10.2562	10.5482	10.0246	9.25031	10.2726	12.0143	9.28723	7.06724	5.45417	6.07476	11.6679	4.93445	4.01401	7.6085	8.05025	5.52772	9.49072	11.2466	10.4843	10.1183	9.45872	10.3859	4.88381	9.34931	8.74909	8.87346	10.2515	7.15344	8.03415	6.32265	4.62889	6.91831	8.08553	10.1283	6.9003	8.14524	5.16097	7.78189	7.66071	11.3351	12.1879	10.6529
DIG1	8.403	9.64757	10.2361	9.4726	12.3824	12.3498	7.67615	9.77855	9.47344	11.8349	9.12939	9.31641	7.5472	13.0179	6.75711	12.5532	9.24714	6.24196	8.60623	7.45471	12.0533	8.70627	9.09736	8.93877	9.18033	10.2325	11.5949	10.6399	11.0277	10.6176	5.72873	9.17051	10.2034	8.85427	12.7669	8.38317	8.35293	9.69966	9.4102	6.34464	7.58321	8.63866	10.3305	8.94263	10.4468	10.079	8.50538	10.0587	12.449
DIG2	10.5594	6.19461	10.0557	9.93707	7.76762	8.23563	11.7291	4.50662	10.3131	9.11623	10.7592	9.45272	11.8809	6.64423	9.65299	8.65523	10.248	6.28873	7.77449	8.63559	6.93765	10.6424	11.459	9.97648	9.95689	7.94426	11.4415	12.5235	8.76232	11.3538	10.2405	7.97694	9.02723	8.24114	10.3915	8.68198	5.27126	5.53171	8.94263	10.8348	11.3619	11.655	9.70807	5.34362	11.7605	10.294	7.75251	11.712	10.1574
DIM1	5.90656	11.9144	9.62819	9.49282	12.1122	9.33049	7.62958	8.95401	8.29515	9.2486	11.0128	9.73776	7.47012	9.80602	10.4663	10.1697	9.23959	7.49485	9.25827	10.244	11.692	7.87798	8.57525	13.4053	10.9133	6.20359	10.416	9.46147	10.2701	9.55149	7.41498	9.92796	7.28961	8.43134	9.99813	7.32731	9.03482	8.75254	8.86508	9.42163	3.86052	8.1037	10.4804	9.57674	8.51546	8.66294	8.41997	11.7883	10.1897
DIN7	10.7709	10.525	9.31121	10.8679	6.3372	10.1353	10.0628	10.4196	11.2278	4.98677	9.30803	10.9584	6.80127	10.1251	10.1286	9.49073	9.58912	10.1515	10.3752	10.418	10.1538	8.19263	10.3825	8.34019	11.1114	9.89124	11.5411	8.90572	10.1993	9.45351	10.0496	11.4335	6.52283	10.8351	9.65097	10.2367	10.421	12.1846	10.4537	9.16723	9.08721	8.16349	8.23993	9.01401	8.05873	8.22201	4.83908	3.44554	10.3073
DIP2	10.7208	10.5271	8.78678	7.25896	9.76158	9.79865	10.8435	8.94119	12.8353	8.93882	7.93489	8.3035	12.2355	10.6746	8.91419	10.0877	7.11304	9.53693	8.74311	10.8482	9.89223	9.21141	6.80606	12.4758	10.3375	11.2784	10.2428	7.59962	11.7505	11.6238	10.7065	11.6618	10.8502	10.8063	10.094	9.43868	10.4408	9.85286	9.29445	7.73118	12.0274	5.21604	8.74531	10.1722	9.65944	9.29515	10.4202	6.1809	10.3551
DIP5	9.57863	10.1772	10.3467	6.76699	7.4382	9.54488	8.02457	11.5875	7.08548	9.95072	7.46688	11.5059	12.2102	11.3998	8.89232	8.11747	10.0447	11.4994	8.94675	11.9628	11.4019	10.4967	9.88896	9.28942	10.2047	10.3544	9.64446	9.33182	9.27805	10.124	10.4027	10.201	6.84062	13.052	9.31448	8.10567	11.1375	10.0446	7.48495	9.40377	11.0749	11.4825	9.27775	12.9272	5.54725	9.21365	11.6871	7.68718	12.3977
DIS3	8.81441	8.41094	8.86805	8.79136	8.79186	9.38759	13.9305	10.1623	6.91325	6.50821	8.94411	10.2028	8.36709	10.6367	5.24652	8.93759	10.7201	8.28047	9.10136	9.82878	7.29266	9.52191	4.89008	13.5921	9.72389	9.12999	10.6364	10.1686	10.1566	9.3801	11.7096	9.54971	7.07742	6.132	6.75319	10.9329	10.7965	8.37248	9.12149	6.24977	11.4363	8.52984	6.93283	5.69434	9.20892	10.8503	7.265	11.0702	3.97903
DIT1	8.53165	8.4264	8.16434	10.6023	8.89392	10.1423	9.75193	8.69158	9.36066	10.1062	9.59999	9.0932	11.4741	9.09832	10.1062	9.69211	4.8929	9.19797	8.33524	10.8699	9.00477	11.1684	8.94423	10.0151	10.2121	11.7322	8.22319	11.4682	11.1927	10.4806	10.235	8.50836	9.49042	8.47955	10.1276	11.2841	7.11738	9.95907	6.45495	11.9675	7.98171	9.47161	8.01672	12.2585	10.2726	11.3389	9.56283	7.17127	9.62471
DIT2	9.56959	10.5169	9.51801	8.13889	11.9688	6.68298	8.7027	7.54108	4.59183	9.96799	11.0275	10.1042	9.65453	9.3574	9.10662	9.99867	10.4785	11.5183	10.3281	11.8834	9.12534	11.1644	10.208	8.43732	10.3472	12.0767	10.7195	6.14362	7.86137	10.3364	11.53	11.8137	8.04881	11.5889	8.93571	11.2765	10.9165	7.53025	9.18637	8.40599	10.9309	9.90715	8.29044	10.0314	9.56665	10.0347	10.7578	8.93937	11.4218
DJP1	9.89904	10.7615	13.1999	8.16019	8.44968	8.16742	11.0479	8.65885	9.50773	10.2277	8.69086	12.5215	9.99242	8.8041	10.5604	8.80465	6.88414	10.6803	5.92387	9.33506	8.95251	8.44214	5.55332	8.32514	12.1825	5.75009	8.85076	10.1384	11.0951	8.94414	8.91667	7.62622	8.42809	6.40986	6.12952	11.3631	10.8131	12.4853	9.81372	8.29984	6.28469	10.7497	10.3914	11.3314	12.2731	9.83143	5.96198	10.6548	9.30393
DLD1	7.94549	9.1475	5.32035	3.09155	6.27941	8.0337	8.81212	8.85112	9.84911	6.11997	9.521	7.19842	12.2289	8.66064	8.68949	8.69158	10.2994	3.93199	11.12	9.35713	9.55614	12.9019	11.9647	9.92305	10.6283	8.52738	8.99359	10.674	7.63239	11.1861	9.28211	9.81379	11.4907	10.3745	3.9068	4.38294	9.99181	3.53244	10.9617	7.67049	9.99967	11.7144	9.65982	5.75062	9.25376	10.9682	9.64983	12.3746	7.25638
DLD2	9.55743	10.6268	11.5349	10.0611	8.49316	11.1619	9.93124	9.21116	11.9125	10.4122	8.9334	10.3684	8.76811	10.9729	8.22854	5.35126	9.73773	9.55315	10.5951	10.0167	11.2349	4.45121	11.8405	7.72436	7.62992	8.56248	11.4796	8.73643	10.3576	12.1382	7.36282	8.59889	7.25017	9.1352	9.49012	9.31428	10.9285	8.76534	8.93067	8.77529	11.089	9.45045	7.93736	9.78446	5.84337	8.91123	9.42071	8.81689	10.8253
DLD3	13.5085	11.3573	11.3862	11.7416	11.5216	11.7305	8.66972	13.082	11.4613	11.1031	10.4306	11.8195	12.3702	13.1155	11.4795	12.4554	9.14854	11.665	10.2239	8.5627	11.147	10.9816	10.1697	13.746	10.0901	10.5523	11.459	9.62685	9.10049	12.4321	10.3837	7.45634	13.0248	13.5496	13.5194	12.7844	10.2621	8.11992	9.38479	10.1771	10.1904	11.9164	9.74486	9.68518	10.5101	12.0956	10.3977	10.8374	10.0846
DLS1	9.43549	10.7288	11.0416	10.786	9.81561	7.84688	9.05596	10.673	11.8542	8.86341	9.03112	11.5523	10.5227	11.4052	9.02222	9.82173	9.13218	12.6398	9.3952	10.5389	12.3038	11.0035	8.90431	9.41963	9.40472	7.35494	8.00188	11.0555	12.4922	9.35277	9.62541	10.3145	9.55867	10.2374	10.846	10.7384	11.1507	10.7021	10.2535	10.7207	11.1252	8.94453	10.6222	9.68488	9.29852	10.4699	9.21652	10.6758	10.2232
DLT1	8.16234	10.6157	8.58599	10.1773	11.8847	10.9895	12.6412	11.9436	10.3229	9.806	10.0895	9.08439	12.4194	9.49522	7.8229	6.91761	6.82811	11.8902	9.95037	12.2672	8.40285	9.26708	10.1535	11.0082	10.1464	11.3444	9.62048	10.0737	10.0656	9.64252	9.00122	10.5949	8.84552	9.75252	9.13633	7.78105	13.219	10.9182	8.5929	8.09672	10.4408	10.3775	11.0991	10.1519	9.75782	12.7722	9.95339	10.5243	11.894
DMA1	8.37869	11.1606	9.59686	11.9635	10.3013	9.73974	10.7079	10.667	10.6263	9.10376	10.1034	9.2185	10.5324	10.5356	10.4402	9.157	11.3935	8.71624	9.92022	9.02949	8.07186	8.62634	9.54927	9.07165	12.2102	10.9233	11.3282	9.8285	12.6004	10.6596	9.79654	10.221	10.1443	10.3278	10.1211	9.78891	8.3471	10.7553	10.6093	10.9571	13.431	12.0411	10.8228	11.8002	9.28607	11.5447	8.14018	10.5765	12.4392
DMA2	11.0537	13.7295	8.00288	8.61727	10.1499	8.11885	7.81879	11.2161	8.8194	10.5654	8.7047	11.4854	9.44599	8.66129	8.68496	9.23689	9.75039	9.19275	10.1253	12.9709	11.8602	7.57729	13.1094	12.041	10.9888	12.6144	13.9267	3.79209	10.5288	10.094	9.91446	11.3979	9.49343	12.1306	10.2527	11.9753	12.2979	10.1378	10.5203	7.61922	9.42123	10.5676	9.85104	5.65151	11.9668	10.1358	9.36038	9.11767	10.5366
DMC1	7.32713	11.5191	10.7303	12.5726	13.1238	12.9385	10.3983	12.9644	12.8376	13.414	12.1111	12.3402	10.0046	12.1369	12.4232	11.1448	11.2507	11.4614	13.2568	11.3188	11.0029	12.4931	11.3471	9.73279	10.0351	12.2105	11.2465	10.081	10.8098	11.7852	9.03055	8.57519	10.0165	10.3267	10.0047	11.5545	10.2583	10.8898	12.9439	12.1506	10.541	11.4765	10.8056	11.0349	10.2921	8.52901	9.38869	8.51323	9.65975
DML1	10.6373	10.07	9.4971	7.47091	11.484	10.9742	11.3467	9.42323	9.64913	6.85943	13.2681	11.6308	9.9359	9.04439	10.1262	9.78108	9.23201	10.2211	11.5481	11.0885	11.4458	8.07995	7.46525	10.2407	9.65799	9.85857	14.1666	13.4487	10.1976	10.0296	10.7136	8.58827	11.528	7.56607	7.94932	8.63476	9.40934	9.35245	8.61101	9.41416	8.63863	10.8238	10.3167	9.87577	10.3592	10.7548	11.7887	10.1149	10.8468
DNA2	11.2806	11.9124	10.2154	11.9036	9.34393	12.7404	12.9466	12.2158	9.25897	9.84026	8.62824	7.43684	12.9816	10.7579	11.8456	7.62039	9.84356	8.78083	8.34929	10.9317	12.0903	10.5491	7.75757	10.3311	10.7478	12.9658	9.99691	9.7775	9.87667	12.8373	9.78804	9.38401	9.0127	9.2087	9.16726	11.303	9.55844	11.1805	10.5629	12.1932	11.133	8.56144	9.37123	9.82954	8.4926	9.15701	9.18998	12.7861	11.0989
DNF1	10.1177	11.3243	13.6906	10.219	9.71784	9.36966	10.2774	10.7984	10.0165	11.404	9.20801	8.59769	10.1464	10.7939	8.90051	9.992	9.66429	10.6457	10.9591	7.48557	8.18612	9.17248	9.16662	11.4559	10.8037	9.75227	7.52441	8.87348	12.4068	11.9767	12.9399	7.83931	12.4253	13.6659	11.619	12.9492	12.239	10.6144	10.1878	10.6686	12.0601	12.2437	13.3326	10.4327	11.3075	12.1798	10.3161	11.1677	9.28556
DNF2	10.223	13.0642	12.2332	9.17741	9.21645	6.96594	9.21055	10.1367	13.9493	10.1914	9.40752	10.7187	10.0744	11.3627	8.80049	7.80592	9.87402	9.06039	6.91523	10.3512	12.5638	8.18975	9.46016	11.7374	11.4754	8.31041	9.80061	13.39	5.82525	4.89565	7.00871	4.39706	10.3695	8.38644	9.86256	9.79507	5.79186	9.21058	13.267	13.2006	10.8094	11.545	5.41229	6.9326	11.1289	9.53996	10.6217	9.6189	13.3022
DNF3	10.0903	9.97428	11.9722	11.3884	9.12769	9.27491	7.61247	11.7956	13.3775	10.8063	11.4657	11.0551	8.17957	11.0316	9.64912	9.85554	11.1695	8.85306	10.2938	10.0114	11.9556	10.3654	7.76319	10.9408	10.9768	10.305	8.5024	8.16602	4.75747	9.61473	7.57043	11.1628	10.3228	9.81962	9.494	8.96626	8.01151	7.68514	8.65428	7.37051	9.32961	9.33518	9.40505	10.0357	10.8939	9.19582	9.83389	9.72691	10.4437
DNL4	10.0501	7.33023	8.27051	9.89664	9.49204	11.091	10.351	11.4026	9.80524	8.8735	6.42174	9.22858	9.06045	9.41347	8.68721	9.65808	10.0627	8.63359	11.4239	10.2496	10.5494	9.01364	10.9188	11.7916	9.62959	11.0558	10.5137	11.0048	12.6408	8.00001	12.0556	10.6009	10.0829	10.1421	9.25771	9.6597	13.4215	10.9657	8.6026	9.40858	8.8964	10.324	12.6705	10.3965	10.9066	11.0666	9.63088	9.69268	9.81441
DNM1	10.6669	9.49811	9.34221	9.58049	9.78979	13.2935	11.4025	9.80959	11.9199	10.225	9.3274	13.4498	13.3861	12.636	9.64128	10.6759	9.50196	10.2856	9.42173	10.4088	11.6013	12.23	10.8814	10.65	10.1397	8.1874	8.87846	11.2316	13.6664	9.58287	11.343	9.66883	12.6644	9.17749	9.14153	13.1978	13.4612	13.6831	11.2592	9.11144	12.1883	12.6433	10.6414	12.069	9.65798	9.69189	8.84972	10.5244	13.4589
DOA1	9.63337	10.3457	9.55654	8.34171	11.4394	6.61383	6.91368	8.71935	11.1353	9.97288	8.85774	10.1502	9.2161	13.7464	9.31775	8.34934	8.16401	8.62076	10.7159	8.94202	8.76725	11.9444	6.96635	14.1405	12.787	9.9496	10.022	9.96875	11.0178	10.4636	9.8663	11.4263	13.1037	11.2245	11.0648	11.6705	8.93086	7.86444	9.31969	10.1381	9.45613	8.25913	10.1109	8.74236	9.4718	10.7955	7.36374	9.63953	8.95835
DOA4	9.5039	7.54171	7.40052	10.0473	4.31595	4.75025	7.08288	6.7418	11.8023	5.23041	10.3909	11.0049	6.50858	7.19542	9.74502	9.36284	3.51436	9.65528	8.4353	4.43387	8.8121	9.77253	5.58288	10.4877	10.3764	5.941	9.3804	10.36	9.09829	9.04599	10.4639	11.7772	4.2686	10.7519	8.57147	9.70753	9.18769	2.66536	5.64698	4.33345	10.0359	3.37427	3.11942	13.9875	10.4578	10.2988	8.76178	8.00826	10.479
DOC1	10.4813	7.46689	10.7005	10.8543	10.2202	10.5814	11.2093	10.7437	10.1467	11.5598	12.5722	8.83111	12.7317	13.5613	9.70903	9.1453	10.2686	11.7585	10.8918	8.77918	10.9357	9.95302	10.9088	11.5401	8.53386	10.6866	7.5924	12.165	9.74182	13.6204	9.23845	8.99247	10.2444	8.27626	9.51014	8.78102	7.45967	9.09345	9.42006	7.74633	7.87916	11.297	7.92407	13.0968	12.1744	12.0117	9.41466	12.8137	10.502
DOG1	12.2882	12.6259	11.0259	11.5523	9.26236	12.3791	12.9415	13.3978	8.13951	3.9711	10.6488	10.795	12.7756	10.2158	13.384	9.94994	9.02448	10.2558	9.6642	11.1007	10.678	12.5512	11.0038	10.5448	13.921	8.61007	8.85692	11.4369	10.5886	9.84236	9.72222	11.2452	10.2639	9.74599	9.59256	11.2767	11.0287	10.9834	8.07868	8.23205	9.97228	14.5431	8.8701	8.96821	10.7009	10.4009	10.3031	10.7616	10.2636
DOG2	11.5053	8.27572	8.79064	11.1206	12.254	8.87267	10.7145	12.6901	9.06866	10.5873	10.0971	8.84591	8.37358	10.3531	9.62319	11.0564	11.0149	11.1292	11.355	11.5968	12.7623	12.7224	12.9741	11.1805	11.5112	11.2329	11.5769	10.0567	9.81044	11.9894	12.2124	9.99873	12.8593	13.9143	11.7635	12.0618	9.5343	9.97887	11.3641	10.9967	11.6867	12.3518	13.7937	9.97332	9.23977	8.8422	10.2727	11.2261	10.4933
DOM34	6.94569	8.52837	10.6164	8.79152	10.759	10.87	9.28784	10.3772	9.64101	9.3295	9.538	10.1266	10.8446	11.0843	11.0094	8.85927	8.03875	12.7761	12.4704	11.1048	9.9524	8.35729	10.3208	10.4483	8.55085	10.3231	8.90779	10.3317	10.6694	11.9889	11.8515	8.95328	7.2637	10.239	10.2936	13.2792	9.35257	9.18175	9.36163	10.7189	9.40066	10.5977	9.42898	11.3742	12.8135	10.4707	10.2654	9.25748	8.76064
DON1	11.4564	10.1471	5.73473	9.62983	8.55055	9.87199	10.5752	11.4449	5.34846	10.472	9.82576	8.89372	10.6621	12.9807	11.0945	10.4821	3.90251	12.0483	11.6112	5.13096	7.7762	9.951	11.5925	12.4493	11.0546	9.72286	9.90674	9.77664	9.882	12.062	10.5599	9.45794	8.65584	7.72407	12.2241	13.6013	12.4015	13.0421	13.0246	12.8018	13.8248	11.7009	10.4019	13.7634	13.3109	12.7182	11.7277	12.6157	12.2216
DOP1	8.88673	8.83737	8.7568	9.26801	11.8993	9.73655	8.29957	9.57374	13.6545	11.0831	9.33491	11.7034	6.67411	10.3446	10.8304	9.7931	9.09768	10.7038	12.6579	13.765	9.31679	10.2087	8.8701	11.36	9.94391	7.93276	10.5467	13.1776	11.337	11.7032	11.5354	13.3168	14.2587	10.3031	10.9421	10.5643	12.5179	13.2399	12.7683	12.259	11.9929	11.7135	13.2816	10.2979	13.1687	13.3869	12.4298	14.3882	7.06267
DOS2	11.9519	9.75219	9.97697	14.2044	13.4838	13.3117	12.529	9.38458	9.47379	11.7876	8.99326	9.12865	9.1895	10.8892	9.26955	7.78018	12.0205	11.1567	10.8074	10.4234	11.0022	12.6137	11.2782	11.5865	11.7729	11.534	11.969	11.3379	7.67291	12.8542	9.51202	11.8858	7.67357	9.97762	9.69482	11.9428	10.7734	11.1271	10.9709	9.67411	14.068	14.1564	11.1262	12.1184	9.85563	11.0825	9.85268	9.92488	11.0423
DOT1	7.048	3.13802	4.45949	9.85924	10.73	9.56499	5.30661	12.7175	10.6304	11.7252	11.2825	11.9015	10.927	9.76617	6.91508	10.6659	10.3327	11.531	9.89518	10.4687	10.7045	9.35492	7.49153	11.8235	11.5937	13.4159	10.1735	8.56652	11.7643	10.8791	4.65699	5.64425	11.2022	11.726	9.66918	9.93636	9.17672	9.08117	10.6395	11.4806	10.9887	10.4254	9.83455	10.1663	11.5409	9.96549	7.77388	8.96982	8.51803
DOT5	9.22197	9.2946	9.75525	9.64803	7.10117	7.35545	10.3848	4.84221	7.50535	9.13002	11.4427	9.62959	10.7786	8.56725	10.9048	9.78634	11.5642	10.4285	12.768	11.4966	11.1014	10.3172	7.81992	8.80201	10.9563	10.3354	9.76407	10.0793	10.6027	10.3179	9.66377	10.9038	10.1664	9.21822	10.2731	8.7282	12.4137	11.0125	10.8687	9.88276	11.6702	10.8928	11.76	11.0051	9.10802	13.4907	8.61228	11.7583	7.00307
DOT6	10.4757	10.0676	10.5665	9.26666	12.2907	11.9018	8.93669	10.5906	10.336	9.64314	9.09288	10.587	13.0254	12.9798	11.085	9.67719	9.66194	10.1548	11.8121	12.9221	7.80218	7.62964	7.2702	11.7357	8.73588	10.3065	9.91659	10.8425	4.21177	10.7895	13.5704	14.8016	9.15561	10.2852	10.6046	11.9067	14.6176	13.5867	9.77661	9.90474	10.035	8.87267	7.38891	9.24991	8.8524	9.72225	9.64347	9.49501	10.9052
DPB11	9.27312	9.02699	9.87308	10.1942	10.5993	5.07691	9.17762	8.37427	9.27312	10.7845	6.27615	9.00827	8.96448	9.71995	5.69618	9.20696	5.71079	11.9686	7.21239	9.88527	10.8331	9.08173	10.1978	8.85819	6.52121	8.21088	8.76158	12.0182	9.98395	10.7736	11.9955	10.7403	9.35652	8.28073	8.2308	9.80547	10.0805	7.61952	11.3173	4.9426	10.6436	10.1808	5.18045	8.7706	5.25406	10.12	9.54934	10.2294	9.47746
DPB2	13.4781	10.2673	9.3502	9.48938	10.8799	9.6751	9.94609	9.1564	10.5405	13.0565	10.8933	9.0791	9.45126	9.48391	10.1989	12.9517	9.66534	10.5714	10.3979	12.1466	7.36194	7.1061	6.11358	13.5317	12.5039	10.8689	10.2195	9.54026	8.9359	10.4173	8.0304	8.50149	11.2345	11.679	10.2995	11.8804	8.75628	10.5411	9.12253	10.4473	9.4774	8.36985	11.3261	11.0492	10.2376	11.606	10.7572	10.9295	11.1299
DPB3	9.91658	12.0633	8.45381	10.6952	13.6035	12.2851	12.9935	13.3366	13.3467	12.3922	6.78969	7.14093	7.88581	9.28697	9.68327	12.8893	13.1801	8.31117	8.54259	5.49365	10.8482	9.91372	10.7349	9.09355	10.1482	9.39274	10.4144	10.2056	9.28845	10.0211	10.9408	11.244	10.7674	10.1829	9.45073	9.73179	8.48518	8.18973	8.41087	11.0973	8.98047	8.08379	10.2414	8.82848	10.9721	9.66209	10.7283	10.301	9.31
DPB4	10.1488	8.39575	9.70619	9.97318	9.06657	11.0114	9.00177	9.57205	10.0369	9.08679	13.841	13.9382	10.0028	10.4846	3.60947	10.1944	12.9683	10.062	11.3373	12.0962	11.7134	9.12065	13.944	14.4481	11.7878	10.8558	10.6081	10.2093	7.24329	8.94622	11.7345	12.0392	11.764	8.30233	7.2287	10.1732	12.7331	12.0479	9.90448	9.36919	11.965	11.303	11.6781	12.4526	9.56092	11.4201	13.9134	10.7038	12.9464
DPH1	9.92327	10.863	8.44281	11.4442	6.7032	9.47936	6.66236	10.8125	9.89915	8.84209	9.46525	11.0115	8.81164	9.8361	11.6278	10.6223	5.00027	5.68374	5.31052	9.7102	10.3617	10.7206	10.7846	10.2358	10.0251	10.3486	9.99142	9.03232	9.2135	9.18509	10.0851	10.8249	10.8518	11.6554	7.52043	12.9759	10.1525	7.72921	9.50227	12.7011	10.6681	9.90467	9.93032	10.3713	10.4968	11.8675	10.3944	9.66656	11.2154
DPH2	7.45935	6.29704	8.5745	10.2386	9.49432	10.0898	9.94287	10.576	10.2914	8.64208	14.2964	8.89057	9.41714	10.5158	7.65723	14.2136	10.2686	11.1662	9.21883	8.50437	9.21826	11.1552	6.69413	7.32262	5.3987	9.63101	10.6237	8.64163	8.92508	9.96804	9.77885	7.51058	8.24016	9.14916	10.2108	5.95959	9.65766	4.83478	10.4963	9.64055	9.43425	13.3946	11.7298	11.6754	9.25361	3.73522	7.74674	10.4434	7.28936
DPH5	9.46876	9.71117	10.7312	11.4356	11.9938	10.1649	11.469	9.9955	11.577	10.8743	13.1976	4.76647	12.0323	10.4835	11.9026	13.4329	11.3858	11.7491	12.4003	12.0385	12.07	12.2139	9.03625	9.80853	10.9317	12.3703	11.5829	12.2502	12.3796	9.55352	8.15929	12.147	9.96957	9.23042	11.8272	9.98983	7.04572	8.8934	8.83395	11.5965	7.19591	12.1339	11.4888	10.2208	8.58013	12.4229	8.9955	9.359	12.7003
DPH6	12.8503	12.7549	12.4144	10.0122	8.78026	9.86295	11.4046	12.8182	8.12343	10.805	10.071	9.59711	7.50611	9.19876	8.91007	5.41829	10.2373	10.2597	5.80161	8.92559	11.4045	10.6522	12.2448	10.8309	4.95431	11.6861	11.1253	7.21281	11.0057	11.8494	11.2179	7.19728	9.68535	9.17938	9.88497	9.95848	9.2648	10.9661	8.72012	8.05909	9.52034	9.14891	10.1882	11.4504	12.0714	12.7722	6.19661	10.5729	6.16439
DPL1	10.5534	11.6748	11.4397	10.895	10.1664	4.64478	8.07178	11.0719	5.33805	7.99281	9.47954	10.1988	10.9154	7.90935	11.7656	11.4461	13.2101	12.4505	10.5904	12.5789	12.3121	9.9637	8.32143	11.0723	7.54806	13.1835	12.4805	11.4548	3.67554	9.96925	7.47992	4.43889	10.3905	11.0652	9.97403	10.4115	7.3105	10.5691	3.80764	7.61322	10.8712	10.6227	10.2715	9.51198	10.0395	11.3285	9.56325	12.1676	11.2425
DPM1	14.3884	13.9619	13.5435	14.2181	13.492	12.3129	13.9446	12.7098	11.1629	13.7115	13.2395	12.2768	12.5076	11.181	11.8209	13.2412	10.0828	9.97934	11.2618	8.95303	10.887	7.24012	10.8857	4.90135	10.3199	9.40739	8.77926	9.78359	7.89914	7.6908	10.1149	5.58034	9.23842	8.26045	10.0139	9.84414	8.70711	10.7112	8.91347	9.31077	8.46626	7.88637	10.1358	10.4583	10.0507	9.43552	10.7054	10.6415	10.3782
DPP1	10.2876	11.5264	8.68265	11.2239	7.57206	10.7482	8.99284	10.4494	9.88446	9.7579	12.9041	9.96892	9.21859	9.43261	10.4767	10.461	10.5139	11.8091	11.7593	12.6715	10.4133	10.5867	12.8132	10.3205	9.9087	10.5233	9.19939	7.97569	8.47669	10.6796	10.1265	9.24217	10.5184	6.21976	8.11779	8.17078	10.122	9.63252	10.1925	11.8653	9.59889	9.42846	9.94896	10.0082	9.66848	7.2213	10.7669	8.38363	9.89477
DPS1	10.8083	11.1466	7.72058	11.7065	8.64521	9.99884	12.2393	12.5034	11.0526	12.8218	11.5624	11.0141	10.5483	9.42963	9.82366	13.5138	11.9439	10.3408	10.6816	9.74007	11.1768	10.276	10.5835	10.6128	6.82329	9.1896	11.4751	11.3248	8.98787	9.8049	10.2572	9.58137	10.0028	10.5915	9.78734	11.528	9.71671	10.1277	10.2407	9.84194	13.0279	11.2646	9.28194	8.03467	10.248	12.7439	12.2494	11.1231	8.52378
DRE2	7.22797	8.0699	6.73485	9.8792	9.45382	9.23002	11.7009	7.09742	11.9614	8.5028	10.9266	7.01716	9.82851	10.023	10.6431	11.4835	9.29639	9.08292	10.5936	11.1799	8.76122	7.01325	4.45743	6.12965	10.0515	12.6577	13.2083	10.1825	8.08437	10.2714	8.33353	12.1346	10.4955	5.58057	8.30756	6.6419	10.962	10.8263	9.54562	10.5076	9.22258	12.6842	6.47766	11.1929	12.9153	9.49087	4.99573	5.10303	8.33403
DRS1	11.3994	7.45487	11.2836	11.8647	6.9921	10.678	10.0506	11.3748	10.5098	8.91181	6.2414	10.0295	9.6275	5.87975	8.5884	9.20569	8.08437	9.60932	10.2555	13.5518	9.56343	10.1237	9.68356	12.7343	13.5142	12.9575	13.53	9.94561	6.0235	10.1004	11.7126	9.65927	9.44778	10.0198	4.35183	9.81121	11.2578	10.5552	11.3658	12.6317	9.46159	11.2386	11.2005	10.7455	12.2685	9.33177	11.6021	9.7114	8.71899
DRS2	9.45601	10.0866	8.63564	7.1717	10.1819	10.2439	9.02889	8.31196	8.67111	8.17304	9.53577	8.22808	9.82802	8.68531	11.2213	6.08364	9.84382	7.50373	10.0369	8.36185	10.1259	7.9065	3.425	7.1436	9.25522	10.3069	10.4707	8.27281	10.2264	12.166	10.5444	7.54424	11.5728	5.82334	8.04791	11.5043	11.8325	10.2746	8.64173	10.4138	10.7103	9.48931	9.82724	11.7181	11.9354	10.8466	12.1324	8.05665	10.0333
DSD1	11.1758	9.16187	9.55574	9.13094	4.60169	7.09228	9.50204	9.42414	5.9921	8.31651	10.5273	9.08093	6.48544	5.06668	6.52784	7.61107	8.03718	7.73448	11.4965	9.28882	10.8127	11.1611	7.93752	6.79627	10.1229	9.81014	8.17673	9.90406	11.7601	10.4785	11.2823	9.72874	7.71294	10.3379	10.1873	9.23974	11.0141	7.8748	8.59919	9.7529	9.90715	9.57506	11.6759	9.5747	9.65814	9.72314	10.2644	10.289	9.26162
DSE1	8.26012	4.82429	8.41944	11.3458	10.6687	9.07565	8.44277	4.22066	12.454	10.1156	7.96674	9.20715	9.77517	4.47401	7.89135	7.48395	8.34829	5.80498	9.77677	9.12655	7.48361	10.7867	4.83954	4.49341	5.3954	8.66335	5.76673	7.83737	8.8531	9.17847	12.0836	11.0073	5.39313	10.2576	11.2729	10.3256	6.09095	6.43946	11.6392	9.66336	11.0538	12.2651	4.37083	3.53923	5.03856	8.49488	12.9683	10.6662	9.7896
DSE2	10.958	11.3291	11.2371	6.92446	10.2583	8.03861	10.5428	10.1173	4.57877	11.4657	13.7137	9.85489	13.6523	12.7176	8.7298	10.2504	11.0226	11.6788	10.2238	10.3502	9.11071	8.68647	7.59696	5.93546	9.84112	7.84569	9.81968	5.27302	10.988	12.3893	9.52618	9.5599	8.3047	9.26887	9.67667	9.98186	11.549	11.027	11.3351	11.0878	13.4986	11.3447	11.4812	12.2668	7.12087	9.7501	10.0925	8.41609	11.7281
DSE3	6.38297	10.6204	10.8953	10.3547	11.9889	8.15921	11.092	9.55787	14.1357	9.93321	7.85294	6.02347	10.5305	6.13721	6.67748	8.30738	9.5926	13.1741	8.05358	8.97799	12.2873	7.17442	5.55457	6.53928	11.0076	14.1765	13.416	6.56334	10.8819	8.86145	10.4742	9.8807	8.66404	10.9834	9.59155	8.87143	6.84832	10.6339	14.1797	13.2768	11.6152	12.9615	13.6522	11.8085	12.9031	10.7377	10.2381	9.44367	10.3841
DSE4	8.13794	8.16198	10.4278	11.6711	9.6666	8.27909	9.93045	11.3259	11.0212	9.68813	8.85425	12.0352	10.9635	9.87595	13.8976	9.26064	9.83016	10.5135	12.1351	9.72192	6.066	12.3422	12.115	9.57643	9.61031	8.83597	6.04379	11.8229	8.83204	11.1604	10.4769	10.9701	12.5788	8.96512	11.1503	11.4489	10.5909	13.6137	7.88735	10.538	11.2901	10.3805	10.1688	11.8664	11.0671	7.67527	11.047	10.9769	10.4503
DSF1	10.3132	5.92185	11.255	8.44841	9.27636	9.23829	11.0789	10.762	8.23866	10.9792	10.475	10.2625	14.6552	11.1993	11.552	5.80637	7.13449	10.1639	10.3747	9.24339	10.2786	11.3339	9.95641	7.8259	9.95992	11.1702	8.39031	10.769	7.97705	8.21402	10.5678	3.22488	10.5786	10.9867	10.1476	10.946	9.09728	10.676	10.1692	12.0169	9.61696	8.12505	10.056	9.72928	9.96684	11.0058	11.0317	8.55564	9.76415
DSF2	9.88578	9.98027	10.0887	12.6514	5.79483	6.1658	9.76408	11.1513	13.9701	6.2608	10.6888	11.8931	4.90421	10.2573	10.0528	10.2475	10.5003	5.02173	9.55286	11.2943	7.71075	7.13449	10.7287	10.9078	10.6073	9.06458	14.6916	8.00489	12.441	10.2106	10.6063	9.09178	9.80148	11.3897	9.14737	10.3092	10.3678	10.8243	3.89088	9.53063	9.31304	10.8526	3.99765	11.7893	6.15921	11.0481	6.52727	10.8075	10.0612
DSK2	8.46022	10.8017	10.4147	11.4106	8.40655	7.65382	12.5809	9.05734	8.14098	10.9651	9.09088	13.4983	9.14968	8.47658	9.56393	9.01885	5.86703	11.3945	10.9675	9.99721	10.7998	10.6102	11.9784	10.666	9.29332	11.4425	9.64721	5.60046	11.2509	7.67507	7.40148	9.09088	9.91924	10.9356	5.9837	11.7279	9.77284	10.7841	10.4946	5.65828	8.85527	10.2941	5.59213	8.19519	9.24759	11.6314	9.55335	10.158	10.4586
DSL1	11.1207	8.98455	8.30435	9.77635	8.9688	8.42384	6.10764	8.22007	10.9365	4.24759	11.0986	5.01015	8.39914	8.95147	8.1505	9.83751	10.0835	9.63444	9.804	12.7563	12.5913	8.29803	5.70988	11.6001	9.53158	9.06176	8.97792	10.833	8.74712	8.95215	11.9196	12.9518	9.07198	8.68783	6.36139	12.9308	8.65889	10.0839	3.87602	5.81196	11.705	9.5911	10.4683	11.2517	8.99844	9.51501	10.3761	9.33796	11.3662
DSN1	11.1161	9.78807	6.03146	6.09739	9.54918	9.98431	10.3193	10.7575	10.3692	10.3064	11.949	10.3588	12.6183	9.69953	9.62446	10.3222	9.89441	11.4589	10.78	10.1108	11.1481	9.97604	11.3542	9.70074	11.2595	8.39469	10.3189	6.26371	10.7477	9.75981	10.7846	10.3621	9.75285	7.30731	11.8862	10.9233	10.1976	10.9841	13.2689	10.6786	11.2786	11.3533	9.73164	11.5149	10.3342	10.6449	9.6921	10.0818	12.1422
DSS1	12.8456	12.2754	12.2455	12.5613	12.6828	12.1932	4.52688	10.3385	11.3545	12.5928	8.61108	12.9776	12.8967	12.2457	13.708	9.02328	11.6731	12.5885	12.6803	11.3242	12.2458	11.485	13.8512	13.505	13.7883	11.0486	12.8907	13.1004	13.3746	13.5515	13.1285	13.3388	13.3203	11.7384	13.3478	11.7884	12.9068	13.825	13.0306	13.5212	13.4706	11.8799	12.2921	12.9527	13.4083	13.0746	13.1585	13.0438	12.3646
DSS4	11.0986	9.60502	9.54084	10.6373	9.90177	11.3543	10.0266	9.05021	12.7448	9.7139	8.80881	10.7727	13.2306	5.20508	7.85673	12.1042	12.6822	12.0488	9.04809	11.9974	11.5049	10.1295	13.6726	10.7497	12.5912	10.418	9.44796	9.86635	10.9329	12.2365	7.91147	11.2145	9.14063	9.32202	11.8479	10.5986	9.40592	7.14482	11.9423	10.1977	9.20625	10.7025	10.9647	10.9013	10.624	12.8295	10.7874	10.2469	11.2033
DST1	8.78823	10.8634	11.3228	10.0427	10.2506	6.04171	9.04835	9.67995	8.08422	10.0371	7.18826	11.8823	10.3538	11.062	11.0608	6.94329	12.5288	9.52971	12.9929	7.84889	10.7617	3.40628	8.9574	11.1753	9.64859	8.91676	9.29533	7.01561	10.8918	7.43068	13.9876	11.8673	6.94447	7.18499	8.3249	9.59596	9.24809	12.6015	12.1105	7.84329	10.9818	10.2244	10.9216	11.2001	10.2722	10.7045	5.48629	4.47636	4.37732
DTD1	11.0068	9.49906	9.62738	10.564	10.9669	10.7406	9.75981	9.60387	10.382	11.9082	10.0107	8.77684	5.06431	7.39201	10.188	11.5877	10.59	10.2593	7.68347	10.4195	11.3639	8.64238	4.16112	10.1989	10.3893	9.56013	10.5713	10.9902	7.2715	12.1478	5.73397	12.8085	11.4713	10.3625	10.0568	9.70361	10.6889	3.72503	7.75802	9.27711	6.77172	13.6607	8.96873	12.1012	9.72322	8.1231	7.20715	7.56217	10.7138
DTR1	10.862	12.0726	10.8741	8.90282	11.0052	11.3948	10.3428	4.61789	13.0225	10.8483	10.4072	9.43164	6.51403	8.60157	10.3887	10.8724	8.11137	12.4264	10.1172	11.3955	10.9768	10.485	12.0576	10.6674	10.7237	9.89254	9.9767	10.1666	9.58157	9.88643	8.03002	9.86744	9.93369	10.6267	10.2371	7.47157	8.43362	7.72273	10.8036	9.58444	8.88114	8.99038	11.3011	10.8468	10.6536	13.2972	13.4089	8.244	4.9117
DUF1	8.61393	10.614	9.49864	10.0922	10.9607	12.5911	7.90769	11.5048	9.32126	11.2758	8.61473	6.3539	10.5387	10.7507	7.90942	12.6842	12.875	12.0071	12.2731	10.107	8.85897	9.97534	10.2421	8.08549	11.2394	7.69389	12.7379	12.3288	6.85531	10.7529	9.98872	10.7836	9.90645	11.5127	7.41582	10.6108	13.5879	12.2046	10.8438	3.66504	13.6961	13.0273	13.3762	14.0647	13.8966	13.6529	9.40362	7.54758	10.5286
DUG1	4.09627	6.68298	10.7211	10.8058	9.91912	5.05762	8.97868	7.97185	9.41089	8.46555	9.68541	13.2737	13.592	10.0517	11.2983	7.69273	12.8717	9.49747	9.93331	10.4856	10.7427	9.03562	11.8057	9.97701	9.348	10.4584	11.8556	11.1374	9.97188	10.0783	7.91152	9.815	9.80301	10.918	10.5616	11.9021	13.7372	13.083	13.733	10.5916	12.0654	6.52627	9.35749	10.566	6.16229	12.0372	11.963	12.6945	10.1965
DUG2	9.41125	7.61592	9.71476	5.61534	8.42161	7.37903	6.40346	4.34234	9.25809	5.30871	8.68555	4.70161	10.1165	4.30155	11.7354	10.3984	7.19434	8.04844	7.87721	9.34782	5.96566	10.5641	3.67602	5.5118	6.19847	6.32588	8.81826	9.4009	6.13278	4.50659	9.52878	13.9477	9.62284	10.1487	9.94128	9.53812	10.753	11.1203	11.5257	11.2443	10.5073	7.96221	9.20125	9.48276	12.3725	11.6144	3.31881	11.1601	4.20708
DUG3	8.50836	10.1042	10.676	8.91602	9.54569	11.0967	11.1698	10.0189	13.2737	10.5317	10.6522	10.9107	11.0745	10.7345	9.85454	12.383	10.1805	9.58536	13.5353	11.1682	10.6723	10.8052	10.3103	9.39498	12.881	9.44643	10.752	9.77756	10.1943	8.1579	9.668	10.8364	8.96864	9.70429	8.23088	8.08476	9.95521	9.29708	9.82647	9.76103	10.2649	9.45636	10.6974	12.1903	8.95731	11.8917	10.846	10.0212	10.0581
DUN1	11.9857	13.927	7.98322	6.46804	9.53581	9.01938	8.22424	10.7852	8.16254	10.6011	9.84714	13.2707	10.5616	8.64153	12.6108	10.9644	9.67207	9.69641	12.3729	11.402	11.8854	10.2298	11.5818	10.6945	9.64135	13.8798	10.2183	9.82231	9.39319	9.35722	9.1531	10.9001	10.3779	9.49668	13.1429	12.1181	12.8445	13.7298	10.6723	8.95521	11.9638	10.5285	13.6627	9.17978	12.0426	11.6059	9.93357	9.61689	9.29307
DUO1	9.85176	10.6544	11.1569	9.59041	10.3913	9.8172	9.0032	5.61545	11.8632	9.35569	7.2998	9.28321	9.02262	8.81222	8.62065	10.7978	10.5158	11.8456	9.70902	11.4587	8.7842	11.0586	10.3924	10.4487	10.1478	10.588	7.85765	10.0126	5.62046	7.07429	8.78418	10.0891	9.36075	8.90534	10.9646	9.23617	9.5052	9.02491	9.50619	12.8456	10.0454	11.0725	10.5496	13.7893	13.0181	14.5027	9.69945	11.0348	9.52863
DUR1,2	8.95927	7.27678	12.1469	11.2504	10.6596	10.9899	13.0806	10.147	9.98029	9.35803	5.22621	9.88287	5.14242	11.0302	12.239	10.6478	11.6359	6.63116	9.23541	10.079	11.3325	8.98954	10.6992	9.64979	12.3888	10.2022	10.7299	11.5057	7.79706	10.709	10.5392	9.76155	9.07459	9.91455	9.47806	8.67641	9.39596	9.82961	9.94843	12.7306	9.79395	12.8286	8.02547	8.43043	11.218	9.85606	10.9436	9.66318	7.89501
DUR3	11.729	3.60762	5.81314	6.66531	5.65749	8.62125	5.10131	8.07666	10.2921	4.25233	9.49581	10.3548	10.0171	9.77297	10.8291	9.38278	8.13793	7.66199	6.63791	4.40089	5.36245	12.0022	12.4515	9.26448	10.426	11.2617	10.9341	9.29813	4.7175	3.33456	10.5201	10.3331	10.4666	6.68088	11.2406	6.89912	12.491	6.48261	9.3756	10.9856	9.44134	13.0456	11.2484	11.7994	10.8191	10.4189	12.0285	10.9416	7.85259
DUS1	8.43451	10.4705	11.1672	10.098	11.2208	10.0151	12.2936	11.1841	12.1937	7.54285	10.1499	12.0812	8.93817	12.8193	12.6589	12.7258	11.6729	12.0814	11.9052	12.3434	11.081	10.9796	8.01195	13.4724	12.5427	10.7381	13.0685	9.26645	11.0237	11.7661	11.7849	11.58	11.4176	7.65048	8.60566	8.12725	9.671	12.4047	8.61455	12.0991	9.61433	10.0273	10.9084	12.7346	9.64936	12.5942	12.7337	12.9972	10.9397
DUS3	10.4362	10.877	9.00381	9.64888	11.5542	9.58706	9.50806	8.84263	10.8891	9.91429	9.77172	10.602	9.99716	10.6528	10.9288	7.81031	12.2675	10.8343	4.88393	9.45023	10.5692	12.4032	10.1626	10.2249	9.94556	13.7684	11.9604	12.3629	12.4841	11.173	11.3498	12.0481	11.5267	12.7977	8.97248	9.13802	8.63291	5.05316	10.3963	10.0643	7.70097	10.3325	9.93547	11.3316	12.8357	11.9674	8.53585	9.05019	12.3122
DUS4	10.3296	9.98172	10.3264	9.93039	11.0169	11.5227	11.0127	9.7124	11.0298	9.9197	10.0888	10.1494	10.6858	11.4715	10.5557	8.30731	9.81513	9.13675	11.1617	12.6441	9.52317	10.3707	9.82291	11.2087	10.0458	10.0216	11.9979	9.48398	10.2829	10.9344	11.9092	9.32489	10.078	8.965	10.9688	8.59989	10.0189	9.23901	6.86125	8.00614	10.1363	10.1175	10.1714	8.45887	10.6449	8.53708	8.75063	9.99754	9.94207
DUT1	13.6192	13.8871	13.6093	12.205	13.9582	13.9238	14.1419	13.6232	14.2227	13.4365	13.0569	13.707	13.1615	14.1235	13.93	14.0556	13.7692	14.2373	14.2638	13.9883	13.5163	14.2152	13.927	13.6348	13.3062	13.5325	13.976	13.1437	13.8375	13.825	13.7345	13.6894	13.509	14.2269	13.6821	8.65635	13.8176	14.1848	13.8311	14.2814	12.7721	14.1322	13.6998	13.4223	14.2923	13.8367	13.7712	13.6017	12.6937
DXO1	8.49676	11.6914	10.3348	10.4742	11.3643	10.0074	9.7279	11.0893	11.0557	10.1623	10.5027	10.5768	10.6916	10.9972	10.8619	10.4666	12.0577	11.0505	11.06	13.1745	13.036	10.9457	10.4956	9.2345	10.4415	9.7087	11.2437	10.2335	10.5107	9.18923	12.2168	13.5994	10.7268	10.5959	14.3229	10.7667	10.9974	9.38731	12.4291	11.8432	11.3492	11.5604	11.3434	9.95006	10.7062	9.64043	9.71573	12.8718	12.9823
[truncated: 4,651 more rows]
[truncated: 1,008 more columns]
