# Supplementary material for: Investigating the Combinatory Effects of Biological Networks on Gene Co-expression
Source: Front Physiol. 2016 May 2;7:160. doi: 10.3389/fphys.2016.00160 (PMC4916787; doi:10.3389/fphys.2016.00160)
Supplement: Table S2 — Reconstructed Bnet, Enet and Pnet based on YEASERACT and BioGRID databases. [file Table2.XLSX]

## Sheet: Info
Table S2 Reconstructed Bnet, Enet and Pnet based on YEASERACT and BioGRID databases

## Sheet: Bnet
ABF1	ACS1
ABF1	ADE5,7
ABF1	ADH1
ABF1	ARO3
ABF1	ARP5
ABF1	BAP3
ABF1	BNA2
ABF1	CAR1
ABF1	CFD1
ABF1	COX6
ABF1	DED1
ABF1	DFR1
ABF1	DSS4
ABF1	ARG7
ABF1	FAS1
ABF1	FIN1
ABF1	GPG1
ABF1	HIS4
ABF1	HIS7
ABF1	HOP1
ABF1	IPP1
ABF1	MGA1
ABF1	NHX1
ABF1	NIT3
ABF1	PUT4
ABF1	QCR8
ABF1	RIX7
ABF1	RNP1
ABF1	RPL3
ABF1	RPO26
ABF1	SEC72
ABF1	SPR3
ABF1	SPT15
ABF1	SUP35
ABF1	SUP45
ABF1	TDH3
ABF1	TFB1
ABF1	TRP3
ABF1	TUB2
ABF1	SYO1
ABF1	YDR476C
ABF1	YEN1
ABF1	YPR172W
ABF1	YPT1
ABF1	ADE3
ABF1	AME1
ABF1	APE3
ABF1	ARP9
ABF1	BCP1
ABF1	BET2
ABF1	BGL2
ABF1	BRX1
ABF1	BSD2
ABF1	CAD1
ABF1	CCT8
ABF1	CDC24
ABF1	CDS1
ABF1	CLF1
ABF1	CNB1
ABF1	CST6
ABF1	CTF18
ABF1	DAL81
ABF1	DBP6
ABF1	DCP2
ABF1	DHR2
ABF1	DOG1
ABF1	DSL1
ABF1	EBP2
ABF1	ECM25
ABF1	EDC1
ABF1	ERV25
ABF1	ERV46
ABF1	FES1
ABF1	FIP1
ABF1	MIA40
ABF1	GEP3
ABF1	GBP2
ABF1	GCN2
ABF1	GLT1
ABF1	GMH1
ABF1	GSP1
ABF1	GUA1
ABF1	HDA2
ABF1	HOS2
ABF1	HST1
ABF1	HUA1
ABF1	IDP2
ABF1	IME4
ABF1	INO1
ABF1	IOC2
ABF1	IQG1
ABF1	KIN2
ABF1	KRE9
ABF1	LTV1
ABF1	MCK1
ABF1	MCM16
ABF1	MDM20
ABF1	MHR1
ABF1	MKT1
ABF1	MLS1
ABF1	MNN10
ABF1	MNN11
ABF1	MRPS18
ABF1	MRPS9
ABF1	MSN1
ABF1	NAS6
ABF1	NGR1
ABF1	NMD2
ABF1	NOC2
ABF1	NOG2
ABF1	NOP14
ABF1	NUP133
ABF1	NUP170
ABF1	NUP57
ABF1	NUP84
ABF1	OPY1
ABF1	PET112
ABF1	PEX3
ABF1	PHB2
ABF1	POM152
ABF1	PRM2
ABF1	PRP4
ABF1	PRP8
ABF1	PTA1
ABF1	PZF1
ABF1	QCR9
ABF1	RBS1
ABF1	RFA2
ABF1	RNA1
ABF1	RNA14
ABF1	RPB8
ABF1	RPC25
ABF1	RPF2
ABF1	RPN5
ABF1	RPN8
ABF1	RRP45
ABF1	RRP7
ABF1	RSM19
ABF1	SCS22
ABF1	SEC14
ABF1	SKY1
ABF1	SLA1
ABF1	SOF1
ABF1	SPP41
ABF1	SSZ1
ABF1	STI1
ABF1	STP3
ABF1	SWI3
ABF1	SYF2
ABF1	TAF9
ABF1	TFG1
ABF1	TIF11
ABF1	SAM37
ABF1	TOM70
ABF1	TPM2
ABF1	TRM2
ABF1	TYS1
ABF1	UBP1
ABF1	UBP6
ABF1	UBX5
ABF1	UFD2
ABF1	UGA3
ABF1	UTP13
ABF1	UTP8
ABF1	VID22
ABF1	VPS33
ABF1	SSA1
ABF1	PMT2
ABF1	CDC19
ABF1	FLC2
ABF1	MRPL16
ABF1	URA7
ABF1	MOH1
ABF1	FUR4
ABF1	RKM3
ABF1	YRO2
ABF1	UBP14
ABF1	SLM4
ABF1	ECM33
ABF1	SEC18
ABF1	CMD1
ABF1	ALG1
ABF1	SSE2
ABF1	SSH1
ABF1	YBR284W
ABF1	VBA2
ABF1	RER1
ABF1	PGS1
ABF1	LDB16
ABF1	DCC1
ABF1	NFS1
ABF1	MRPL32
ABF1	THR4
ABF1	AHC2
ABF1	GRX6
ABF1	YDL012C
ABF1	GPR1
ABF1	NDE2
ABF1	NSE4
ABF1	PHO2
ABF1	COP1
ABF1	STE7
ABF1	DHH1
ABF1	NUS1
ABF1	NHP2
ABF1	CWC2
ABF1	FMP16
ABF1	CPR1
ABF1	MSS116
ABF1	REF2
ABF1	RTN1
ABF1	LYS4
ABF1	DPP1
ABF1	SSF2
ABF1	YSP2
ABF1	FCF1
ABF1	ESF1
ABF1	ATO3
ABF1	EFT2
ABF1	RPB7
ABF1	MRP20
ABF1	SIP1
ABF1	GPI17
ABF1	GUK1
ABF1	STP1
ABF1	PHO8
ABF1	PMP2
ABF1	GTT3
ABF1	RAD23
ABF1	SMX2
ABF1	LPD1
ABF1	RGD2
ABF1	EMP47
ABF1	MLC1
ABF1	RMD9
ABF1	GCN1
ABF1	SHE10
ABF1	SAP4
ABF1	RMR1
ABF1	RSC1
ABF1	MEP1
ABF1	PUP2
ABF1	YTA7
ABF1	RIM101
ABF1	WSC4
ABF1	OCA5
ABF1	YHR050W-A
ABF1	YHR078W
ABF1	YNG2
ABF1	DMA1
ABF1	COX23
ABF1	ARO9
ABF1	YAP1801
ABF1	MPC2
ABF1	AIM46
ABF1	RPN10
ABF1	ULP2
ABF1	NEO1
ABF1	VHS2
ABF1	DSN1
ABF1	LAS21
ABF1	MRPL8
ABF1	PRY1
ABF1	CCT7
ABF1	HSP150
ABF1	MET3
ABF1	NTA1
ABF1	RPA12
ABF1	SFC1
ABF1	TDA4
ABF1	RSF2
ABF1	MET5
ABF1	IML1
ABF1	AUR1
ABF1	BYE1
ABF1	CAP1
ABF1	LAC1
ABF1	URB1
ABF1	PUT3
ABF1	ATP7
ABF1	TFA1
ABF1	MAE1
ABF1	FBA1
ABF1	APL2
ABF1	MRP49
ABF1	YKT6
ABF1	FOX2
ABF1	SET3
ABF1	IRC19
ABF1	CMS1
ABF1	UBR2
ABF1	SNF7
ABF1	PDC1
ABF1	SPT8
ABF1	ERG3
ABF1	TFS1
ABF1	ECM22
ABF1	CDC42
ABF1	CHS5
ABF1	BDF1
ABF1	HMG2
ABF1	TDA9
ABF1	TAF4
ABF1	AIP1
ABF1	UTP15
ABF1	VTI1
ABF1	CIK1
ABF1	ROT1
ABF1	LCB1
ABF1	PRC1
ABF1	NCE103
ABF1	IDH1
ABF1	DMA2
ABF1	NCS2
ABF1	PGA2
ABF1	NPR1
ABF1	SRP1
ABF1	VID27
ABF1	RRG9
ABF1	SLA2
ABF1	SUI1
ABF1	GIS2
ABF1	PIK1
ABF1	SEC21
ABF1	EMW1
ABF1	VNX1
ABF1	KRE1
ABF1	MRPS12
ABF1	TRM112
ABF1	YNR064C
ABF1	YOL036W
ABF1	TOM6
ABF1	NOB1
ABF1	SGT1
ABF1	RPO31
ABF1	RPT5
ABF1	YOR214C
ABF1	GPN2
ABF1	NOP58
ABF1	RRP12
ABF1	MRPS16
ABF1	PMA2
ABF1	EGD1
ABF1	SSE1
ABF1	PET20
ABF1	CET1
ABF1	SSO1
ABF1	HSP82
ABF1	RLF2
ABF1	THP3
ABF1	FHL1
ABF1	ANT1
ABF1	SCD6
ABF1	ADH5
ABF1	PRE6
ABF1	SEC11
ABF1	GON7
ABF1	CYK3
ABF1	CAF40
ABF1	MSL1
ABF1	DPH2
ABF1	PEF1
ABF1	MDV1
ABF1	IRC23
ABF1	SNN1
ABF1	YPL229W
ABF1	ECM16
ABF1	DFG10
ABF1	LYP1
ABF1	YNL190W
ABF1	PET494
ABF1	SNA4
ABF1	LDB19
ABF1	HOF1
ABF1	CLN1
ABF1	NPT1
ABF1	YLR173W
ABF1	LYS21
ABF1	SMF2
ABF1	MVP1
ABF1	YJR115W
ABF1	MUP1
ABF1	UME6
ABF1	NAB2
ABF1	GLG1
ABF1	SNF3
ABF1	RSC6
ABF1	SOD1
ABF1	NOP19
ABF1	RET1
ABF1	NSL1
ABF1	ARC35
ABF1	SPT23
ABF1	DSE1
ABF1	YDR034W-B
ABF1	YNL115C
ABF1	YMR124W
ABF1	YLR179C
ABF1	SWI4
ABF1	YDJ1
ABF1	KAP95
ABF1	BET3
ABF1	YPR153W
ABF1	YCH1
ABF1	YGR053C
ABF1	UTP11
ABF1	CKA1
ABF1	MSH3
ABF1	FUI1
ABF1	TCO89
ABF1	NRD1
ABF1	TAF5
ABF1	NUP1
ABF1	YHR080C
ABF1	FZF1
ABF1	RPC82
ABF1	ARP8
ABF1	SPC42
ABF1	BRE1
ABF1	ATP23
ABF1	APL1
ABF1	IRR1
ABF1	POP2
ABF1	PSK1
ABF1	TDA2
ABF1	SNA2
ABF1	MRP7
ABF1	HSP60
ABF1	CAT8
ABF1	RIF2
ABF1	YER158C
ABF1	YCG1
ABF1	YET3
ABF1	NDL1
ABF1	SSC1
ABF1	SET4
ABF1	MMS1
ABF1	YNL208W
ABF1	CHD1
ABF1	SSM4
ABF1	ADE8
ABF1	GCN20
ABF1	NCB2
ABF1	PAN6
ABF1	CYB5
ABF1	YKR015C
ABF1	RPN4
ABF1	SRB2
ABF1	YPR063C
ABF1	LOT5
ABF1	PUP1
ABF1	PUF3
ABF1	LAP2
ABF1	CTF4
ABF1	THO2
ABF1	HEL2
ABF1	SMY1
ABF1	NTH1
ABF1	SCL1
ABF1	RIB1
ABF1	DSD1
ABF1	RNH202
ABF1	RRI2
ABF1	SNU114
ABF1	PEX5
ABF1	SRB8
ABF1	YEH1
ABF1	GIC1
ABF1	DBP9
ABF1	LRP1
ABF1	NIP7
ABF1	NOP1
ABF1	ESC8
ABF1	TOS1
ABF1	YBL112C
ABF1	SPB1
ABF1	SSL2
ABF1	IFA38
ABF1	CSH1
ABF1	YBR096W
ABF1	YPL272C
ABF1	RXT2
ABF1	MRPL27
ABF1	LAG2
ABF1	EXO5
ABF1	KTR4
ABF1	PBP2
ABF1	BDF2
ABF1	UTP25
ABF1	YSY6
ABF1	TYR1
ABF1	RAD14
ABF1	BUD21
ABF1	YGR067C
ABF1	DAN1
ABF1	HEK2
ABF1	YPT10
ABF1	RTG3
ABF1	HFI1
ABF1	MAK16
ABF1	UTP9
ABF1	LAT1
ABF1	PRE7
ABF1	SCT1
ABF1	BUD27
ABF1	RSC2
ABF1	JID1
ABF1	TAF11
ABF1	ASE1
ABF1	PML39
ABF1	YDR366C
ABF1	HIS5
ABF1	CYC1
ABF1	GAP1
ABF1	ERP2
ABF1	AAT2
ABF1	SHM2
ABF1	YDR034C-A
ABF1	EFB1
ABF1	CHO2
ABF1	OYE2
ABF1	DCW1
ABF1	MED2
ABF1	HMS2
ABF1	YJR149W
ABF1	RPP0
ABF1	MCM2
ABF1	SFH5
ABF1	MRPL38
ABF1	DIA1
ABF1	YNL146W
ABF1	OPT1
ABF1	KES1
ABF1	IPT1
ABF1	YER184C
ABF1	BIR1
ABF1	HAP1
ABF1	YNL058C
ABF1	GCV3
ABF1	YBR197C
ABF1	RGT2
ABF1	CTA1
ABF1	NUG1
ABF1	EPT1
ABF1	RPE1
ABF1	CHA1
ABF1	PPH3
ABF1	DFM1
ABF1	PRM5
ABF1	WTM1
ABF1	BAT2
ABF1	PMI40
ABF1	TMA20
ABF1	BIT61
ABF1	IGD1
ABF1	CSR1
ABF1	TIM18
ABF1	STE3
ABF1	PRM4
ABF1	PSP1
ABF1	ORM1
ABF1	ADH3
ABF1	MDY2
ABF1	SSB1
ABF1	DOT6
ABF1	EDC2
ABF1	ROG1
ABF1	YGL114W
ABF1	RRT6
ABF1	CDC20
ABF1	MTM1
ABF1	RHR2
ABF1	YAR028W
ABF1	COS6
ABF1	BNA5
ABF1	PEX10
ABF1	YJL068C
ABF1	SNZ3
ABF1	ATG33
ABF1	YPQ1
ABF1	FMP33
ABF1	JEN1
ABF1	HMO1
ABF1	SNO3
ABF1	IRC18
ABF1	ASP1
ABF1	SKI6
ABF1	SRY1
ABF1	TAF14
ABF1	MET6
ABF1	VRG4
ABF1	ADH4
ABF1	NUP85
ABF1	TAH11
ABF1	BDH1
ABF1	TCP1
ABF1	HYP2
ABF1	ANP1
ABF1	YLR118C
ABF1	YER138W-A
ABF1	HXK2
ABF1	MIR1
ABF1	LEU4
ABF1	BDH2
ABF1	PRM10
ABF1	RPA14
ABF1	VPS60
ABF1	YFL065C
ABF1	MID2
ABF1	CPR5
ABF1	NUP157
ABF1	KEL2
ABF1	ACP1
ABF1	RCF2
ABF1	GRH1
ABF1	RIB3
ABF1	VAB2
ABF1	COS4
ABF1	CCW14
ABF1	ALD5
ABF1	GVP36
ABF1	TIM23
ABF1	FAT3
ABF1	MRPL39
ABF1	ALF1
ABF1	YLR346C
ABF1	HNT1
ABF1	YOR268C
ABF1	SLD7
ABF1	RSB1
ABF1	YLF2
ABF1	ISW2
ABF1	PHO85
ABF1	STF1
ABF1	SIS2
ABF1	YOR390W
ABF1	IOC3
ABF1	UBA4
ABF1	PDS5
ABF1	SEA4
ABF1	MGM1
ABF1	MRPL44
ABF1	REB1
ABF1	BIG1
ABF1	UBX2
ABF1	HRB1
ABF1	PRP45
ABF1	YJU3
ABF1	CDC7
ABF1	PIN3
ABF1	GIT1
ABF1	YGR035C
ABF1	RIB4
ABF1	TMA46
ABF1	SUM1
ABF1	CDC16
ABF1	GLO1
ABF1	MET4
ABF1	SET2
ABF1	ACB1
ABF1	FCF2
ABF1	ZRT2
ABF1	MHP1
ABF1	POL1
ABF1	RAD16
ABF1	YKL063C
ABF1	APT2
ABF1	FZO1
ABF1	TIF35
ABF1	TPD3
ABF1	YAT1
ABF1	SEF1
ABF1	KIP1
ABF1	PRX1
ABF1	PTC3
ABF1	PTH2
ABF1	APL3
ABF1	PET9
ABF1	ACH1
ABF1	PDR3
ABF1	DSF2
ABF1	YBR063C
ABF1	RPG1
ABF1	VID24
ABF1	PHO88
ABF1	AGP2
ABF1	YBR138C
ABF1	YBR139W
ABF1	SMP1
ABF1	PGI1
ABF1	DUR1,2
ABF1	SDS24
ABF1	PCS60
ABF1	YBR225W
ABF1	SPO23
ABF1	PAF1
ABF1	PRD1
ABF1	FYV5
ABF1	LSB5
ABF1	GRX1
ABF1	FRM2
ABF1	YCL001W-A
ABF1	HCM1
ABF1	SED4
ABF1	ATG15
ABF1	RDS1
ABF1	WHI4
ABF1	FMP45
ABF1	TIM22
ABF1	GDH2
ABF1	PRR2
ABF1	GLE1
ABF1	LYS20
ABF1	CCT4
ABF1	YDL144C
ABF1	SCM3
ABF1	ARF2
ABF1	SRF1
ABF1	CDC48
ABF1	YDL124W
ABF1	SUB2
ABF1	YDL073W
ABF1	MPS1
ABF1	RTK1
ABF1	SLX5
ABF1	YRB1
ABF1	KCS1
ABF1	LYS14
ABF1	HEM13
ABF1	HEM12
ABF1	PAA1
ABF1	RLI1
ABF1	UBC13
ABF1	BMH2
ABF1	HPR1
ABF1	TAF12
ABF1	STB3
ABF1	ARG82
ABF1	ATC1
ABF1	MSS4
ABF1	ADR1
ABF1	YDR261W-B
ABF1	YDR261C-D
ABF1	YDR262W
ABF1	CIA1
ABF1	MSW1
ABF1	BSC2
ABF1	PMP3
ABF1	TIM11
ABF1	PEP7
ABF1	SKP1
ABF1	SVF1
ABF1	PAL1
ABF1	EAF1
ABF1	KEI1
ABF1	YPR1
ABF1	YDR374C
ABF1	ATP17
ABF1	RPT3
ABF1	UTP5
ABF1	TRS120
ABF1	SIZ1
ABF1	CYM1
ABF1	NPL3
ABF1	SNF1
ABF1	CWC21
ABF1	KRE2
ABF1	GNP1
ABF1	SMT3
ABF1	EMI2
ABF1	AGE1
ABF1	RBA50
ABF1	POL5
ABF1	SPF1
ABF1	VMA3
ABF1	SNU13
ABF1	UBC8
ABF1	MIT1
ABF1	YEA6
ABF1	AFG3
ABF1	SPC25
ABF1	ISC1
ABF1	SBH2
ABF1	GPA2
ABF1	HIS1
ABF1	FCY2
ABF1	HOR2
ABF1	THO1
ABF1	VHR2
ABF1	ARG5,6
ABF1	VTC1
ABF1	PUP3
ABF1	RAD51
ABF1	LSM4
ABF1	YER130C
ABF1	GDI1
ABF1	PAB1
ABF1	DNF1
ABF1	RAD3
ABF1	PUG1
ABF1	SWP82
ABF1	ALR2
ABF1	ACT1
ABF1	RPO41
ABF1	EPL1
ABF1	SMC1
ABF1	FAB1
ABF1	PHO4
ABF1	YFR035C
ABF1	MNT2
ABF1	MTO1
ABF1	SPT16
ABF1	SUA5
ABF1	SEC27
ABF1	YGL138C
ABF1	SCS3
ABF1	SOH1
ABF1	CWC23
ABF1	MET13
ABF1	RPS2
ABF1	MON1
ABF1	YGL117W
ABF1	NPY1
ABF1	PUS2
ABF1	MRH4
ABF1	OLE1
ABF1	SDS23
ABF1	YGL039W
ABF1	YGL036W
ABF1	PNC1
ABF1	YGL010W
ABF1	PMC1
ABF1	POP6
ABF1	IMO32
ABF1	GSC2
ABF1	YGR054W
ABF1	ERG25
ABF1	YGR117C
ABF1	PPT1
ABF1	ASN2
ABF1	VPS62
ABF1	THI4
ABF1	ECL1
ABF1	RTS3
ABF1	ERG1
ABF1	UBR1
ABF1	CRH1
ABF1	XKS1
ABF1	PCT1
ABF1	PET54
ABF1	YHB1
ABF1	PFK1
ABF1	MES1
ABF1	FOL2
ABF1	COS8
ABF1	EFM1
ABF1	ARN1
ABF1	MRP4
ABF1	STE20
ABF1	LAG1
ABF1	GPA1
ABF1	TDA3
ABF1	DED81
ABF1	RPN1
ABF1	YHR033W
ABF1	PIH1
ABF1	YHR035W
ABF1	NCP1
ABF1	FSH1
ABF1	PAN5
ABF1	RRP3
ABF1	SSF1
ABF1	PCL5
ABF1	RPF1
ABF1	TOM71
ABF1	MSH1
ABF1	YHR140W
ABF1	KEL1
ABF1	TDA11
ABF1	SOL3
ABF1	YHR177W
ABF1	YHR210C
ABF1	AXL2
ABF1	MET18
ABF1	YIL102C
ABF1	ICE2
ABF1	SEC28
ABF1	YIL077C
ABF1	YIL067C
ABF1	RGI2
ABF1	YIL055C
ABF1	PKP1
ABF1	YIL024C
ABF1	SNL1
ABF1	PDR11
ABF1	BET1
ABF1	MET28
ABF1	YAP5
ABF1	DAL3
ABF1	MGA2
ABF1	ATG36
ABF1	JJJ2
ABF1	DAS1
ABF1	SNA3
ABF1	MRS3
ABF1	PHO86
ABF1	PRY3
ABF1	NET1
ABF1	ICS3
ABF1	YJL070C
ABF1	PEP8
ABF1	LOH1
ABF1	YJL016W
ABF1	COX16
ABF1	BNA1
ABF1	URB2
ABF1	PTK2
ABF1	YJR085C
ABF1	STE18
ABF1	JHD2
ABF1	YJR120W
ABF1	RPS5
ABF1	DAN4
ABF1	UBA1
ABF1	PTK1
ABF1	ASH1
ABF1	MCD4
ABF1	SSH4
ABF1	RAD27
ABF1	AAT1
ABF1	MSN4
ABF1	NUP120
ABF1	DEF1
ABF1	MDM35
ABF1	ELM1
ABF1	VPS24
ABF1	PTM1
ABF1	PRP40
ABF1	FCJ1
ABF1	DID2
ABF1	MET1
ABF1	YKR075C
ABF1	ECM4
ABF1	VPS13
ABF1	UBI4
ABF1	FRA1
ABF1	TPO1
ABF1	YLR012C
ABF1	GAT3
ABF1	IZH3
ABF1	YLR030W
ABF1	YLR046C
ABF1	IES3
ABF1	REX2
ABF1	FRS1
ABF1	CCW12
ABF1	AVL9
ABF1	CFT2
ABF1	MSL5
ABF1	YPS3
ABF1	YLR225C
ABF1	BUR2
ABF1	YLR257W
ABF1	GSY2
ABF1	LCB5
ABF1	TMA7
ABF1	YLR281C
ABF1	YLR283W
ABF1	NKP2
ABF1	FKS1
ABF1	YLR352W
ABF1	BUD8
ABF1	NMD4
ABF1	GRX8
ABF1	ROM2
ABF1	SEC61
ABF1	SFP1
ABF1	YLR407W
ABF1	FMP27
ABF1	YLR460C
ABF1	YML119W
ABF1	NDI1
ABF1	CAC2
ABF1	NUP188
ABF1	TSL1
ABF1	CUE4
ABF1	POB3
ABF1	TRM9
ABF1	CDC5
ABF1	AIM34
ABF1	HXT2
ABF1	PEX12
ABF1	YMR027W
ABF1	FAR3
ABF1	RIM9
ABF1	KAR5
ABF1	SOV1
ABF1	NAT4
ABF1	MOT3
ABF1	SPG4
ABF1	YMR122W-A
ABF1	STO1
ABF1	YMR130W
ABF1	GID8
ABF1	GAT2
ABF1	NDE1
ABF1	INP1
ABF1	PFK2
ABF1	YMR206W
ABF1	RRP5
ABF1	RNH1
ABF1	GPI12
ABF1	YME2
ABF1	YMR317W
ABF1	TOS6
ABF1	CAF120
ABF1	RAD50
ABF1	NAR1
ABF1	ELA1
ABF1	RIO2
ABF1	SLZ1
ABF1	YNL193W
ABF1	YNL194C
ABF1	CHS1
ABF1	UBP10
ABF1	YGP1
ABF1	PGA1
ABF1	IGO1
ABF1	INN1
ABF1	RPC31
ABF1	LSM7
ABF1	YNL144C
ABF1	TOM22
ABF1	RPC19
ABF1	YAF9
ABF1	YNL108C
ABF1	INP52
ABF1	APJ1
ABF1	MTQ1
ABF1	YNL040W
ABF1	COG6
ABF1	CRZ1
ABF1	KTR5
ABF1	LST8
ABF1	FPK1
ABF1	YNR048W
ABF1	COS10
ABF1	RRP40
ABF1	ARG8
ABF1	GAS4
ABF1	VPS68
ABF1	PKH2
ABF1	IZH4
ABF1	SMC5
ABF1	MDM38
ABF1	TAT2
ABF1	DIS3
ABF1	PLB3
ABF1	HTZ1
ABF1	HSP10
ABF1	DFG16
ABF1	SHE4
ABF1	YOR059C
ABF1	YOR062C
ABF1	SKI7
ABF1	RTS2
ABF1	KTR1
ABF1	AFI1
ABF1	SPP2
ABF1	RPB2
ABF1	PET123
ABF1	GLN4
ABF1	GSP2
ABF1	YOR186W
ABF1	SLK19
ABF1	MRM1
ABF1	HIS3
ABF1	RPB10
ABF1	STE4
ABF1	SAS5
ABF1	STE13
ABF1	RCN2
ABF1	HES1
ABF1	SNF2
ABF1	YPK9
ABF1	DGK1
ABF1	FAA1
ABF1	SNC2
ABF1	PDR10
ABF1	TYE7
ABF1	PYK2
ABF1	MSC6
ABF1	YPL279C
ABF1	ATP15
ABF1	FUM1
ABF1	KEL3
ABF1	SRP68
ABF1	HUT1
ABF1	CIN2
ABF1	YAR1
ABF1	SUI3
ABF1	VMA11
ABF1	USV1
ABF1	MMT2
ABF1	CTI6
ABF1	RTT10
ABF1	PPQ1
ABF1	CUP9
ABF1	CDC60
ABF1	BEM4
ABF1	RRD2
ABF1	RAD53
ABF1	ISU1
ABF1	GIP3
ABF1	ELP3
ABF1	TRM44
ABF1	SWI1
ABF1	IRC15
ABF1	HAT1
ABF1	EAF3
ABF1	YME1
ABF1	MSF1
ABF1	YTH1
ABF1	YPR109W
ABF1	RPC40
ABF1	DBF20
ABF1	YPR127W
ABF1	RRP9
ABF1	RHO1
ABF1	BSP1
ABF1	QCR2
ABF1	CYC3
ABF1	YBL111C
ABF1	YBL113C
ABF1	SRO77
ABF1	HTB2
ABF1	HTA2
ABF1	TKL2
ABF1	TEF2
ABF1	ICS2
ABF1	EHT1
ABF1	PYC2
ABF1	THI2
ABF1	VAC17
ABF1	BUD3
ABF1	LEU2
ABF1	YCR051W
ABF1	TUP1
ABF1	ASF2
ABF1	YDL183C
ABF1	INH1
ABF1	YDL180W
ABF1	RRP42
ABF1	TSR1
ABF1	KNH1
ABF1	ERP3
ABF1	RCR2
ABF1	GAL3
ABF1	SES1
ABF1	EHD3
ABF1	KRS1
ABF1	RSM10
ABF1	STN1
ABF1	RRP8
ABF1	GIS1
ABF1	YDR186C
ABF1	CCT6
ABF1	YAP6
ABF1	AKR1
ABF1	HIM1
ABF1	YDR338C
ABF1	SPC110
ABF1	TFC6
ABF1	ESC2
ABF1	SEM1
ABF1	YRA1
ABF1	YDR541C
ABF1	YEL075C
ABF1	YEL076C
ABF1	YEL076C-A
ABF1	UTR5
ABF1	GLC3
ABF1	YAT2
ABF1	ARB1
ABF1	PHM8
ABF1	ISD11
ABF1	IES5
ABF1	YFL064C
ABF1	HAC1
ABF1	GAT1
ABF1	FRS2
ABF1	MDJ1
ABF1	GSY1
ABF1	PTR3
ABF1	RPL29
ABF1	QCR6
ABF1	CDC26
ABF1	HXK1
ABF1	RAD54
ABF1	SUT1
ABF1	TIP20
ABF1	CAX4
ABF1	LST7
ABF1	PIL1
ABF1	PDC6
ABF1	YGR122W
ABF1	CBP4
ABF1	SNG1
ABF1	YPP1
ABF1	RTA1
ABF1	SOL4
ABF1	GCN5
ABF1	ETP1
ABF1	TIM10
ABF1	STP2
ABF1	ERG11
ABF1	YHR022C
ABF1	MYO1
ABF1	YHR045W
ABF1	CIC1
ABF1	RRP4
ABF1	TRM5
ABF1	SDP1
ABF1	POR2
ABF1	MET30
ABF1	SYG1
ABF1	IST3
ABF1	MRS1
ABF1	DAL7
ABF1	SOP4
ABF1	YJL160C
ABF1	TRK1
ABF1	ASF1
ABF1	NCA3
ABF1	YJL107C
ABF1	YJR079W
ABF1	STE24
ABF1	PXA2
ABF1	KTI12
ABF1	LHS1
ABF1	MUD2
ABF1	NUP100
ABF1	TMA19
ABF1	IXR1
ABF1	TCD2
ABF1	YKL023W
ABF1	URA6
ABF1	FPS1
ABF1	KNS1
ABF1	PSR1
ABF1	SSL1
ABF1	MNL2
ABF1	SRL2
ABF1	SRN2
ABF1	SLS1
ABF1	PUT1
ABF1	CBF5
ABF1	UPS1
ABF1	NOP56
ABF1	YEF3
ABF1	YLR278C
ABF1	GCD7
ABF1	HRI1
ABF1	IMH1
ABF1	TMA10
ABF1	REH1
ABF1	LSM3
ABF1	MRPL4
ABF1	YLR462W
ABF1	SUR7
ABF1	YML053C
ABF1	RSE1
ABF1	YML003W
ABF1	YMR010W
ABF1	YMR084W
ABF1	ALD2
ABF1	NIP1
ABF1	KRI1
ABF1	CLA4
ABF1	ALP1
ABF1	CWC25
ABF1	PDR16
ABF1	YNL211C
ABF1	YCK2
ABF1	RAS2
ABF1	ALG11
ABF1	SFB2
ABF1	CIT1
ABF1	ATO2
ABF1	ACC1
ABF1	SHR5
ABF1	ZEO1
ABF1	DUF1
ABF1	RTG1
ABF1	GPD2
ABF1	MAM3
ABF1	ARG1
ABF1	YOL019W
ABF1	TLG2
ABF1	AUS1
ABF1	CKA2
ABF1	NRT1
ABF1	PTC5
ABF1	RGS2
ABF1	PNO1
ABF1	MDM32
ABF1	YOR152C
ABF1	SER1
ABF1	PAC1
ABF1	MUM3
ABF1	YOR302W
ABF1	CPA1
ABF1	FRT1
ABF1	MYO2
ABF1	CIN1
ABF1	RVB2
ABF1	ENV7
ABF1	PEX25
ABF1	RMI1
ABF1	HAL1
ABF1	CMR3
ABF1	TIF6
ABF1	ARP7
ABF1	GLN1
ABF1	FCY1
ABF1	NAT3
ABF1	NOC4
ABF1	NCE102
ABF1	SEC23
ABF1	SMX3
ABF1	DPM1
ABF1	GDB1
ABF1	YAL037W
ABF1	YAR066W
ABF1	SFT2
ABF1	ECM21
ABF1	YBR085C-A
ABF1	CYC8
ABF1	YSW1
ABF1	SIT4
ABF1	CDC34
ABF1	PST1
ABF1	YDR061W
ABF1	SNF11
ABF1	PDR15
ABF1	RRP17
ABF1	RPN9
ABF1	SLD5
ABF1	SPG3
ABF1	MOT2
ABF1	RSP5
ABF1	SMC2
ABF1	PYC1
ABF1	ENO1
ABF1	COQ6
ABF1	ARG4
ABF1	MSR1
ABF1	ERG9
ABF1	EGD2
ABF1	MDM31
ABF1	AIM18
ABF1	SLM1
ABF1	ARC15
ABF1	PEX2
ABF1	ARG2
ABF1	PSF2
ABF1	BBC1
ABF1	YJR030C
ABF1	LEU3
ABF1	CTK3
ABF1	TUB1
ABF1	YML082W
ABF1	YML083C
ABF1	AAC1
ABF1	CTF13
ABF1	YMR144W
ABF1	HOR7
ABF1	HAS1
ABF1	TDA1
ABF1	YMR295C
ABF1	ZWF1
ABF1	PSY2
ABF1	TCB2
ABF1	IMP4
ABF1	HMS1
ABF1	IAH1
ABF1	RGA1
ABF1	HRK1
ABF1	YOR338W
ABF1	YOR342C
ABF1	TFB6
ABF1	RDR1
ABF1	FIT3
ABF1	DIM1
ABF1	THI21
ABF1	CSM4
ABF1	YIG1
ABF1	POC4
ABF1	RGL1
ABF1	YPL067C
ABF1	SGF11
ABF1	CIT3
ABF1	NTO1
ABF1	ARR1
ABF1	FLO9
ABF1	SWC3
ABF1	YAR029W
ABF1	PRM9
ABF1	RTC2
ABF1	YBR219C
ABF1	YBR220C
ABF1	PDB1
ABF1	SWC5
ABF1	AIM5
ABF1	TSC10
ABF1	DUG2
ABF1	PAU24
ABF1	PHO13
ABF1	PCL9
ABF1	RPS13
ABF1	DOA4
ABF1	GPI11
ABF1	RSC3
ABF1	TRR1
ABF1	VPS74
ABF1	FRQ1
ABF1	BCS1
ABF1	ARH1
ABF1	EDC3
ABF1	NPP2
ABF1	YEA4
ABF1	FCY21
ABF1	GLO3
ABF1	YCK3
ABF1	SCC4
ABF1	BUR6
ABF1	PAU5
ABF1	MIG2
ABF1	STR3
ABF1	SLD3
ABF1	CUE3
ABF1	PGD1
ABF1	PRP38
ABF1	MRPL25
ABF1	HGH1
ABF1	BIO2
ABF1	RPP1
ABF1	DYS1
ABF1	IRE1
ABF1	KIC1
ABF1	CCT2
ABF1	AYR1
ABF1	QDR2
ABF1	CAP2
ABF1	YIA6
ABF1	NAS2
ABF1	ERG20
ABF1	SRS2
ABF1	SIP4
ABF1	DPB11
ABF1	JSN1
ABF1	BUD4
ABF1	SGM1
ABF1	TIM8
ABF1	PEX1
ABF1	SPE1
ABF1	YNK1
ABF1	PRI2
ABF1	OSH6
ABF1	RSC4
ABF1	TUB4
ABF1	YPT6
ABF1	TAD3
ABF1	EST2
ABF1	STE23
ABF1	ECM19
ABF1	RPN13
ABF1	YML100W-A
ABF1	TSA1
ABF1	PSO2
ABF1	CIN4
ABF1	YMR178W
ABF1	YMR196W
ABF1	EGT2
ABF1	MDJ2
ABF1	YNL234W
ABF1	BNI4
ABF1	CSL4
ABF1	SSU72
ABF1	EOS1
ABF1	NIS1
ABF1	TPM1
ABF1	VPS27
ABF1	YNR034W-A
ABF1	RPS15
ABF1	ULS1
ABF1	KIN4
ABF1	PRT1
ABF1	PUS1
ABF1	SRP72
ABF1	HRR25
ABF1	PGC1
ABF1	POS5
ABF1	YPL150W
ABF1	PRP46
ABF1	NOG1
ABF1	SEC62
ABF1	OAZ1
ABF1	KTR6
ABF1	YPR098C
ABF1	YPR117W
ABF1	ERP1
ABF1	SWD1
ABF1	SSA3
ABF1	YEL1
ABF1	SKT5
ABF1	APN2
ABF1	MCM7
ABF1	MET8
ABF1	STE50
ABF1	MXR2
ABF1	RSA4
ABF1	CDC39
ABF1	NUP42
ABF1	SWA2
ABF1	GPI8
ABF1	RQC1
ABF1	SWR1
ABF1	FMP52
ABF1	FTR1
ABF1	LSM5
ABF1	BRR2
ABF1	RAD24
ABF1	MET10
ABF1	CDC55
ABF1	RIM8
ABF1	OCH1
ABF1	BUB1
ABF1	PUT2
ABF1	YHR131C
ABF1	IGO2
ABF1	YLL032C
ABF1	YLR053C
ABF1	YLR152C
ABF1	SWC7
ABF1	VAC14
ABF1	YKU80
ABF1	MYO5
ABF1	TIF34
ABF1	YMR147W
ABF1	GAD1
ABF1	OCA2
ABF1	ISN1
ABF1	ABP140
ABF1	YOR292C
ABF1	SFG1
ABF1	GRS2
ABF1	DIB1
ABF1	MDM36
ABF1	COG4
ABF1	ISR1
ABF1	ACS2
ABF1	ENO2
ACE2	AFG2
ACE2	AMN1
ACE2	ASH1
ACE2	BMH1
ACE2	BUD9
ACE2	CTS1
ACE2	CUE4
ACE2	DSE1
ACE2	DSE2
ACE2	DSE3
ACE2	EGT2
ACE2	ERG6
ACE2	FRS2
ACE2	GAT1
ACE2	GDH3
ACE2	HMS2
ACE2	HOM2
ACE2	HOT13
ACE2	LCP5
ACE2	LSM3
ACE2	MCR1
ACE2	MDJ2
ACE2	MRPL4
ACE2	RMI1
ACE2	NIS1
ACE2	NSA2
ACE2	NVJ1
ACE2	OST5
ACE2	OXA1
ACE2	PCL2
ACE2	PET122
ACE2	PMA1
ACE2	PRY3
ACE2	PSA1
ACE2	PST1
ACE2	ROT2
ACE2	RPA14
ACE2	RSP5
ACE2	RUP1
ACE2	SAP4
ACE2	SCP160
ACE2	SCW11
ACE2	SER3
ACE2	SFL1
ACE2	SHE10
ACE2	SIC1
ACE2	SNA2
ACE2	TSL1
ACE2	UTH1
ACE2	VPS55
ACE2	WSC4
ACE2	YAP1
ACE2	MIT1
ACE2	ICP55
ACE2	YER079W
ACE2	YER152C
ACE2	IGD1
ACE2	MTC3
ACE2	YGR125W
ACE2	YHB1
ACE2	YJR149W
ACE2	YKL151C
ACE2	RCF2
ACE2	ZWF1
ACE2	BIO2
ACE2	DSE4
ACE2	ICS2
ACE2	NUP100
ACE2	REG2
ACE2	BEM2
ACE2	WTM1
ACE2	MCM2
ACE2	MUM2
ACE2	IFA38
ACE2	OM14
ACE2	SNQ2
ACE2	CPR1
ACE2	YER078W-A
ACE2	SBH1
ACE2	AAD6
ACE2	YGL006W-A
ACE2	YGL007C-A
ACE2	ITC1
ACE2	VID30
ACE2	YGR283C
ACE2	YHL012W
ACE2	OTU2
ACE2	OCA5
ACE2	MSR1
ACE2	EGD2
ACE2	MDM31
ACE2	YJL077W-B
ACE2	HSP150
ACE2	YJL160C
ACE2	MRP8
ACE2	YML003W
ACE2	GLO1
ACE2	YML100W-A
ACE2	PAH1
ACE2	TPS3
ACE2	YMR262W
ACE2	TPM1
ACE2	RAS2
ACE2	CHS7
ACE2	GTR1
ACE2	KSS1
ACE2	MDH1
ACE2	YGR042W
ACE2	YKR041W
ACE2	MGM101
ACE2	YMR134W
ACE2	GUF1
ACE2	BAT2
ACE2	AIM9
ACE2	TAH11
ACE2	RPA34
ACE2	TIM23
ACE2	ASN2
ACE2	ECM32
ACE2	YEA6
ACE2	YCK2
ACE2	CDC26
ACE2	YER077C
ACE2	PCL10
ACE2	UBP6
ACE2	ISR1
ACE2	PCL8
ACE2	PIR1
ACE2	AIM44
ACE2	REE1
ACE2	CLN3
ACE2	EXG1
ACE2	FAA3
ACE2	YLR194C
ADR1	ACS1
ADR1	ADH2
ADR1	CTA1
ADR1	CYB2
ADR1	FOX2
ADR1	FUN26
ADR1	GUT1
ADR1	PEX11
ADR1	PIP2
ADR1	PLP1
ADR1	POT1
ADR1	POX1
ADR1	SPS19
ADR1	VIK1
ADR1	ZWF1
ADR1	ADY2
ADR1	ALD4
ADR1	ALT2
ADR1	CAR2
ADR1	CIT3
ADR1	CSM4
ADR1	DIC1
ADR1	GIP2
ADR1	GUT2
ADR1	ICL2
ADR1	IME1
ADR1	JEN1
ADR1	LSC2
ADR1	PTR2
ADR1	PUT4
ADR1	SPG1
ADR1	SPO20
ADR1	SUE1
ADR1	YGL081W
ADR1	RGI2
ADR1	YIR016W
ADR1	YKR075C
ADR1	YIG1
ADR1	ECM1
ADR1	YAT1
ADR1	FLO1
ADR1	YBR056W
ADR1	TIP1
ADR1	TPS1
ADR1	ARA1
ADR1	SDS24
ADR1	TDP1
ADR1	MCX1
ADR1	SLX1
ADR1	YBR242W
ADR1	RIB5
ADR1	POP4
ADR1	HSP30
ADR1	GRX6
ADR1	CDC7
ADR1	ERP3
ADR1	GPM2
ADR1	TSR1
ADR1	YDL073W
ADR1	BRE1
ADR1	UBX3
ADR1	TMA17
ADR1	CYK3
ADR1	YDL119C
ADR1	COP1
ADR1	STE7
ADR1	DHH1
ADR1	UGA3
ADR1	CDC13
ADR1	LRG1
ADR1	UBC5
ADR1	FMP16
ADR1	PAA1
ADR1	SED1
ADR1	TVP23
ADR1	TRM1
ADR1	HSP42
ADR1	HSP78
ADR1	IPK1
ADR1	ATO3
ADR1	EMI2
ADR1	GLC3
ADR1	RIP1
ADR1	UTR5
ADR1	PHM8
ADR1	RGI1
ADR1	NSA2
ADR1	GLC7
ADR1	MAG1
ADR1	SPI1
ADR1	HSP12
ADR1	YFH7
ADR1	IGD1
ADR1	DUG1
ADR1	YFR045W
ADR1	HXK1
ADR1	PNC1
ADR1	OLE1
ADR1	CDC20
ADR1	STF2
ADR1	YGR035C
ADR1	BUD9
ADR1	YGR067C
ADR1	ESP1
ADR1	TEL2
ADR1	PPT1
ADR1	ATF2
ADR1	SDA1
ADR1	SOL4
ADR1	PXR1
ADR1	AIM17
ADR1	ARG4
ADR1	DAP2
ADR1	YHI9
ADR1	RTC3
ADR1	YHR097C
ADR1	YSP1
ADR1	FAA3
ADR1	RNR3
ADR1	PFK26
ADR1	OM45
ADR1	ATG32
ADR1	YIL169C
ADR1	RPR2
ADR1	PET130
ADR1	IKS1
ADR1	AIM23
ADR1	YJL163C
ADR1	PHO90
ADR1	PRP21
ADR1	RCY1
ADR1	HIR3
ADR1	YJR141W
ADR1	PUT3
ADR1	ATP7
ADR1	UGP1
ADR1	YKL071W
ADR1	SRX1
ADR1	PIR1
ADR1	MTD1
ADR1	PER33
ADR1	YLR149C
ADR1	TFS1
ADR1	GSY2
ADR1	DCS1
ADR1	ECM38
ADR1	PEX30
ADR1	TMA10
ADR1	CHS5
ADR1	ATG33
ADR1	SUR7
ADR1	HMG1
ADR1	TSL1
ADR1	MSC1
ADR1	HXT2
ADR1	ERG5
ADR1	PGM2
ADR1	SPG4
ADR1	ALD3
ADR1	YMR196W
ADR1	HOR7
ADR1	UBP15
ADR1	NCE103
ADR1	NOP2
ADR1	NIS1
ADR1	TCB2
ADR1	AIM37
ADR1	YNL122C
ADR1	BXI1
ADR1	VPS27
ADR1	YNR064C
ADR1	TRM11
ADR1	HPF1
ADR1	NOB1
ADR1	SGT1
ADR1	LPX1
ADR1	NOC2
ADR1	RCN2
ADR1	RRS1
ADR1	RPA190
ADR1	RAD17
ADR1	RNY1
ADR1	ISU1
ADR1	PXA1
ADR1	PPT2
ADR1	ICY2
ADR1	DIP5
ADR1	RPA135
ADR1	MRI1
ADR1	GPH1
ADR1	ALD5
ADR1	ULP1
ADR1	YHR138C
ADR1	PPH3
ADR1	CDC1
ADR1	TMA23
ADR1	PEX2
ADR1	VTC3
ADR1	PTC6
ADR1	SSN2
ADR1	YDR089W
ADR1	FAA1
ADR1	CRD1
ADR1	YAL018C
ADR1	CMD1
ADR1	FAA2
ADR1	TES1
ADR1	NCE102
ADR1	FAT3
ADR1	TPO4
ADR1	UBX6
ADR1	ALD6
ADR1	GAC1
ADR1	PDR8
ADR1	YNL194C
ADR1	ICY1
ADR1	USV1
ADR1	AGP1
ADR1	COX4
ADR1	PAU4
ADR1	SWI1
ADR1	BAT2
ADR1	RTS3
ADR1	FSF1
ADR1	PRB1
ADR1	NMA1
ADR1	CUS1
ADR1	MDJ1
ADR1	STL1
ADR1	CAT2
ADR1	TOS8
ADR1	KTI12
ADR1	VMA13
ADR1	GTO3
ADR1	RAD55
ADR1	YKR041W
ADR1	THI20
ADR1	ERG6
ADR1	NUD1
ADR1	ESL2
ADR1	YDR341C
ADR1	OPI10
ADR1	HXT7
ADR1	NDE1
ADR1	DIF1
ADR1	ARB1
ADR1	DIM1
ADR1	CWP2
ADR1	RIB1
ADR1	BAP2
ADR1	FBP1
ADR1	CDC43
ADR1	SOK2
ADR1	RPI1
ADR1	PHO89
ADR1	YNR014W
ADR1	RIO1
ADR1	PFK2
ADR1	CUP9
ADR1	PRY3
ADR1	ADH1
ADR1	GIS3
ADR1	VPS62
ADR1	YAP5
ADR1	MRP20
ADR1	CIK1
ADR1	PMP3
ADR1	PSY2
ADR1	STP4
ADR1	GPN2
ADR1	RIB4
ADR1	YLR312C
ADR1	CTH1
ADR1	YGR042W
ADR1	MNN4
ADR1	ERG11
ADR1	FUI1
ADR1	NCA3
ADR1	FMP23
ADR1	PUP2
ADR1	CYC3
ADR1	WRS1
ADR1	YIL055C
ADR1	YDC1
ADR1	LCB3
ADR1	SPO16
ADR1	SNF11
ADR1	YME2
ADR1	YPR148C
ADR1	YNR063W
ADR1	IRC23
ADR1	YDR186C
ADR1	ACA1
ADR1	SNF6
ADR1	ACO1
ADR1	SOL1
ADR1	YBL028C
ADR1	APL4
ADR1	VHR2
ADR1	YGP1
ADR1	AHA1
ADR1	YJR114W
ADR1	HMS2
[truncated: 33,399 more rows]

## Sheet: Enet
ABF1	ACS1
ABF1	ADH1
ABF1	ALD3
ABF1	AMS1
ABF1	ARN2
ABF1	ARO3
ABF1	ARP5
ABF1	BAP3
ABF1	BNA2
ABF1	BNA4
ABF1	CAR1
ABF1	CAR2
ABF1	CDA1
ABF1	CDC10
ABF1	CFD1
ABF1	COX6
ABF1	DFR1
ABF1	DIT1
ABF1	DPS1
ABF1	DSS4
ABF1	ARG7
ABF1	ERG28
ABF1	FAS1
ABF1	FIN1
ABF1	GIM3
ABF1	GPG1
ABF1	GPX1
ABF1	SNX3
ABF1	GRS1
ABF1	GUT2
ABF1	HBS1
ABF1	HCR1
ABF1	HIS7
ABF1	HNM1
ABF1	HOP1
ABF1	HSP12
ABF1	HSP26
ABF1	IMD1
ABF1	IMD2
ABF1	IPP1
ABF1	MFA1
ABF1	MGA1
ABF1	MGE1
ABF1	NHX1
ABF1	NIT3
ABF1	NMT1
ABF1	PES4
ABF1	POP8
ABF1	PRO3
ABF1	PUT4
ABF1	QCR8
ABF1	QNS1
ABF1	RIX7
ABF1	RNP1
ABF1	RPL3
ABF1	RPL5
ABF1	RPO21
ABF1	RSM27
ABF1	SEC53
ABF1	SEC72
ABF1	SMK1
ABF1	SPR3
ABF1	SPS1
ABF1	SSA4
ABF1	SUP35
ABF1	SUP45
ABF1	SWS2
ABF1	TDH3
ABF1	TFB1
ABF1	TRP3
ABF1	SYO1
ABF1	YDR476C
ABF1	YEN1
ABF1	YER187W
ABF1	YFR018C
ABF1	ULI1
ABF1	DUG1
ABF1	NQM1
ABF1	YIP3
ABF1	YIR042C
ABF1	YJL055W
ABF1	YKL069W
ABF1	EMC3
ABF1	YLL053C
ABF1	YLR040C
ABF1	YOL014W
ABF1	MIM1
ABF1	YOR289W
ABF1	YPR148C
ABF1	TDA6
ABF1	YPR172W
ABF1	BGL2
ABF1	BRX1
ABF1	BSD2
ABF1	CDS1
ABF1	DAL81
ABF1	DHR2
ABF1	DOG1
ABF1	EBP2
ABF1	ECM25
ABF1	ERV25
ABF1	ERV46
ABF1	FIP1
ABF1	GCN2
ABF1	GLT1
ABF1	GMH1
ABF1	GUA1
ABF1	HUA1
ABF1	IME4
ABF1	IOC2
ABF1	KRE9
ABF1	LTV1
ABF1	MHR1
ABF1	MKT1
ABF1	MLS1
ABF1	MNN10
ABF1	MNN11
ABF1	MRPS18
ABF1	MRPS9
ABF1	NGR1
ABF1	NUP57
ABF1	PEX3
ABF1	PHB2
ABF1	POM152
ABF1	PRM2
ABF1	PRP8
ABF1	RBS1
ABF1	RPC25
ABF1	RPN8
ABF1	SCS22
ABF1	SEC14
ABF1	SKY1
ABF1	SLA1
ABF1	SOF1
ABF1	SPO19
ABF1	SPP41
ABF1	SSZ1
ABF1	STI1
ABF1	SWI3
ABF1	TAF9
ABF1	TPM2
ABF1	TYS1
ABF1	UBP6
ABF1	UBX5
ABF1	UFD2
ABF1	UTP13
ABF1	VPS33
ABF1	SSA1
ABF1	CDC19
ABF1	PSY4
ABF1	MOH1
ABF1	FUR4
ABF1	YRO2
ABF1	UBP14
ABF1	TSC3
ABF1	SEC18
ABF1	SSE2
ABF1	SSH1
ABF1	VBA2
ABF1	MAL32
ABF1	LDB16
ABF1	MRPL32
ABF1	ADY2
ABF1	HSP30
ABF1	THR4
ABF1	IMG2
ABF1	YDL012C
ABF1	NPC2
ABF1	NDE2
ABF1	THI13
ABF1	FMP16
ABF1	CPR1
ABF1	HSP42
ABF1	MSS116
ABF1	AHA1
ABF1	RTN1
ABF1	DPP1
ABF1	SSF2
ABF1	FCF1
ABF1	ESF1
ABF1	ARO10
ABF1	NKP1
ABF1	ATO3
ABF1	YDR391C
ABF1	DIT2
ABF1	RPB7
ABF1	SIP1
ABF1	GPI17
ABF1	STP1
ABF1	PHO8
ABF1	GTT3
ABF1	CHO1
ABF1	SHC1
ABF1	GLE2
ABF1	SMX2
ABF1	LPD1
ABF1	MLC1
ABF1	RMD9
ABF1	TPN1
ABF1	GCN1
ABF1	RMR1
ABF1	YGR066C
ABF1	MEP1
ABF1	CAF130
ABF1	BTN2
ABF1	YTA7
ABF1	RNH70
ABF1	OCA5
ABF1	MIP6
ABF1	RTC3
ABF1	ARO9
ABF1	RPN10
ABF1	NEO1
ABF1	VTH1
ABF1	KAR2
ABF1	ZAP1
ABF1	MRPL8
ABF1	PRY1
ABF1	TOK1
ABF1	PAM16
ABF1	HSP150
ABF1	MET3
ABF1	NTA1
ABF1	SFC1
ABF1	YJR096W
ABF1	TDA4
ABF1	RSF2
ABF1	MET5
ABF1	BYE1
ABF1	LAC1
ABF1	URB1
ABF1	MAE1
ABF1	APL2
ABF1	ELF1
ABF1	MRP49
ABF1	MCH2
ABF1	FOX2
ABF1	YPT52
ABF1	SET3
ABF1	PET10
ABF1	YSR3
ABF1	HSP104
ABF1	JLP1
ABF1	UBR2
ABF1	PDC1
ABF1	MAS1
ABF1	TFS1
ABF1	ECM22
ABF1	CDC42
ABF1	BOP2
ABF1	CTS1
ABF1	CHS5
ABF1	IKI3
ABF1	VMA6
ABF1	HMG2
ABF1	ATP18
ABF1	MSC1
ABF1	TAF4
ABF1	YMR090W
ABF1	SHH3
ABF1	HSC82
ABF1	CIK1
ABF1	ROT1
ABF1	LCB1
ABF1	PRC1
ABF1	IDH1
ABF1	TOM7
ABF1	PGA2
ABF1	NPR1
ABF1	SRP1
ABF1	GIS2
ABF1	PIK1
ABF1	KRE1
ABF1	AGA1
ABF1	YNR064C
ABF1	DDR2
ABF1	YOL075C
ABF1	FRE7
ABF1	NOB1
ABF1	SGT1
ABF1	RPO31
ABF1	YOR214C
ABF1	GPN2
ABF1	MBF1
ABF1	RRP12
ABF1	SSE1
ABF1	FMP40
ABF1	HSP82
ABF1	THP3
ABF1	ANT1
ABF1	SCD6
ABF1	ADH5
ABF1	RED1
ABF1	RHO4
ABF1	SEC11
ABF1	GON7
ABF1	DFG10
ABF1	VPS54
ABF1	HOF1
ABF1	SMF2
ABF1	REC102
ABF1	YJR115W
ABF1	MUP1
ABF1	COY1
ABF1	SOD1
ABF1	MRPL28
ABF1	NSL1
ABF1	SNF8
ABF1	STE14
ABF1	MER1
ABF1	YCH1
ABF1	ARC18
ABF1	UTP18
ABF1	NOP53
ABF1	SYS1
ABF1	XRN1
ABF1	SLC1
ABF1	PSK1
ABF1	NFU1
ABF1	SNA2
ABF1	HSP60
ABF1	TCB1
ABF1	SSC1
ABF1	ADE8
ABF1	MKC7
ABF1	NDJ1
ABF1	YKR015C
ABF1	YPR063C
ABF1	LOT5
ABF1	GZF3
ABF1	ARC19
ABF1	HEL2
ABF1	MRPL36
ABF1	RNH202
ABF1	CDC3
ABF1	PWP2
ABF1	END3
ABF1	HSP78
ABF1	DBP2
ABF1	DBP9
ABF1	NOP12
ABF1	APS2
ABF1	PPH21
ABF1	ZIP1
ABF1	PEP12
ABF1	TAO3
ABF1	RER2
ABF1	HMT1
ABF1	MRP21
ABF1	CSG2
ABF1	PXR1
ABF1	COA4
ABF1	TAF8
ABF1	ESC8
ABF1	RPT4
ABF1	IPL1
ABF1	MTW1
ABF1	AMN1
ABF1	CDC28
ABF1	TOS1
ABF1	MED8
ABF1	SET1
ABF1	IMP3
ABF1	YBL112C
ABF1	COQ1
ABF1	PDX3
ABF1	SPB1
ABF1	SSL2
ABF1	SLN1
ABF1	SMD2
ABF1	TOA1
ABF1	MPP10
ABF1	CNS1
ABF1	IFA38
ABF1	CSH1
ABF1	CTF19
ABF1	YBR062C
ABF1	YBR096W
ABF1	SHE3
ABF1	BSC1
ABF1	RTC1
ABF1	REX4
ABF1	YPL272C
ABF1	TRM7
ABF1	PTC4
ABF1	ECM2
ABF1	RXT2
ABF1	VMA2
ABF1	HCS1
ABF1	NOP15
ABF1	PPM2
ABF1	MCM4
ABF1	NCL1
ABF1	LSM2
ABF1	SHP1
ABF1	MRPL27
ABF1	DUT1
ABF1	TRS20
ABF1	RIB5
ABF1	YDR444W
ABF1	NOP2
ABF1	YNR071C
ABF1	LAG2
ABF1	BMS1
ABF1	EXO5
ABF1	KTR4
ABF1	PBP2
ABF1	BDF2
ABF1	CNN1
ABF1	GIS4
ABF1	MAP2
ABF1	RPL32
ABF1	ATP3
ABF1	UTP25
ABF1	YSY6
ABF1	ARL1
ABF1	TYR1
ABF1	BEM1
ABF1	YAP1
ABF1	EAR1
ABF1	RAD14
ABF1	BUD21
ABF1	YMC2
ABF1	PRM7
ABF1	CDC37
ABF1	YGR067C
ABF1	ECM15
ABF1	SHM1
ABF1	YLR162W
ABF1	TAT1
ABF1	SIF2
ABF1	CKS1
ABF1	DJP1
ABF1	DAN1
ABF1	HEK2
ABF1	SHG1
ABF1	YPT10
ABF1	RTG3
ABF1	RFS1
ABF1	HFI1
ABF1	MAK16
ABF1	ERT1
ABF1	YGR109W-B
ABF1	UTP9
ABF1	JJJ1
ABF1	FKH2
ABF1	NPL4
ABF1	YBR238C
ABF1	MAK5
ABF1	SWI5
ABF1	LAT1
ABF1	ALK2
ABF1	PRE7
ABF1	SCT1
ABF1	REI1
ABF1	EFM2
ABF1	UBX7
ABF1	BMT2
ABF1	BUD27
ABF1	RSC2
ABF1	YMR085W
ABF1	JID1
ABF1	YBL036C
ABF1	LDB7
ABF1	AST1
ABF1	ERD2
ABF1	YBL010C
ABF1	MRPL37
ABF1	MIC23
ABF1	ORC2
ABF1	COX13
ABF1	ABM1
ABF1	MSK1
ABF1	SIN3
ABF1	THP1
ABF1	HPC2
ABF1	ENP1
ABF1	TAF11
ABF1	NOP4
ABF1	PRP6
ABF1	MUM2
ABF1	OST5
ABF1	ESL2
ABF1	RNH201
ABF1	MKS1
ABF1	ERV15
ABF1	YBR242W
ABF1	GPX2
ABF1	RRT2
ABF1	YBP1
ABF1	GCD6
ABF1	ENP2
ABF1	RIX1
ABF1	ASE1
ABF1	SKI2
ABF1	YOL098C
ABF1	ALR1
ABF1	ACO2
ABF1	PML39
ABF1	YDR366C
ABF1	URH1
ABF1	COX15
ABF1	PDA1
ABF1	YHL044W
ABF1	HIS5
ABF1	CYC1
ABF1	AIM24
ABF1	GAP1
ABF1	MSA2
ABF1	CCC1
ABF1	ERP2
ABF1	BTT1
ABF1	IES6
ABF1	LEU1
ABF1	DSE2
ABF1	AAT2
ABF1	SHM2
ABF1	CFT1
ABF1	YCL049C
ABF1	YDR034C-A
ABF1	BMH1
ABF1	CAB4
ABF1	SCW4
ABF1	YJR015W
ABF1	ESS1
ABF1	UTR1
ABF1	EAF6
ABF1	OSM1
ABF1	YKR011C
ABF1	ISU2
ABF1	TOR2
ABF1	EFB1
ABF1	RBG1
ABF1	FUN14
ABF1	PAM1
ABF1	HEM2
ABF1	ERG4
ABF1	CHO2
ABF1	CHS7
ABF1	OYE2
ABF1	UBX6
ABF1	TDH1
ABF1	YJL118W
ABF1	GFA1
ABF1	DCW1
ABF1	ALT1
ABF1	ADE16
ABF1	CAM1
ABF1	MNN9
ABF1	PHO3
ABF1	MMS4
ABF1	MED2
ABF1	SWF1
ABF1	HOM2
ABF1	GRX3
ABF1	TVP15
ABF1	YDR132C
ABF1	AUA1
ABF1	YFL012W
ABF1	VHT1
ABF1	THR1
ABF1	DAL4
ABF1	LYS1
ABF1	HMS2
ABF1	ILM1
ABF1	YJR149W
ABF1	GTT2
ABF1	MHT1
ABF1	RPP0
ABF1	SUR4
ABF1	MFA2
ABF1	MCM2
ABF1	CMR1
ABF1	PPH22
ABF1	YDR341C
ABF1	RAD34
ABF1	AIM10
ABF1	ARC1
ABF1	MPS2
ABF1	FLC3
ABF1	BAT1
ABF1	PCL7
ABF1	HIS6
ABF1	SFH5
ABF1	CMC1
ABF1	KKQ8
ABF1	MRPL38
ABF1	TPO5
ABF1	DIA1
ABF1	TIP1
ABF1	VPS15
ABF1	AAD3
ABF1	ARO1
ABF1	SAC3
ABF1	WWM1
ABF1	HXT10
ABF1	YFL040W
ABF1	STE12
ABF1	VMA16
ABF1	MPH1
ABF1	ACO1
ABF1	YMR102C
ABF1	YNL146W
ABF1	GIC2
ABF1	PIB1
ABF1	HOM3
ABF1	GET2
ABF1	GAL83
ABF1	HMF1
ABF1	ZPR1
ABF1	FMP43
ABF1	TIM13
ABF1	BAR1
ABF1	CRG1
ABF1	MMF1
ABF1	ATP12
ABF1	OPT1
ABF1	TGL1
ABF1	NNK1
ABF1	MRP8
ABF1	YMR315W
ABF1	KES1
ABF1	IMG1
ABF1	IPT1
ABF1	YDR018C
ABF1	SHU2
ABF1	THI74
ABF1	YER184C
ABF1	BEM2
ABF1	YER186C
ABF1	GTS1
ABF1	SKI8
ABF1	RTF1
ABF1	QCR10
ABF1	AVT7
ABF1	QDR1
ABF1	YIL152W
ABF1	BIR1
ABF1	FMP46
ABF1	YKR051W
ABF1	HAP1
ABF1	YNL058C
ABF1	GCV3
ABF1	ADE1
ABF1	YBR197C
ABF1	RXT3
ABF1	KIN28
ABF1	RGT2
ABF1	HTB1
ABF1	CTA1
ABF1	NUG1
ABF1	RIP1
ABF1	SAP155
ABF1	MST27
ABF1	PRM8
ABF1	EPT1
ABF1	RPE1
ABF1	YHC3
ABF1	SRX1
ABF1	CHA4
ABF1	MTF1
ABF1	WSC2
ABF1	TEX1
ABF1	YOR385W
ABF1	GRX5
ABF1	CHA1
ABF1	SNQ2
ABF1	NRG1
ABF1	PPH3
ABF1	RGA2
ABF1	DFM1
ABF1	AVT6
ABF1	SPI1
ABF1	OXA1
ABF1	AIM17
ABF1	LEU5
ABF1	KTR7
ABF1	PRM5
ABF1	AIM19
ABF1	RPI1
ABF1	MRS4
ABF1	POR1
ABF1	WTM1
ABF1	SAR1
ABF1	BAT2
ABF1	CYS3
ABF1	YAR009C
ABF1	RMD5
ABF1	PMI40
ABF1	YND1
ABF1	YEL023C
ABF1	TMA20
ABF1	BIT61
ABF1	BNA3
ABF1	MDH1
ABF1	TIR2
ABF1	FAD1
ABF1	AIM13
ABF1	IGD1
ABF1	YHI9
ABF1	IRC24
ABF1	GTT1
ABF1	RNR2
ABF1	SPO75
ABF1	COX17
ABF1	CSR1
ABF1	ORM2
ABF1	PRO2
ABF1	TIM18
ABF1	SAM3
ABF1	YOP1
ABF1	PCA1
ABF1	RNQ1
ABF1	MGT1
ABF1	MRP1
ABF1	MRF1
ABF1	YGL081W
ABF1	LCL3
ABF1	MRPL9
ABF1	VHR1
ABF1	YIL060W
ABF1	REE1
ABF1	STE3
ABF1	SSU1
ABF1	PRM4
ABF1	CCZ1
ABF1	PTC1
ABF1	APC11
ABF1	MTF2
ABF1	TRM82
ABF1	TMS1
ABF1	PRP3
ABF1	PSP1
ABF1	STL1
ABF1	FMP32
ABF1	STF2
ABF1	ORM1
ABF1	SLT2
ABF1	ERC1
ABF1	HXT4
ABF1	YIR035C
ABF1	YJL027C
ABF1	MMM1
ABF1	GAS2
ABF1	ADH3
ABF1	MDY2
ABF1	POM33
ABF1	PHO11
ABF1	SUL1
ABF1	FUS1
ABF1	BIK1
ABF1	SSB1
ABF1	NRP1
ABF1	RTT103
ABF1	YFT2
ABF1	DOT6
ABF1	ZRG8
ABF1	EDC2
ABF1	ROG1
ABF1	YGL082W
ABF1	YGL114W
ABF1	RRT6
ABF1	GUP1
ABF1	CDC20
ABF1	ARO2
ABF1	HSV2
ABF1	MTM1
ABF1	RHR2
ABF1	YKE4
ABF1	IMA5
ABF1	MNN5
ABF1	CIS3
ABF1	MCR1
ABF1	YRA2
ABF1	PPG1
ABF1	YDC1
ABF1	ZTA1
ABF1	PPN1
ABF1	MDM34
ABF1	NIF3
ABF1	SUC2
ABF1	CPR7
ABF1	LIA1
ABF1	VPS25
ABF1	HXT3
ABF1	YAR028W
ABF1	CWP1
ABF1	PUN1
ABF1	ERG12
ABF1	OST3
ABF1	COS6
ABF1	COA1
ABF1	TVP38
ABF1	BNA5
ABF1	GAS5
ABF1	PLB1
ABF1	ATS1
ABF1	AIM2
ABF1	UIP3
ABF1	PEX10
ABF1	YEL057C
ABF1	YGR109W-A
ABF1	REC104
ABF1	YJL068C
ABF1	TOM40
ABF1	LSP1
ABF1	GPM2
ABF1	STE2
ABF1	SNZ3
ABF1	UGA1
ABF1	SCM4
ABF1	OST1
ABF1	CTK2
ABF1	STR2
ABF1	LOT6
ABF1	ATG33
ABF1	ADE17
ABF1	YPQ1
ABF1	AIM45
ABF1	VMA13
ABF1	ATP5
ABF1	TNA1
ABF1	FMP33
ABF1	JEN1
ABF1	RCN1
ABF1	YDR109C
ABF1	HMO1
ABF1	SDH4
ABF1	ACN9
ABF1	GRX2
ABF1	AAD6
ABF1	ROG3
ABF1	SNO3
ABF1	MSB2
ABF1	YGR042W
ABF1	SMD1
ABF1	GEP4
ABF1	PRE3
ABF1	IRC18
ABF1	PAM18
ABF1	TEN1
ABF1	ILV5
ABF1	YIM1
ABF1	MCH4
ABF1	VMA4
ABF1	ASP1
ABF1	MRPL35
ABF1	TRP4
ABF1	SUR2
ABF1	SKI6
ABF1	DIE2
ABF1	BCY1
ABF1	ELO1
ABF1	SRY1
ABF1	ADH2
ABF1	TAF14
ABF1	MET6
ABF1	TFB3
ABF1	VRG4
ABF1	ADH4
ABF1	MTC3
ABF1	VEL1
ABF1	MUP3
ABF1	YSC84
ABF1	OM45
ABF1	IMA3
ABF1	GEF1
ABF1	NUP85
ABF1	TAH11
ABF1	PAM17
ABF1	BAS1
ABF1	SUB1
ABF1	SRL1
ABF1	TUM1
ABF1	APN1
ABF1	VAC7
ABF1	SAW1
ABF1	MST28
ABF1	BDH1
ABF1	TCP1
ABF1	HYP2
ABF1	ANP1
ABF1	ERG26
ABF1	YIP1
ABF1	YHR138C
ABF1	YLR118C
ABF1	YER138W-A
ABF1	HXK2
ABF1	ADO1
ABF1	POL32
ABF1	HOC1
ABF1	MIR1
ABF1	CCP1
ABF1	LEU4
ABF1	BDH2
ABF1	AVT2
ABF1	HPA3
ABF1	IRC7
ABF1	AGA2
ABF1	YGR149W
ABF1	PRM10
ABF1	YKL100C
ABF1	SST2
ABF1	ZRC1
ABF1	PDR17
ABF1	YCR099C
ABF1	MCH1
ABF1	MBP1
ABF1	PAU3
ABF1	ARP2
ABF1	YDR124W
ABF1	RPA14
ABF1	VPS60
ABF1	URC2
ABF1	YFL065C
ABF1	YPT35
ABF1	INM1
ABF1	CTM1
ABF1	NOP9
ABF1	UGP1
ABF1	MID2
ABF1	ATG8
ABF1	GLK1
ABF1	YCL042W
ABF1	CPR5
ABF1	NUP157
ABF1	JHD1
ABF1	YGL159W
ABF1	YIP5
ABF1	MVB12
ABF1	KEL2
ABF1	SER2
ABF1	MAM33
ABF1	TIR3
ABF1	YJL171C
ABF1	PRP21
ABF1	KDX1
ABF1	ACP1
ABF1	ECM9
ABF1	RCF2
ABF1	GPD1
ABF1	YCR100C
ABF1	DIA3
ABF1	PSA1
ABF1	YDL057W
ABF1	RAD59
ABF1	TMA64
ABF1	VBA4
ABF1	DPB4
ABF1	UPS3
ABF1	GRH1
ABF1	RIB3
ABF1	FPR2
ABF1	VAB2
ABF1	COS4
ABF1	RIM15
ABF1	MOB2
ABF1	YFL068W
ABF1	TOM20
ABF1	DOG2
ABF1	GRE3
ABF1	PPE1
ABF1	AAP1
ABF1	GGA2
ABF1	MND2
ABF1	MAD3
ABF1	AIM22
ABF1	FRE6
ABF1	PAU17
ABF1	CCW14
ABF1	NUP53
ABF1	AIM36
ABF1	ALD4
ABF1	FUS3
ABF1	HXT15
ABF1	ALD5
ABF1	YER079W
ABF1	MOS2
ABF1	EST3
ABF1	DOT5
ABF1	GVP36
ABF1	CBR1
ABF1	PIR3
ABF1	PRP39
ABF1	YML079W
ABF1	GAL80
ABF1	GAS1
ABF1	TIM23
ABF1	YNR021W
ABF1	PAU14
ABF1	PAI3
ABF1	FAT3
ABF1	GRE2
ABF1	YIL169C
ABF1	FLR1
ABF1	RBG2
ABF1	YLR042C
ABF1	SOR2
ABF1	MRPL39
ABF1	YLR126C
ABF1	IRC25
ABF1	UBP5
ABF1	ALF1
ABF1	BET5
ABF1	YMR074C
ABF1	YLR346C
ABF1	MED7
ABF1	HNT1
ABF1	ATG9
ABF1	BLS1
ABF1	SHQ1
ABF1	TMN2
ABF1	FMC1
ABF1	SPS4
ABF1	YHC1
ABF1	YOR268C
ABF1	SRB6
ABF1	BIO4
ABF1	CGI121
ABF1	SRP14
ABF1	KAP120
ABF1	MRPL33
ABF1	SLD7
ABF1	SPL2
ABF1	IRC21
ABF1	YMR310C
ABF1	HPF1
ABF1	RSB1
ABF1	NAM9
ABF1	YOR387C
ABF1	ZRT3
ABF1	SPO14
ABF1	YLF2
ABF1	MSD1
ABF1	THI7
ABF1	SEC16
ABF1	SWM1
ABF1	FLO1
ABF1	SYH1
ABF1	ISW2
ABF1	PHO85
ABF1	MDL2
ABF1	ARP6
ABF1	STF1
ABF1	NGL2
ABF1	SIS2
ABF1	YOR390W
ABF1	UBC1
ABF1	PAT1
ABF1	TOF2
ABF1	IOC3
ABF1	YMD8
ABF1	YBT1
ABF1	DIP5
ABF1	ZPS1
ABF1	TRX1
ABF1	RRP1
ABF1	UBA4
ABF1	IBD2
ABF1	ECT1
ABF1	PDS5
ABF1	SEA4
ABF1	YET1
ABF1	MRPL51
ABF1	REG2
ABF1	MGM1
ABF1	MRPL44
ABF1	REB1
ABF1	SRV2
ABF1	MSC2
ABF1	YPL113C
ABF1	TRM1
ABF1	BIG1
ABF1	SPT4
ABF1	UGX2
ABF1	UBX2
ABF1	YAR068W
ABF1	HRB1
ABF1	PRP45
ABF1	PTC2
ABF1	MSO1
ABF1	SAK1
ABF1	ANR2
ABF1	YJU3
ABF1	CDC7
ABF1	PIN3
ABF1	GIT1
ABF1	YGR035C
ABF1	STU2
ABF1	RIB4
ABF1	SGF29
ABF1	MTR4
ABF1	TMA46
ABF1	AEP1
ABF1	SUM1
ABF1	CDC16
ABF1	GLO1
ABF1	MET4
ABF1	MIS1
ABF1	CMK2
ABF1	BOI1
ABF1	SET2
ABF1	ACB1
ABF1	CUE5
ABF1	ANB1
ABF1	FCF2
ABF1	CYC7
ABF1	HTS1
ABF1	MDH2
ABF1	ZRT1
ABF1	ZRT2
ABF1	DYN1
ABF1	MHP1
ABF1	LHP1
ABF1	VPS21
ABF1	YPT32
ABF1	LEO1
ABF1	PPA2
ABF1	CLB2
ABF1	NRM1
ABF1	RLP7
ABF1	YPL199C
ABF1	POL1
ABF1	ROX1
ABF1	RRP36
ABF1	FAA4
ABF1	ATP14
ABF1	TOR1
ABF1	RAD16
ABF1	GPI15
ABF1	YKL063C
ABF1	HST3
ABF1	GID7
ABF1	FHN1
ABF1	APT2
ABF1	FZO1
ABF1	LST4
ABF1	MTR2
ABF1	CBF1
ABF1	PSD1
ABF1	TIF35
ABF1	SAE3
ABF1	PET9
ABF1	FMP23
ABF1	DTR1
ABF1	YPC1
ABF1	ARO4
ABF1	SYP1
ABF1	PBP4
ABF1	TSC13
ABF1	YDR222W
ABF1	TRP2
ABF1	MAM1
ABF1	HFM1
ABF1	MND1
ABF1	SPO74
ABF1	VOA1
ABF1	AMA1
ABF1	YGR266W
ABF1	SBP1
ABF1	SNF6
ABF1	YHL026C
ABF1	RIM4
ABF1	HSE1
ABF1	YHR020W
ABF1	SPS100
ABF1	SVP26
ABF1	PFS1
ABF1	NUP159
ABF1	VID28
ABF1	CCT3
ABF1	CCT5
ABF1	EMC2
ABF1	ATP2
ABF1	ENT3
ABF1	YPK1
ABF1	RAM2
ABF1	AYT1
ABF1	SHH4
ABF1	VRP1
ABF1	DUS3
ABF1	URA5
ABF1	YOX1
ABF1	MIC17
ABF1	NAM7
ABF1	RIM11
ABF1	ICY1
ABF1	ERG2
ABF1	BCH1
ABF1	LAP3
ABF1	SSB2
ABF1	ASI2
ABF1	SIS1
ABF1	AIF1
ABF1	LEU9
ABF1	RPB2
ABF1	ALD6
ABF1	ERG10
ABF1	RPN7
ABF1	ASN1
ABF1	TIF3
ABF1	YBL029W
ABF1	PDC2
ABF1	SPO73
ABF1	RNR1
ABF1	CLC1
ABF1	TIF2
ABF1	IME2
ABF1	IME1
ABF1	THI73
ABF1	EMG1
ABF1	HMG1
ABF1	GSF2
ABF1	SPO20
ABF1	SEG1
ABF1	ARG1
ABF1	COT1
ABF1	HAP5
ABF1	SMA1
ABF1	BAP2
ABF1	PAC11
ABF1	TIR1
ABF1	CLB1
ABF1	MPS3
ABF1	SOL1
ABF1	MEK1
ABF1	GDH1
ABF1	FRE5
ABF1	MLH3
ABF1	GLR1
ABF1	RPA135
ABF1	YCR102C
ABF1	ATP16
ABF1	EBS1
ABF1	ZIP2
ABF1	NUP49
ABF1	MTC2
ABF1	MNR2
ABF1	YLR422W
ABF1	PRE10
ABF1	ATP22
ABF1	SBE2
ABF1	PRE8
ABF1	FSF1
ABF1	CDA2
ABF1	SPR1
ABF1	GIP1
ABF1	CBC2
ABF1	DMC1
ABF1	REC8
ABF1	ADY3
ABF1	NDT80
ABF1	ISC10
ABF1	SSP1
ABF1	SSP2
ABF1	SPO21
ABF1	ADY4
ABF1	SPS18
ABF1	REC107
ABF1	CSM1
ABF1	MSH4
ABF1	SPO12
ABF1	SPO22
ABF1	IDS2
ABF1	SPO71
ABF1	PCH2
ABF1	MEI4
ABF1	MRE11
ABF1	SPO77
ABF1	SAE2
ABF1	CLB5
ABF1	CLB6
ABF1	CST9
ABF1	HOP2
ABF1	MSH5
ABF1	SPO11
ABF1	MEI5
ABF1	REC114
ABF1	SPO13
ABF1	MPC54
ABF1	SPO1
ABF1	SPO16
ABF1	PIP2
ACA1	COS8
ACA1	GRE2
ACA1	IRC3
ACA1	PXR1
ACA1	SDS3
ACA1	ISY1
ACA1	BUD22
ACA1	YNL050C
ACA1	LEU1
ACA1	VTC3
ACA1	SPB1
ACA1	IRC20
ACA1	IOC4
ACA1	TOA1
ACA1	ISU2
ACA1	RPC10
ACA1	TAZ1
ACA1	TFG1
ACA1	BAT1
ACA1	MFA1
ACA1	NOP15
ACA1	YNL146W
ACA1	BAR1
ACA1	YJL144W
ACA1	SPC2
ACA1	HFA1
ACA1	MNN1
ACA1	NOP8
ACA1	STE6
ACA1	YFL052W
ACA1	DJP1
ACA1	GAS2
ACA1	RIB4
ACA1	IPK1
ACA1	ABP140
ACA1	PUS7
ACA1	URA4
ACA1	YOR019W
ACA1	USO1
ACA1	PRP16
ACA1	RPB10
ACA1	MOD5
ACA1	YAL018C
ACA1	THI2
ACA1	MEF2
ACA1	MIF2
ACA1	OAC1
ACA1	HMRA1
ACA1	STE2
ACA1	NOP10
ACA1	YTA12
ACA1	MDH2
ACA1	FIT3
ACA1	UBX7
ACA1	BUD27
ACA1	PHO81
ACA1	URA1
ACA1	DID2
ACA1	NOP4
ACA1	SAS10
ACA1	AGA2
ACA1	FCF2
ACA1	YBR090C
ACA1	GAS4
ACA1	VPS45
ACA1	TAF1
ACA1	YDL057W
ACA1	ALD5
ACA1	PEX1
ACA1	POX1
ACA1	YLF2
ACA1	BGL2
ACA1	ATG32
ACA1	CTK3
ACA1	YOL047C
ACA1	GDT1
ACA1	LYS21
ACA1	ERG3
ACA1	YIP4
ACA1	SCW4
ACA1	UTH1
ACA1	PRY2
ACA1	DAT1
ACA1	PCL2
ACA1	CHS7
ACA1	CAM1
ACA1	SOL2
ACA1	SWF1
ACA1	SNA2
ACA1	SAD1
ACA1	THR1
ACA1	LYS1
ACA1	SWD2
ACA1	RPP0
ACA1	SUR4
ACA1	MEK1
ACA1	MF(ALPHA)1
ACA1	SSH1
ACA1	UFD2
ACA1	CHO1
ACA1	ARC1
ACA1	SDH3
ACA1	EMC3
ACA1	IMD4
ACA1	TUB1
ACA1	ELP6
ACA1	MCK1
ACA1	TIP1
ACA1	WWM1
ACA1	YFR006W
ACA1	VMA16
ACA1	STE24
ACA1	LEU2
ACA1	GIC2
ACA1	GET2
ACA1	VPS73
ACA1	TOS6
ACA1	YPL113C
ACA1	PGA3
ACA1	YNL058C
ACA1	YOL019W
ACA1	YNR071C
ACA1	MCA1
ACA1	WTM2
ACA1	DUG1
ACA1	EPT1
ACA1	SSP1
ACA1	GPI16
ACA1	RPE1
ACA1	TOK1
ACA1	PER33
ACA1	ERG27
ACA1	MRPL4
ACA1	FUS2
ACA1	ERG2
ACA1	PRM1
ACA1	IPP1
ACA1	OXA1
ACA1	HAP2
ACA1	SIP2
ACA1	YIL151C
ACA1	YIL089W
ACA1	POR1
ACA1	RBD2
ACA1	BAT2
ACA1	CYS3
ACA1	ERV46
ACA1	SYN8
ACA1	PMI40
ACA1	ICT1
ACA1	ALD3
ACA1	SAM2
ACA1	CSR1
ACA1	ADH1
ACA1	TSC10
ACA1	DPP1
ACA1	TDH3
ACA1	STE3
ACA1	ARC35
ACA1	SSU1
ACA1	YDL012C
ACA1	ORM1
ACA1	PSR1
ACA1	ADH3
ACA1	MDY2
ACA1	POM33
ACA1	MCT1
ACA1	YAR075W
ACA1	PET9
ACA1	HEK2
ACA1	FUS1
ACA1	ARO2
ACA1	IMD2
ACA1	CIS3
ACA1	AVT3
ACA1	PRE8
ACA1	YMR295C
ACA1	ERR3
ACA1	PPG1
ACA1	RFA2
ACA1	YIH1
ACA1	PTR2
ACA1	GSP1
ACA1	YAH1
ACA1	ERG9
ACA1	YLR040C
ACA1	YLR042C
ACA1	PHO85
ACA1	HMLALPHA1
ACA1	ERG13
ACA1	FUN26
ACA1	ARC40
ACA1	YER010C
ACA1	YGR109W-A
ACA1	NSG1
ACA1	YJL068C
ACA1	TOM40
ACA1	LPX1
ACA1	TIM50
ACA1	YPL067C
ACA1	YPR097W
ACA1	CUR1
ACA1	TSC13
ACA1	MF(ALPHA)2
ACA1	ASC1
ACA1	BCY1
ACA1	SAG1
ACA1	ERV41
ACA1	ADH2
ACA1	AGA1
ACA1	KRE1
ACA1	SVS1
ACA1	VRG4
ACA1	MET17
ACA1	DGA1
ACA1	SRL1
ACA1	YPL229W
ACA1	FUM1
ACA1	UTR4
ACA1	YIP1
ACA1	RPN10
ACA1	OST6
ACA1	YIF1
ACA1	RPL3
ACA1	YEA6
ACA1	LAP2
ACA1	ENV9
ACA1	PGS1
ACA1	TEF2
ACA1	TUB2
ACA1	HOM6
ACA1	AKR2
ACA1	ILV6
ACA1	SAM1
ACA1	DSK2
ACA1	SCW10
ACA1	TRR2
ACA1	YMR155W
ACA1	MRPS8
ACA1	YDL211C
ACA1	BET2
ACE2	AFG2
ACE2	AMN1
ACE2	ASH1
ACE2	BMH1
ACE2	BUD9
ACE2	CDC6
ACE2	CTS1
ACE2	CUE4
ACE2	CUP1-1
ACE2	DSE1
ACE2	DSE2
ACE2	DSE3
ACE2	EGT2
ACE2	ERG6
ACE2	FRS2
ACE2	GAT1
ACE2	HMS2
ACE2	HOM2
ACE2	HOT13
ACE2	LCP5
ACE2	LSM3
ACE2	MCR1
ACE2	MDJ2
ACE2	MRPL4
ACE2	RMI1
ACE2	NIS1
ACE2	NSA2
ACE2	NVJ1
ACE2	OST5
ACE2	OXA1
ACE2	PCL2
ACE2	PCL9
ACE2	PET122
ACE2	PIR3
ACE2	PMA1
ACE2	PRY3
ACE2	PSA1
ACE2	PST1
ACE2	RME1
ACE2	ROT2
ACE2	RPA14
ACE2	RSP5
ACE2	RUP1
ACE2	SAP4
ACE2	SCP160
ACE2	SCW11
ACE2	SER3
ACE2	SFL1
ACE2	SHE10
ACE2	SIC1
ACE2	SNA2
ACE2	UTH1
ACE2	WSC4
ACE2	MIT1
ACE2	ICP55
ACE2	YER079W
ACE2	YER152C
ACE2	IGD1
ACE2	MTC3
ACE2	YHB1
ACE2	YJR149W
ACE2	YKL151C
ACE2	RCF2
ACE2	ZWF1
ACE2	GLC3
ACE2	YNL144C
ACE2	ISF1
ACE2	DSE4
ACE2	ICS2
ACE2	NUP100
ACE2	REG2
ACE2	WTM1
ACE2	MCM2
ACE2	MUM2
ACE2	IFA38
ACE2	OM14
ACE2	SNQ2
ACE2	SBH1
ACE2	ITC1
ACE2	VID30
ACE2	YHL012W
ACE2	OCA5
ACE2	MSR1
ACE2	EGD2
ACE2	MDM31
ACE2	HSP150
ACE2	YJL160C
ACE2	YML003W
ACE2	GLO1
ACE2	TPS3
ACE2	TPM1
ACE2	RAS2
ACE2	KSS1
ACE2	YKR041W
ACE2	MGM101
ACE2	YMR134W
ACE2	GUF1
ACE2	BAT2
ACE2	AIM9
ACE2	TAH11
ACE2	RPA34
ACE2	TIM23
ACE2	ASN2
ACE2	ECM32
ACE2	YEA6
ACE2	YCK2
ACE2	CDC26
ACE2	YER077C
ACE2	PCL10
ACE2	ISR1
ACE2	PCL8
ACE2	PIR1
ACE2	AIM44
ACE2	REE1
ACE2	SUN4
ACE2	PUN1
ACE2	HIS1
ACE2	CYK3
ACE2	YLR049C
ACE2	YNL046W
ACE2	PRR1
ACE2	FTH1
ACE2	ESF2
ACE2	MET6
ACE2	ROX1
ACE2	RGI1
ACE2	APJ1
ACE2	GSY1
ACE2	HSP78
ACE2	YJR096W
ACE2	OPI10
ACE2	HSP104
ACE2	RTC2
ACE2	HOS4
ACE2	ICY1
ACE2	ICY2
ACE2	CMK2
ACE2	YAR1
ACE2	YLR108C
ACE2	SSA4
ACE2	YKR075C
ACE2	YRO2
ACE2	YNR034W-A
ACE2	PAU21
ACE2	OYE3
ACE2	PIN3
ACE2	UBP11
ACE2	ZPR1
ACE2	OSW2
ACE2	MTL1
ACE2	LST8
ACE2	VHR1
ACE2	NCE102
ACE2	TMA10
ACE2	YOR385W
ACE2	CTH1
ACE2	TIR1
ACE2	HSP26
ACE2	GPD2
ACE2	FUN19
ACE2	RPS12
ACE2	CDD1
ACE2	CTT1
ACE2	YDR374C
ACE2	YBR138C
ACE2	TPO4
ACE2	PHD1
ACE2	TOS8
ACE2	YMR084W
ACE2	RPS3
ACE2	DIA1
ACE2	CRP1
ACE2	BAG7
ACE2	PHM8
ACE2	CUR1
ACE2	RTS3
ACE2	SIS1
ACE2	OLE1
ACE2	ECM18
ACE2	HAL5
ACE2	YLR271W
ACE2	YNR014W
ACE2	PXR1
ACE2	PAU3
ACE2	FRT2
ACE2	YNL034W
ACE2	KIN82
ACE2	YPL014W
ACE2	PKP2
ACE2	SFK1
ACE2	URA10
ACE2	CMR3
ACE2	SSE2
ACE2	RMA1
ACE2	JEN1
ACE2	YER158C
ACE2	ALD3
ACE2	PHO5
ACE2	YGR237C
ACE2	PAU24
ACE2	ICL1
ACE2	NQM1
ACE2	YGL117W
ACE2	YER053C-A
ACE2	YNL217W
ACE2	MAE1
ACE2	FAA4
ACE2	NEW1
ACE2	RRT13
ACE2	GYP7
ACE2	PAU2
ACE2	YDR124W
ACE2	RPI1
ACE2	CRC1
ACE2	MPC54
ACE2	YDR366C
ACE2	TID3
ACE2	YJR085C
ACE2	SSP120
ACE2	CDC31
ACE2	YDR222W
ACE2	RPL29
ACE2	LEU1
ACE2	CSE4
ACE2	SNF7
ACE2	VPS5
ACE2	YPR114W
ACE2	YDR034C-A
ACE2	ISU2
ACE2	HNT3
ACE2	RPC10
ACE2	MRPL44
ACE2	SUI1
ACE2	SPT4
ACE2	TVP18
ACE2	LSM7
ACE2	PGA2
ACE2	NDJ1
ACE2	RDL1
ACE2	ATP20
ACE2	CDC13
ACE2	YGR250C
ACE2	BAT1
ACE2	TIM12
ACE2	MFA1
ACE2	YNL146W
ACE2	ATP19
ACE2	ZEO1
ACE2	ATP15
ACE2	LSM2
ACE2	BAR1
ACE2	YJL144W
ACE2	SPC2
ACE2	LSM6
ACE2	TOS3
ACE2	RBL2
ACE2	RTC6
ACE2	SWC5
ACE2	HTB1
ACE2	DDR48
ACE2	TOM6
ACE2	YPR147C
ACE2	HHF1
ACE2	RGA2
ACE2	BNA1
ACE2	YSY6
ACE2	MNN1
ACE2	RAD14
ACE2	TRI1
ACE2	ECM8
ACE2	GNA1
ACE2	LPD1
ACE2	ACB1
ACE2	NOP8
ACE2	SNX3
ACE2	APL5
ACE2	STE6
ACE2	YML037C
ACE2	GAS2
ACE2	RIB4
ACE2	CMC2
ACE2	AIM5
ACE2	EMC5
ACE2	SSS1
ACE2	FMC1
ACE2	TMA7
ACE2	YPL225W
ACE2	TOA2
ACE2	CWP1
ACE2	YLR042C
ACE2	URA4
ACE2	ATX1
ACE2	YBR013C
ACE2	SLM5
ACE2	TIM10
ACE2	RPA12
ACE2	PRP16
ACE2	RPB10
ACE2	HEM14
ACE2	OAC1
ACE2	TRX1
ACE2	MRPL39
ACE2	HSP10
ACE2	HMRA1
ACE2	STE2
ACE2	YGR015C
ACE2	NOP10
ACE2	MDH2
ACE2	TIM11
ACE2	SPO19
ACE2	BUD27
ACE2	GRX1
ACE2	URA1
ACE2	UBA2
ACE2	CHD1
ACE2	ADK2
ACE2	DID2
ACE2	SNU56
ACE2	TOM7
ACE2	YDL121C
ACE2	AGA2
ACE2	RPN13
ACE2	YBR090C
ACE2	ULI1
ACE2	TIM8
ACE2	AIM26
ACE2	IRC25
ACE2	TAF1
ACE2	KDX1
ACE2	YML108W
ACE2	FKS3
ACE2	SPO1
ACE2	DAP1
ACE2	YPL108W
ACE2	YDR179W-A
ACE2	RPC17
ACE2	MAD3
ACE2	CTF13
ACE2	YOL159C
ACE2	SGF29
ACE2	HNT2
ACE2	ALD5
ACE2	TRX2
ACE2	ATP18
ACE2	FLC1
ACE2	COX4
ACE2	GSC2
ACE2	YGK3
ACE2	MAL33
ACE2	CSI2
ACE2	PMT6
ACE2	YPL067C
ACE2	MIR1
ACE2	ERG10
ACE2	AXL2
ACE2	TRL1
ACE2	DLD1
ACE2	PIL1
ACE2	CNS1
ACE2	CDC39
ACE2	SCC2
ACE2	UTP18
ACE2	APQ12
ACE2	DNM1
ACE2	CHS3
ACE2	COR1
ACE2	RPM2
ACE2	CAR2
ACE2	CIT1
ACE2	AQR1
ACE2	VTC3
ACE2	CGR1
ACE2	BAP3
ACE2	SYG1
ACE2	IDH1
ACE2	NDE1
ACE2	MIC17
ACE2	NTE1
ACE2	CRH1
ACE2	SVS1
ACE2	RNT1
ACE2	BNA3
ACE2	MSC7
ACE2	HMT1
ACE2	GIC2
ACE2	PRY2
ACE2	ECM13
ACE2	STR3
ACE2	UTR2
ACE2	VHT1
ACE2	SYC1
ACE2	DLD3
ACE2	GIN4
ACE2	PYC1
ACE2	MMP1
ACE2	MET10
ACE2	MET5
ACE2	GNP1
ACE2	YOL019W
ACE2	IDP2
ACE2	VTS1
ACE2	CYC1
ACE2	PHM6
ACE2	MXR1
ACE2	IDH2
ACE2	SAM3
ACE2	GAL80
ACE2	UPS2
ACE2	GAL3
ACE2	MET3
ACE2	FAR1
ACE2	TOS6
ACE2	ILV5
ACE2	MHT1
ACE2	CLN1
ACE2	MPD1
ACE2	RNR1
ACE2	PHO89
ACE2	ACO1
ACE2	MUP1
ACE2	MET14
ACE2	SGS1
ACE2	PDH1
ACE2	SEO1
ACE2	EXG1
ACE2	CDC20
ACE2	SIP5
ACE2	GAL1
ACE2	GAL10
ACE2	GAL2
ACE2	GAL7
ACE2	APA1
ACE2	NPL3
ACE2	FTR1
ACE2	PDA1
ACE2	ADE5,7
ACE2	POX1
ACE2	YLF2
ACE2	MSA2
ACE2	PUB1
ACE2	LYS21
ACE2	ERG3
ACE2	LAP3
ACE2	DIG1
ACE2	CDS1
ACE2	ARO3
ACE2	KEI1
ACE2	SCW4
ACE2	PAN6
ACE2	CAB2
ACE2	YJR015W
ACE2	DAT1
ACE2	HXT2
ACE2	VAN1
ACE2	SEC59
ACE2	EOS1
ACE2	THI72
ACE2	YBR220C
ACE2	PCS60
ACE2	HEM2
ACE2	ERG4
ACE2	CYS4
ACE2	TPC1
ACE2	CHO2
ACE2	TDH1
ACE2	ALT1
ACE2	ADE16
ACE2	FMP42
ACE2	MSA1
ACE2	FIT2
ACE2	PHO3
ACE2	MTC5
ACE2	SSY1
ACE2	CAB1
ACE2	AUA1
ACE2	SAD1
[truncated: 142,466 more rows]

## Sheet: Pnet
CDC73	CTR9
CTR9	CDC73
CDC73	LEO1
LEO1	CDC73
CDC73	PAF1
PAF1	CDC73
CDC73	POB3
POB3	CDC73
CDC73	RTF1
RTF1	CDC73
CDC73	SPT16
SPT16	CDC73
CHD1	CKA1
CKA1	CHD1
CHD1	CKA2
CKA2	CHD1
CHD1	CKB1
CHD1	CKB2
CHD1	POB3
POB3	CHD1
CHD1	SPT16
SPT16	CHD1
CTR9	LEO1
LEO1	CTR9
CTR9	PAF1
PAF1	CTR9
CTR9	POB3
POB3	CTR9
CTR9	RTF1
RTF1	CTR9
CTR9	SPT16
SPT16	CTR9
CWC2	CDC40
CWC2	CEF1
CWC2	CLF1
CWC2	CWC22
CWC2	CWC23
CWC2	ECM2
CWC2	ISY1
CWC2	LEA1
CWC2	PRP19
CWC2	PRP43
CWC2	PRP45
CWC2	PRP46
CWC2	PRP8
CWC2	SMB1
CWC2	SMD1
CWC2	SMD3
CWC2	SNT309
CWC2	SNU114
CWC2	SYF1
CWC2	SYF2
CWC2	YJU2
CWC2	NTR2
CWC2	SPP382
SPP382	CWC2
CWC25	CLF1
CWC25	PRP19
CWC25	PRP8
CWC25	SNU114
DSN1	AME1
DSN1	CHL4
DSN1	CTF19
DSN1	CTF3
DSN1	MCM22
DSN1	MTW1
DSN1	NKP1
DSN1	NSL1
NSL1	DSN1
DSN1	OKP1
GWT1	DED81
GWT1	MRC1
GWT1	SEC63
GWT1	SEC7
GWT1	AIM25
LEO1	PAF1
PAF1	LEO1
LEO1	POB3
POB3	LEO1
LEO1	RTF1
RTF1	LEO1
LEO1	SPT16
SPT16	LEO1
NAF1	CBF5
NSL1	AME1
NSL1	CHL4
NSL1	CTF19
NSL1	CTF3
NSL1	MCM22
NSL1	MTW1
NSL1	NKP1
NSL1	OKP1
PAF1	POB3
POB3	PAF1
PAF1	RTF1
RTF1	PAF1
PSF2	PSF1
PSF2	PSF3
PSF2	SLD5
RPO21	RPB3
RPB3	RPO21
RPO21	SPT6
RPO21	TFG1
TFG1	RPO21
RPO21	TFG2
TFG2	RPO21
RPO21	TAF14
TAF14	RPO21
RTF1	POB3
POB3	RTF1
RTF1	SPT16
SPT16	RTF1
SPT16	CKA1
SPT16	CKA2
SPT16	CKB1
SPT16	CKB2
SPT16	PAF1
SPT16	POB3
POB3	SPT16
SPT5	RPO21
RPO21	SPT5
TFG1	RPB2
TFG1	TFG2
TFG2	TFG1
TFG1	TAF14
TAF14	TFG1
TIM50	TOM40
NSE3	MMS21
NSE3	NSE1
NSE3	NSE4
NSE3	SMC6
NSE3	SMC5
ESF1	BFR2
ESF1	HCA4
ESF1	LCP5
ESF1	NOP58
ESF1	UTP9
ESF1	ENP2
YPI1	GLC7
YPI1	SDS22
SWC4	ARP4
SWC4	IKI3
SWC4	ESA1
SWC4	RVB1
SWC4	RVB2
SWC4	TRA1
SWC4	EAF1
SWC4	YAF9
SWC4	SWR1
SWC4	EAF5
SWC4	YNG2
TAM41	HSP60
YPP1	STT4
SSF1	BRX1
SSF1	DBP9
SSF1	DRS1
SSF1	EBP2
SSF1	ERB1
SSF1	HAS1
SSF1	MAK16
SSF1	NIP7
SSF1	NOG1
SSF1	NOP16
SSF1	NOP2
SSF1	NOP4
SSF1	NOP7
SSF1	NSA1
SSF1	RPF1
SSF1	RPF2
SSF1	RPL10
SSF1	RPL30
SSF1	RPL32
SSF1	RPL38
SSF1	RLP7
SSF1	RRP1
SSF1	TIF6
SSF1	SSF1
SSF1	YTM1
IPI1	IPI3
IPI1	RIX1
NOP9	GCD6
NOP9	NSR1
NOP9	SNU13
TTI2	RSM23
CAB3	SIS2
CAB3	VHS3
MIA40	ADH1
MIA40	KAP123
MIA40	TOM40
KAE1	GON7
TRZ1	NUC1
TRZ1	YMR099C
RIX7	AMN1
RIX7	AXL2
RIX7	IMH1
RIX7	PEX19
RIX7	PFK27
RIX7	RGT2
RIX7	RPA190
RIX7	SST2
RIX7	TRX1
RIX7	TRX2
RIX7	RIC1
RIX7	RAX2
USB1	COR1
USB1	PRP19
RMP1	POP1
RMP1	POP3
RMP1	POP4
RMP1	POP5
RMP1	POP6
RMP1	POP8
RMP1	RPP1
RMP1	SNM1
SPP382	BRR2
SPP382	CDC40
SPP382	CEF1
SPP382	CLF1
SPP382	CWC23
SPP382	ECM2
SPP382	PRP19
SPP382	PRP43
SPP382	PRP45
SPP382	PRP46
SPP382	PRP8
SPP382	SMB1
SPP382	SMD3
SPP382	SMX3
SPP382	SNT309
SPP382	SNU114
SPP382	SYF1
SPP382	NTR2
NSE5	KRE29
NSE5	MMS21
NSE5	NSE4
NSE5	SMC5
LTO1	YAE1
EMW1	GRS1
EMW1	KAR2
EMW1	TUB3
JIP5	BRE1
RSR1	CDC42
CDC42	RSR1
NUG1	NOC2
NUG1	NOC3
NUG1	RIX1
NUG1	MDN1
SET2	RPO21
SET2	RPB2
CDC24	RSR1
SET2	CHD1
SET2	SHG1
SET2	SDC1
SET2	SWD3
SET2	SPP1
SET2	SWD1
SET2	BRE2
SET2	HOS2
SET2	HST1
SET2	LEO1
SET2	SET3
SET2	SIF2
SET2	SNT1
SET2	CPR1
SET2	HOS4
BNI1	SWE1
BUD6	SWE1
CDC42	BEM1
CDC42	BEM4
CDC42	BNI1
CDC42	BUD6
CDC42	CAP1
CDC42	CAP2
CDC42	CLA4
CDC42	ELP2
CDC42	ELP3
CDC42	ELP4
CDC42	ELP6
CDC42	GIC2
CDC42	HUR1
CDC42	LTE1
CDC42	MSB1
CDC42	MSB3
CDC42	PEA2
CDC42	PMR1
CDC42	SEC66
CDC42	SPA2
CDC42	SSD1
CDC42	SUM1
CDC42	SWF1
CDC42	SWI4
CDC42	UBA4
CDC42	SLM4
CDC42	PAT1
CDC42	NCS6
CDC73	SET2
SET2	CDC73
CLA4	STE20
CLA4	UBA4
CLA4	APC9
CLA4	ASF1
CLA4	BCK1
CLA4	BEM1
CLA4	BEM2
CLA4	BEM4
CLA4	BNI1
CLA4	BUD6
CLA4	CHS3
CLA4	CHS5
CLA4	CHS6
CLA4	CHS7
CLA4	CTF4
CLA4	CTF8
CLA4	DCC1
CLA4	EDE1
CLA4	ELP2
CLA4	ELP6
CLA4	FAB1
CLA4	FKH2
CLA4	GIM3
CLA4	GIM5
CLA4	ITC1
CLA4	IXR1
CLA4	MGA2
CLA4	SLT2
CLA4	NIP100
CLA4	PEA2
CLA4	PRE9
CLA4	RAD54
CLA4	RIM20
CLA4	RPN10
CLA4	RRD1
CLA4	RTT101
CLA4	RTT106
CLA4	SAP30
CLA4	SEM1
CLA4	SGF73
CLA4	SHS1
CLA4	SKT5
CLA4	SLK19
CLA4	SMI1
CLA4	SPA2
CLA4	SPO12
CLA4	SWD3
CLA4	SWI4
CLA4	UBP8
CLA4	URE2
CLA4	RXT2
CLA4	DYN2
CLA4	NCS6
CLA4	HOS4
CLA4	VAC14
CLA4	RAD10
CLA4	NCS2
CLA4	SGF11
ECM1	NUG1
MTR2	ECM1
NUG1	MTR2
PEA2	SWE1
PHO85	ANP1
PHO85	BCK1
PHO85	BEM1
PHO85	BEM2
PHO85	BEM4
PHO85	BNI1
PHO85	BRE1
PHO85	CHO2
PHO85	CLA4
PHO85	ERD1
PHO85	FKS1
PHO85	FKS3
PHO85	GCR2
PHO85	GSH1
PHO85	HOC1
PHO85	LEM3
PHO85	MNN10
PHO85	SLT2
PHO85	NUM1
PHO85	OPI3
PHO85	PAC10
PHO85	PMR1
PHO85	RGD1
PHO85	ROM2
PHO85	RTS1
PHO85	SFL1
PHO85	SHC1
PHO85	SMF1
PHO85	TUS1
PHO85	SPT4
PHO85	SRB8
PHO85	SSN2
PHO85	SWI4
PHO85	TAT2
PHO85	TPM1
PHO85	UME6
PHO85	VAM3
PHO85	VAN1
PHO85	VIK1
PHO85	VPS29
PHO85	VPS35
PHO85	VPS38
PHO85	NHX1
PHO85	SLG1
PHO85	WSC4
PHO85	TPA1
PHO85	YGL015C
PHO85	RTS3
PHO85	YJR142W
PHO85	YKE2
PHO85	MCH4
SET2	ARP6
SET2	BEM4
SET2	BRE1
SET2	BRE5
SET2	DCC1
SET2	DEP1
SET2	GIM3
SET2	GIM5
SET2	HTZ1
SET2	LGE1
SET2	MON2
SET2	MSC1
SET2	RIM21
SET2	RTF1
SET2	SEC22
SET2	SHY1
SET2	SOH1
SET2	SWC3
SET2	SWR1
SET2	VAC14
SET2	VAM3
SET2	EAF1
SET2	VPS71
SET2	SLM3
SET2	RIM8
SET2	CTR9
SET2	PAF1
SPA2	SWE1
STE20	SWE1
RRD1	SWE1
PHO80	PHO4
PHO80	VTC4
SMC5	SAP1
SMC5	FRT2
NSE3	HAP5
NSE3	NAF1
NSE3	QRI1
NSE3	RIF2
NSE5	ARL1
NSE5	SLX5
NSE5	MCM21
NSE5	PAC1
NSE5	SMT3
NSE5	STB2
NSE5	SWM1
NSE5	UBC9
NSE5	UFD1
SSF1	RRP14
CWC2	BRR2
ERB1	NOP7
NOP7	ERB1
ERB1	YTM1
UTP8	UTP10
UTP10	UTP8
UTP8	POL5
UTP8	NAN1
UTP8	UTP4
UTP4	UTP8
UTP8	UTP9
UTP9	UTP8
UTP8	UTP15
UTP9	UTP10
UTP10	UTP9
UTP9	POL5
UTP9	NAN1
UTP9	UTP15
UTP9	UTP4
UTP4	UTP9
UTP10	POL5
UTP10	NAN1
UTP10	UTP4
UTP4	UTP10
UTP10	UTP15
UTP21	DIP2
UTP21	PWP2
UTP21	UTP13
UTP13	UTP21
UTP21	UTP18
UTP18	UTP21
UTP21	UTP6
UTP18	DIP2
UTP18	PWP2
UTP18	UTP13
UTP13	UTP18
UTP18	UTP6
UTP13	DIP2
UTP13	PWP2
UTP13	UTP6
UTP22	RRP7
UTP22	CKA1
UTP22	CKA2
UTP22	CKB1
UTP22	CKB2
CKB2	UTP22
PXA1	KES1
NOP7	TIF6
NOP7	NIP7
NOP7	BRX1
NOP7	NOG1
NOP7	MAK16
NOP7	HAS1
NOP7	DRS1
NOP7	RRF1
NOP7	EBP2
NOP7	RLP7
NOP7	RRP1
NOP7	SPB1
NOP7	YTM1
NOP7	LOC1
NOP7	MRT4
NOP7	NOP15
NOP7	NOP16
NOP7	NSA1
NOP7	NSA2
NOP7	CIC1
NOP7	RLP24
MES1	ARC1
MES1	MES1
MES1	GUS1
TIF4631	GUS1
TPA1	TPA1
KEL3	KEL3
DBP3	BMH1
DBP3	DBP3
DBP3	NSR1
NSR1	DBP3
NOP58	NSR1
NSR1	NOP58
NSR1	NSR1
VIP1	NSR1
DBP3	CBF5
DBP3	GAR1
DBP3	NHP2
GAR1	CBF5
GAR1	GAR1
GAR1	NHP2
GAR1	NOP6
GAR1	YGR283C
YGR283C	GAR1
GAR1	YMR310C
NOP58	CBF5
NSR1	CBF5
RTF1	CBF5
UTP9	CBF5
VIP1	CBF5
YGR283C	CBF5
YGR283C	NHP2
YGR283C	YGR283C
YGR283C	YMR310C
DBP3	NOP56
NOP58	NOP58
NOP58	RVB2
NOP58	NOP56
NSR1	NOP56
CIC1	FUN12
DBP7	DBP7
DBP7	FUN12
DBP7	MAK21
DBP7	RRP5
GCD11	FUN12
MAK21	FUN12
MAK21	MAK21
MAK21	RRP5
RRP5	MAK21
NOC2	MAK21
MAK21	NOC2
NOC2	RRP5
PRT1	FUN12
RRP5	RRP5
UTP8	RRP5
ALB1	FUN12
HCA4	HCA4
MTR4	AIR2
MTR4	MTR4
MTR4	PAP2
RRP6	MTR4
DBP7	NAT3
MDM20	MDM20
MDM20	NAT3
NAT3	MDM20
NAT3	NAT3
NOC2	NOC2
NOC2	NOC3
NOC3	NOC2
NOC3	NOC3
NOC3	PUS7
PUS7	PUS7
SAP185	RAT1
SAP185	SAP185
SAP185	SIT4
SIT4	SAP185
SIT4	RCK2
SIT4	SAP155
SIT4	SAP190
SIT4	SIT4
SSD1	SAP190
BRR2	BRR2
BRR2	PRP8
LSM5	PRP8
BRR2	PRP4
BRR2	SNU114
XRN1	XRN1
XRN1	LSM1
XRN1	PAT1
PAT1	XRN1
XRN1	YGR054W
LSM3	XRN1
LSM3	LSM1
LSM3	LSM6
LSM3	PAT1
LSM3	PRP24
LSM3	PRP3
LSM3	PRP4
LSM3	PRP6
LSM3	SNU114
LSM3	SWR1
LSM5	XRN1
LSM5	LSM1
LSM5	LSM6
LSM5	PAT1
LSM6	XRN1
LSM6	LSM1
LSM6	LSM6
LSM6	PAT1
LSM6	PRP3
PAT1	PAT1
PRP3	PRP4
PRP3	PRP6
PRP3	SNU114
PRP3	STT4
DBP3	NOP1
HCA4	NOP1
XRN1	NOP1
MDM20	NOP1
NOC2	NOP1
NOP58	NOP1
NSR1	NOP1
TIF4631	NOP1
TMA64	NOP1
DBP7	DED1
GAR1	DED1
XRN1	DED1
MTR4	DED1
NOC3	DED1
NOP58	DED1
NSR1	DED1
SAP185	DED1
TIF35	DED1
TIF4631	DED1
TMA64	DED1
HCA4	PAB1
KEL3	PAB1
MTR4	PAB1
NOC2	PAB1
NOC3	PAB1
NOP58	PAB1
NSR1	PAB1
RRP5	PAB1
TIF4631	PAB1
TMA64	TMA64
RPB5	IML1
TIF4631	CDC33
TIF4631	CDC48
TIF4631	IML1
TIF4631	KAP123
TIF4631	TIF2
TIF4631	TIF4631
TIF4631	TOP1
TIF4631	YEF3
TPA1	YEF3
KEL3	NPL3
NOP58	NPL3
NPL3	NPL3
NOP58	RRP9
RRP9	RRP9
DIS3	CSL4
DIS3	DIS3
DIS3	RRP4
DIS3	RRP40
DIS3	RRP42
DIS3	RRP45
RRP45	DIS3
DIS3	RRP46
RRP46	DIS3
DIS3	RRP6
RRP6	DIS3
DIS3	SKI6
DIS3	SKI7
LRP1	CSL4
LRP1	DIS3
LRP1	LRP1
LRP1	RRP4
LRP1	RRP40
LRP1	RRP43
LRP1	RRP45
LRP1	RRP46
LRP1	RRP6
RPC40	RRP6
RPO21	RRP6
RRP45	CSL4
RRP45	RRP4
RRP45	RRP40
RRP45	RRP43
RRP45	RRP45
RRP45	RRP46
RRP46	RRP45
RRP45	RRP6
RRP6	RRP45
RRP45	SKI6
RRP46	CSL4
RRP46	RRP4
RRP46	RRP40
RRP46	RRP42
RRP46	RRP43
RRP46	RRP46
RRP46	RRP6
RRP6	RRP46
RRP46	SKI6
RRP46	SKI7
RRP6	CSL4
RRP6	RRP4
RRP6	RRP40
RRP6	RRP42
RRP6	RRP43
RRP6	RRP6
RRP6	SKI6
RPA34	RPC19
RPB5	RPC19
RPB5	RPC53
RPC17	RET1
RPC17	RPC17
RPC17	RPC25
RPC25	RPC17
RPC17	RPC34
RPC17	RPC37
RPC17	RPC82
RPC17	RPO31
RPC25	PSY2
RPC25	RET1
RPC25	RPC19
RPC25	RPC31
RPC25	RPC34
RPC25	RPC37
RPC25	RPC53
RPC25	RPC82
RPC25	RPO31
RPC34	RPC31
RPC34	RPC34
RPC34	RPC82
RPC34	RPO31
RPO31	RPC34
RPC34	STU1
RPC40	RET1
RPC40	RPC19
RPO31	RET1
RPO31	RPC37
RPO31	RPC82
RPO31	RPO31
RPA190	RPB5
RPB5	RPA190
RPA190	RPO26
RPA34	RPB5
RPB5	RPA34
RPA34	RPO26
RPA49	RPB5
RPB5	RPA49
RPA49	RPO26
RPB3	RPB2
RPB3	RPB3
RPB3	RPB4
RPB3	RPB5
RPB5	RPB3
RPB3	RPB7
RPB3	RPO26
RPB5	RPB2
RPB5	RPB4
RPB5	RPB5
RPB5	RPO21
RPO21	RPB5
RPB5	RPO26
RPB5	TAF14
RPB5	TFG1
RPB5	TFG2
RPC25	RPB5
RPC25	RPO26
RPC40	RPB5
RPB5	RPC40
RPC40	RPO26
RPO21	RPB2
RPO21	RPB4
RPO21	RPB7
RPO21	RPO21
RPO21	RPO26
TFG1	RPB3
TFG1	TFG1
NOP58	RPA49
RPA190	RPA135
RPA190	RPA190
RPA190	RPA34
RPA34	RPA190
RPA190	RPA43
RPA190	RPA49
RPA49	RPA190
RPA190	RPC40
RPC40	RPA190
RPA34	RPA135
RPA34	RPA34
RPA34	RPA43
RPA34	RPA49
RPA49	RPA34
RPA34	RPC40
RPC40	RPA34
RPA34	FMP52
RPA49	RPA135
RPA49	RPA43
RPA49	RPA49
RPA49	RPC40
RPC40	RPA49
RPB5	RPA135
RPB5	RPA43
RPC17	RPC40
RPC25	RPC40
RPC40	RPA135
RPC40	RPA43
RPC40	RPC40
RPO31	RPC40
RRP45	RPA49
RRB1	RPL3
RRB1	RRB1
RRP6	RRB1
CBC2	CBC2
CBC2	STO1
STO1	CBC2
CDC40	CBC2
CDC40	STO1
STO1	STO1
ERB1	ERB1
NOP7	NOP7
RRP8	RRP8
HPR1	SUB2
MFT1	SUB2
SUB2	SUB2
HPR1	HPR1
HPR1	MFT1
MFT1	HPR1
HPR1	THO2
THO2	HPR1
HPR1	THP2
THP2	HPR1
MFT1	MFT1
MFT1	THO2
THO2	MFT1
MFT1	THP2
THP2	MFT1
MFT1	TEX1
THO2	THO2
THO2	THP2
THP2	THO2
THO2	TEX1
THP2	THP2
THP2	TEX1
GCD11	STH1
NPL6	ARP7
NPL6	ARP9
NPL6	NPL6
NPL6	RSC2
NPL6	RSC3
RSC3	NPL6
NPL6	RSC4
NPL6	RSC58
RSC58	NPL6
NPL6	RSC6
NPL6	RSC8
RSC8	NPL6
NPL6	RSC9
NPL6	SFH1
NPL6	STH1
RSC2	ARP7
RSC2	ARP9
RSC2	RSC2
RSC2	RSC58
RSC58	RSC2
RSC2	RSC6
RSC2	RSC8
RSC8	RSC2
RSC2	STH1
RSC3	ARP7
RSC3	ARP9
RSC3	RSC2
RSC3	RSC3
RSC3	RSC4
RSC3	RSC58
RSC58	RSC3
RSC3	RSC6
RSC3	RSC8
RSC3	RSC9
RSC3	STH1
RSC4	ARP7
RSC4	ARP9
RSC4	RSC2
RSC4	RSC4
RSC4	RSC58
RSC58	RSC4
RSC4	RSC6
RSC4	RSC9
RSC4	SFH1
RSC4	STH1
RSC58	ARP7
RSC58	ARP9
RSC58	RSC58
RSC58	RSC6
RSC58	RSC8
RSC8	RSC58
RSC58	RSC9
RSC58	RTT102
RTT102	RSC58
RSC58	STH1
RSC8	ARP7
RSC8	ARP9
RSC8	RSC4
RSC8	RSC6
RSC8	RSC8
RSC8	RSC9
RSC9	RSC8
RSC8	SFH1
RSC8	STH1
RSC9	ARP9
RSC9	STH1
RTT102	ARP7
RTT102	ARP9
RTT102	NPL6
RTT102	RSC6
RTT102	RSC8
RTT102	RTT102
RTT102	STH1
MED7	MED4
MED7	NUT1
MED7	SIN4
SRB5	MED7
SRB5	NUT1
SRB5	RGR1
SRB5	SIN4
SRB5	SRB2
SRB5	SRB5
PTA1	ILS1
TFC1	ILS1
TFC1	TFC1
TFC1	TFC4
TFC1	TFC7
MUD1	MUD1
MUD1	PRP39
MUD1	PRP40
MUD1	SNU71
PRP40	PRP39
PRP40	PRP40
PRP40	PRP42
PTA1	MUD1
SNU56	MUD1
SNU56	PRP39
SNU56	PRP40
SNU56	SNP1
SNU56	SNU71
SNU56	TRA1
PTA1	EMW1
EMW1	EMW1
DST1	DST1
RPB5	DST1
ARX1	ARX1
ARX1	ALB1
ALB1	ARX1
CIC1	CIC1
ALB1	CIC1
NOP12	BRX1
NOP12	NOP12
NOP12	PWP1
PWP1	PWP1
VIP1	PWP1
SDA1	NAP1
VIP1	NAP1
REI1	NAP1
REI1	REI1
TRZ1	NAP1
TRZ1	TRZ1
CEX1	NAP1
GAR1	ESF1
ESF1	ESF1
DST1	POL5
HCA4	UTP9
UTP10	UTP10
UTP10	UTP5
UTP4	NAN1
UTP4	UTP15
UTP4	UTP4
UTP8	UTP5
UTP8	UTP8
UTP9	UTP5
UTP9	UTP9
VIP1	VIP1
CEX1	CEX1
CDC73	CDC73
CHD1	CHD1
CTR9	CTR9
LEO1	LEO1
PAF1	PAF1
POB3	POB3
RTF1	RTF1
SPT16	SPT16
VIP1	POB3
CKA1	CKA1
CKA1	CKA2
CKA2	CKA1
CKA1	CKB1
CKA1	CKB2
CKB2	CKA1
CKA2	CKA2
CKA2	CKB1
CKA2	CKB2
CKB2	CKA2
CKB2	CKB1
CKB2	CKB2
POB3	CKA1
POB3	CKA2
POB3	CKB1
POB3	CKB2
CAB3	CKA1
CAB3	CKA2
CKA1	RRP7
UTP22	UTP22
CAB3	UTP22
CAB3	CAB3
NPL6	RPN1
RPN1	RPN1
RPN1	RPN10
RPN10	RPN1
RPN1	RPN11
RPN1	RPN12
RPN1	RPN2
RPN1	RPN3
RPN1	RPN5
RPN1	RPN6
RPN6	RPN1
RPN1	RPN8
RPN8	RPN1
RPN1	RPN9
RPN1	RPT1
RPN1	RPT2
RPN1	RPT3
RPN1	RPT6
RPN1	UBP6
UBP6	RPN1
RPN10	RPN10
RPN10	RPN11
RPN10	RPN12
RPN10	RPN2
RPN10	RPN3
RPN10	RPN5
RPN10	RPN6
RPN10	RPN7
RPN10	RPN9
RPN10	RPT1
RPN10	RPT3
RPN10	RPT6
RPN6	RPN11
RPN6	RPN5
RPN6	RPN6
RPN6	RPN7
RPN6	RPN8
RPN8	RPN6
RPN6	RPN9
RPN6	RPT1
RPN6	RPT6
RPT6	RPN6
RPN6	RTK1
RPN8	RPN12
RPN8	RPN2
RPN8	RPN3
RPN8	RPN9
RPT6	RPN11
RPT6	RPN12
RPT6	RPN5
RPT6	RPN7
RPT6	RPN8
RPT6	RPN9
RPT6	RPT1
RPT6	RPT2
RPT6	RPT6
UBP6	RPN2
UBP6	RPN7
UBP6	RPN8
UBP6	RPN9
UBP6	RPT1
UBP6	RPT3
UBP6	UBP6
GCD11	NIP1
GCD11	RPG1
GCD11	TIF5
NIP1	HCR1
NIP1	NIP1
NIP1	PRT1
PRT1	NIP1
NIP1	RPG1
NIP1	TIF34
NIP1	TIF35
TIF35	NIP1
NIP1	TIF5
PRT1	HCR1
PRT1	PRT1
PRT1	RPG1
PRT1	TIF34
PRT1	TIF35
TIF35	PRT1
PRT1	TIF5
RLI1	HCR1
RLI1	NIP1
TIF35	HCR1
TIF35	RPG1
TIF35	TIF34
TIF35	TIF35
GCD1	GCD1
GCD1	GCD11
GCD11	GCD1
GCD1	GCD2
GCD1	GCD6
GCD6	GCD1
GCD1	GCD7
GCD1	SUI3
GCD11	GCD11
GCD11	GCD2
GCD11	GCD6
GCD6	GCD11
GCD11	GCD7
GCD11	SUI3
GCD6	ACT1
GCD6	GCD2
GCD6	GCD6
GCD6	GCD7
GCD6	SUI3
NSR1	SUI3
PRT1	SUI3
CBC2	KAP95
KAP95	KAP95
KAP95	SRP1
SRP1	KAP95
NOP58	KAP95
NOP58	SRP1
NOP7	KAP95
NOP7	SRP1
PRT1	KAP95
THO2	KAP95
THO2	SRP1
RRP6	KAP95
RRP6	SRP1
RRP8	KAP95
RRP8	SRP1
RSC8	KAP95
SNU56	KAP95
SRB5	SRP1
SRP1	SRP1
STO1	SRP1
RLI1	RLI1
RLI1	RPP0
RLI1	LTO1
CDC40	CDC40
CDC40	PRP19
PRP19	CEF1
PRP19	CLF1
PRP19	PRP19
MPE1	CFT2
MPE1	PTA1
PTA1	MPE1
MPE1	YSH1
PTA1	CFT1
PTA1	GLC7
PTA1	PFS2
PTA1	PTA1
PTA1	REF2
PTA1	SSU72
PTA1	YSH1
IMD3	IMD2
IMD3	IMD3
IMD3	IMD4
MTR4	IMD3
RBG2	RBG2
RBG2	GIR2
GIR2	RBG2
GIR2	GIR2
ESF1	GIR2
SSD1	SSD1
PRE2	PRE1
PRE2	PRE10
PRE2	PRE2
PRE2	PRE3
PRE2	PRE5
PRE2	PRE6
PRE6	PRE2
PRE2	PRE7
PRE2	PRE8
PRE8	PRE2
PRE2	PRE9
PRE2	PUP1
PRE2	PUP2
PRE2	SCL1
PRE2	VPS13
PRE6	PRE1
PRE6	PRE10
PRE6	PRE5
PRE6	PRE6
PRE6	PRE7
PRE6	PRE8
PRE8	PRE6
PRE6	PRE9
PRE6	SCL1
PRE8	PRE1
PRE8	PRE10
PRE8	PRE3
PRE8	PRE5
PRE8	PRE7
PRE8	PRE9
PRE8	PUP1
PRE8	PUP2
PRE8	SCL1
PRE8	VPS13
AAH1	AAH1
AAR2	AAR2
ALA1	ALA1
BCP1	BCP1
BCP1	RKM1
CCR4	CCR4
CCR4	POP2
CDC39	CCR4
CDC39	CDC39
ECM16	ECM16
IPI1	IPI1
LSG1	LSG1
NAB2	KAP104
NAB2	NAB2
NAM7	NAM7
NUP82	NUP82
PEP1	PEP1
PUF6	PUF6
PUS1	PUS1
PUS4	PUS4
RCL1	BMS1
RCL1	RCL1
REB1	REB1
POP3	POP1
POP3	POP4
POP3	RPP1
RNT1	RNT1
LHP1	LHP1
LHP1	SRP68
LHP1	SRP72
THS1	THS1
SUP35	SUP35
SUP35	SUP45
TRM1	NSA1
TRM1	TRM1
TRM3	TRM3
TRM7	TRM7
RTT10	TRM7
RTT10	RTT10
TSR2	TSR2
UTP13	UTP13
UTP18	UTP18
UTP21	UTP21
URA7	URA7
OLA1	OLA1
URB1	URB1
HGH1	EFT2
HGH1	HGH1
ABD1	RPB2
ABD1	SPT5
ACC1	CCT5
ACC1	SIT4
SIT4	ACC1
ACC1	VAC14
ADE13	PRT1
ADE4	CYS3
ADE4	RNA1
AOS1	ADH1
AOS1	UBA2
AOS1	YEF3
APC2	APC1
APC2	CDC16
APC2	CDC23
APC2	CDC27
ATG14	VMA1
ATG14	VPS30
APL2	APL4
APL2	APM1
APL2	APM2
APL2	APS1
APL2	MIS1
APL2	RPA135
APL3	APL1
APL3	APM4
APL3	APS2
APL5	APL6
APL6	APL5
APL5	APM3
APL5	APS3
APL5	CKB1
APL6	APM3
APM3	APL6
APL6	ENO2
ARC15	ARC18
ARC18	ARC15
ARC15	ARC19
ARC15	ARC35
ARC35	ARC15
ARC15	ARP3
ARP3	ARC15
ARC18	ARC19
ARC18	ARC35
ARC35	ARC18
ARC18	ARP2
ARP2	ARC18
ARC18	ARP3
ARP3	ARC18
ARC18	PFK1
ARC18	PRT1
ARC35	ARC19
ARC35	ARC40
ARC40	ARC35
ARC35	ARP2
ARP2	ARC35
ARC35	ARP3
ARP3	ARC35
ARC40	ARC15
ARC40	ARC18
ARC40	ARC19
ARC40	ARP3
ARD1	ASC1
ARD1	ENO1
ARD1	MIS1
ARD1	MYO1
ARD1	NAT1
NAT1	ARD1
ARD1	UTP22
ARO1	CCT8
ARO1	GFA1
ARO1	HSC82
ARO1	IDH2
ARO1	PFK1
ARO1	RPN9
ARO1	RPT6
ARO1	RVB2
ARO1	YHB1
ARP2	ARC15
ARP2	ARC19
ARP2	ARC40
ARP2	ARP3
ARP3	ARP2
ARP2	CCT5
ARP2	CCT8
ARP3	ARC19
ARP3	NOG2
ASF1	HIR3
ASF1	MAM33
ASF1	RAD53
ASF1	RNR2
ASF1	RNR4
BAT2	BAT1
BDF2	BDF1
BEM1	BOI2
BEM1	CDC24
BET3	BET5
BET3	FKS1
BET3	TRS85
BET3	TRS65
BET3	TRS120
BET3	TRS130
BET3	TRS20
TRS20	BET3
BET3	TRS23
BET3	TRS31
BET3	TRS33
BET4	BET2
BMH2	BMH1
BMH2	NTH1
BMH2	NTH2
BMH2	PIK1
BMH2	RTG2
BMH2	PSK1
BUD14	ASC1
BUD14	BEM2
BUD14	SSZ1
BUD14	ZUO1
BUD20	TIF6
BUD20	NSA2
BUD20	LHP1
BUD20	MRT4
BUD20	NOG1
BUD20	RLP7
BUD20	SDA1
SDA1	BUD20
BUD20	RSA4
BUD20	ARX1
BUD20	NUG1
BUD20	NOP7
BUD20	CIC1
BUD20	IPI1
BUD20	RIX1
BUD20	RPF2
BUD20	MDN1
BUD20	NOP15
BUD20	IPI3
BUD20	NOG2
CAP1	CAP2
CAP2	CAP1
CAP1	TDA2
CAP1	AIM21
CAR1	CDC60
CAR1	GFA1
CBC2	LUC7
CBC2	NAB3
CBC2	NAM8
NAM8	CBC2
CBC2	NPL3
CBC2	NRD1
CBC2	RSE1
CBC2	SMD2
CBC2	SNP1
CBC2	SNU56
CBC2	SNU71
CBC2	SRP1
CBC2	TIF4632
CBC2	NAB6
CBF5	HAS1
CBF5	KRR1
CBF5	NIP1
CBF5	NOP1
CBF5	NOP4
CBF5	NOP56
CBF5	TIF4631
TIF4631	CBF5
CBF5	TIF4632
CBF5	PUF6
CBF5	FUN12
FUN12	CBF5
CBF5	RRP12
CCA1	ENO2
CCL1	TIF6
CCL1	KIN28
CCL1	SPT7
CCL1	TFB3
CCL1	DCS2
CCR4	CAF130
CCR4	CAF40
CCR4	CCT6
CCR4	CDC39
CCR4	GCN1
POP2	CCR4
CDC14	HSP42
CDC24	BOI2
CDC24	RSC2
CDC28	CKS1
CKS1	CDC28
CDC28	CLN1
CDC28	CLN2
CDC28	DAL7
CDC3	CDC10
CDC3	CDC11
CDC3	CDC12
CDC3	SHS1
CDC33	LHP1
CDC33	POL2
CDC33	ROM2
CDC33	SBP1
CDC33	STO1
CDC33	TIF4631
CDC33	TIF4632
CDC33	UTP20
CDC36	ATP11
CDC36	NOT5
CDC39	CAF130
CDC39	CAF40
CDC39	COP1
CDC39	POP2
POP2	CDC39
CDC39	RVB2
CDC39	SEC27
CDC39	TFC7
CDC45	LYS12
CDC45	RPD3
CDC45	SIN3
MCM7	ERG26
CDC48	BNI1
CDC48	MRPS28
CDC48	NPL4
NPL4	CDC48
CDC48	RAI1
CDC48	REG1
CDC48	SHP1
SHP1	CDC48
CDC48	UFD1
UFD1	CDC48
CDC48	VMS1
CDC55	CIN1
CDC55	IML1
CDC55	MYO5
CDC55	PFK1
CDC55	PPH21
CDC55	PPH22
CDC55	TEF4
CDC55	TPD3
TPD3	CDC55
CDC55	SEA4
CDC55	YEF3
CDC55	YRA1
CDC55	ZDS1
CDC55	ZDS2
ZDS2	CDC55
TIF6	DBP10
TIF6	DRS1
TIF6	ERB1
TIF6	HAS1
TIF6	HDA1
TIF6	HIS3
TIF6	NSA2
NSA2	TIF6
TIF6	LSG1
TIF6	LHP1
TIF6	LOC1
TIF6	MRT4
TIF6	YGL036W
TIF6	NIP1
TIF6	NOG1
TIF6	NOP1
TIF6	PRT1
TIF6	RLP7
TIF6	RPA135
TIF6	RPF1
TIF6	RPG1
TIF6	SDA1
SDA1	TIF6
TIF6	PUF6
TIF6	NOP16
TIF6	NOP7
TIF6	RIX1
TIF6	RPF2
RPF2	TIF6
TIF6	NOC3
TIF6	NOP15
TIF6	IPI3
TIF6	NOG2
TIF6	YTM1
CEF1	CDC40
CEF1	CLF1
CLF1	CEF1
CEF1	ECM2
CEF1	HSH155
CEF1	PRP19
CEF1	PRP2
CEF1	PRP22
CEF1	PRP43
CEF1	PRP45
CEF1	PRP46
CEF1	RSE1
CEF1	SMD2
CEF1	SNT309
CEF1	SNU114
CEF1	SYF1
CEF1	BUD31
CEF1	CWC2
CEF1	CWC23
CEF1	CWC22
CEG1	BEM2
CEG1	CET1
CEG1	CLU1
CEG1	CTR9
CEG1	NIP1
CEG1	NOP1
CEG1	PDB1
CEG1	PRP43
CEG1	RPG1
CEG1	SPT16
CEG1	SSA3
CEG1	SSA4
CEG1	TOP2
CEG1	VPS1
CEG1	LSM12
CEG1	FUN12
CEG1	AVO1
CFT1	CFT2
CFT2	CFT1
CFT1	GLC7
CFT1	PAP1
PAP1	CFT1
CFT1	PFK1
CFT1	PFS2
PFS2	CFT1
CFT1	PTA1
CFT1	REF2
CFT1	RNA14
RNA14	CFT1
CFT1	PTI1
CFT1	MPE1
MPE1	CFT1
CFT1	YSH1
YSH1	CFT1
CFT2	GLC7
CFT2	PAP1
PAP1	CFT2
CFT2	PFS2
PFS2	CFT2
CFT2	PTA1
PTA1	CFT2
CFT2	PTI1
CFT2	VMR1
CFT2	MPE1
CFT2	YSH1
YSH1	CFT2
CHC1	CLC1
CHC1	LYS12
CKB2	CHD1
CHD1	ISW1
CHD1	ISW2
CHD1	RET1
CHD1	VPS1
CKB2	HOT1
CKB2	NIP1
CKB2	PRT1
CKB2	RPG1
CKB2	RVB2
CKB2	SPT16
CKB2	SSA4
CKB2	TIF35
CKB2	CAB3
CKB2	YTA7
CKS1	CLB3
CKS1	CLN1
CKS1	CLN2
CKS1	PCA1
CKS1	SIC1
CKS1	SRL3
CKS1	YPL014W
CLF1	ISY1
CLF1	PRP19
CLF1	PRP45
PRP45	CLF1
CLF1	RSE1
CLF1	SNT309
CLF1	SNU114
CLF1	SYF1
CLP1	PCF11
PCF11	CLP1
CLP1	RNA14
RNA14	CLP1
CLP1	RNA15
CLP1	SEC31
CLP1	SSA3
CNS1	HGH1
COP1	RET2
RET2	COP1
COP1	RET3
COP1	SEC21
COP1	SEC26
COP1	SEC28
COR1	QCR2
COX9	COX4
COX9	COX6
CPR1	RVB2
CPR1	SIF2
SIF2	CPR1
CPR1	SNF2
CPR1	SNT1
CPR1	HOS4
CSL4	DIS3
CSL4	MTR3
CSL4	RRP4
CSL4	RRP42
CSL4	RRP43
CSL4	RRP6
CSL4	SKI6
SKI6	CSL4
CSL4	SKI7
CSL4	SRP1
CSL4	YIR035C
AMN1	SSZ1
AMN1	ZUO1
CTF18	CTF8
CTF18	DPB2
CTF18	POL2
CTF18	RFC3
CTF18	RFC4
CTF18	RFC5
CTF18	VPS13
CTK1	CTK2
CTK1	CTK3
CTK1	SSE2
CTR9	CKA1
CTR9	CKA2
CTR9	CKB1
CTR9	CKB2
CTR9	IML1
CTR9	LYS12
CUS1	CLF1
CUS1	HSH155
CUS1	LEA1
CUS1	PRP11
CUS1	PRP21
CUS1	PRP46
CUS1	PRP9
CUS1	RSE1
CUS1	SMB1
CUS1	SMD3
CUS1	STO1
CYR1	ACT1
CYR1	PHO81
CYR1	SRV2
SRV2	CYR1
CYS4	SSC1
DCP2	DCP1
DCP2	RPM2
DCP2	EDC3
DIS3	MTR3
DIS3	RRP43
SKI6	DIS3
DIS3	LRP1
DNA2	LCD1
DNA2	RFA1
RFA1	DNA2
DNA2	CIA2
DOA1	CDC48
DOA1	RPA135
DOA1	RPA190
DOA1	RPO31
DOA1	SHP1
DOC1	ACT1
DOC1	APC2
DOC1	CDC16
DOC1	CDC23
DPB2	DPB4
DPB2	POL2
DPB3	DPB2
DPB3	DPB4
DPB3	POL2
ECM1	ADH1
ECM1	GCN1
ECM1	HSC82
ECM1	KAP123
ECM1	LYS2
ECM1	PSE1
ECM1	SXM1
ECM16	PHO23
ECM16	SDS3
ECM16	UME1
ECM2	CLF1
ECM2	PRP19
ECM2	PRP46
EDE1	SLA2
EDE1	SYP1
EDE1	PAL1
ELP2	ELP3
ELP2	IKI1
ELP2	IKI3
ELP2	ELP4
ENO1	SSC1
ENP1	CBF5
ENP1	ECM16
ENP1	EMG1
ENP1	IMP3
ENP1	IMP4
ENP1	UTP7
ENP1	KRE33
KRE33	ENP1
ENP1	KRR1
KRR1	ENP1
ENP1	LTV1
ENP1	MPP10
ENP1	NOP1
ENP1	NOP14
ENP1	RCL1
ENP1	SAM1
ENP1	SOF1
ENP1	UTP20
ENP1	TSR1
TSR1	ENP1
ENP1	UTP6
ENP1	SLX9
ENP1	UTP22
UTP22	ENP1
ENP1	UTP15
ENP1	NOB1
NOB1	ENP1
ENP1	RRP12
ENP1	NOC4
EPL1	ACT1
EPL1	EAF3
EPL1	ESA1
ESA1	EPL1
EPL1	TRA1
EPL1	EAF1
EPL1	YAF9
EPL1	EAF5
ERB1	BRX1
ERB1	HAS1
ERB1	NOP2
NOP2	ERB1
ERB1	PRT1
ERB1	RLP7
ERB1	NSA1
ERB1	NOP15
NOP15	ERB1
ERB1	NOC2
ERG13	ACT1
ERG13	LYS12
ERG13	RRN3
ERG13	SAM1
ERG13	NCS2
ERO1	ERV41
ERO1	ERV46
ERO1	FKS1
ERO1	SEC13
ERP1	EMP24
ERP1	ERP2
ERP2	ERP1
ERP1	ERV25
ERP1	PHB1
ERP2	ARO1
ERP2	EMP24
ERP2	ERV25
ERP2	FKS1
ERP2	HAS1
ERP2	KAP123
ERP2	NIP7
ERP2	RRP1
ERP2	ARX1
ESA1	ACT1
ESA1	ADH1
ESA1	ARP4
ESA1	EAF3
ESA1	TRA1
ESA1	EAF1
ESA1	YAF9
ESA1	YAP1
EXO84	SEC10
EXO84	SEC3
EXO84	SEC5
EXO84	SEC6
EXO84	SEC8
EXO84	VPS9
FAL1	BNI1
FIP1	CFT1
FIP1	CFT2
FIP1	PAP1
PAP1	FIP1
FIP1	PFS2
FIP1	PTA1
PTA1	FIP1
FIP1	RNA14
RNA14	FIP1
FIP1	PTI1
FIP1	MPE1
MPE1	FIP1
FIP1	RSA3
FIP1	RCF1
FIP1	YSH1
YSH1	FIP1
FPR1	FAP1
FPR1	SSL1
FPR1	TFB1
FRS1	FRS2
FTH1	ADH1
FTH1	FET5
FTH1	FKS1
FTH1	GEA2
FTH1	KAP123
FTH1	RPN3
GAR1	LHP1
GAR1	MIS1
GAR1	MRP7
GAR1	NOP4
GAR1	POL2
GAR1	TIF4632
GAR1	UTP20
GAR1	PUF6
GAR1	URB1
GAR1	RRP12
GCD1	GCN3
GCN3	GCD1
GCD1	PDC1
GCD1	SUI2
GCD6	GCN3
GCN3	GCD6
GCD6	SUI2
GCN2	AAR2
GCN2	PRP31
GCN2	PRP4
GCN2	PRP6
GCN2	SNU114
GCN2	SNU66
GCN2	UTP21
GCN20	GCN1
GCN3	CCT4
GCN3	CHC1
GCN3	GCD11
GCN3	GCD2
GCN3	GCD7
GCN3	GUT1
GCN3	SUI3
GDI1	YPT1
GDI1	YPT31
YPT31	GDI1
GDI1	YPT52
GGA2	CHC1
GGA2	GCN1
GGA2	LYS12
GLO3	COP1
GLO3	SEC21
GLO3	SEC26
GLO3	SEC27
GPI10	ERV25
GTR2	AMN1
GTR2	ESP1
GTR2	RVB2
GTR2	SPT16
GTR2	YCR015C
GTR2	YCH1
HAP2	HAP5
HAT1	HAT2
HAT2	HAT1
HAT1	HIF1
HAT1	NIP1
HAT1	PRT1
HAT1	RPG1
HCA4	CBF5
HCA4	CFT2
HCA4	FIP1
HCA4	GLC7
HCA4	HAS1
HCA4	NOP12
HCA4	NOP58
HCA4	PAP1
HCA4	PFS2
HCA4	PTA1
HCA4	REF2
HCA4	RNA14
HCA4	NOP56
HCA4	SRO9
HCA4	PTI1
HCA4	YSH1
HDA1	HDA3
HDA1	HDA2
HHF1	BDF2
HHF1	CDC55
HHF1	CKB1
HHF1	DYN1
HHF1	ECM5
HHF1	GLY1
HHF1	HAT1
HHF1	ICL1
HHF1	IML1
HHF1	KAP123
HHF1	KRE33
HHF1	MAC1
HHF1	MIS1
HHF1	MSB1
HHF1	NMD5
HHF1	PFK1
HHF1	PRO1
HHF1	PSD2
HHF1	PSE1
HHF1	RPA135
HHF1	RPC40
HHF1	RSC3
HHF1	SAM1
HHF1	TEL1
HHF1	TSC11
HHF1	USO1
HHF1	UTP20
HHF1	YFR006W
HHF1	MDN1
HHF1	LIP2
HHF1	PSH1
HIS4	DHH1
HIS4	PDC1
HIS4	SAM1
HIS4	TUB3
HRP1	AEP1
HRP1	AEP2
HRP1	SES1
HRP1	ATP22
HRP1	TSR1
HRT1	HSH49
HSH155	RSE1
RSE1	HSH155
HSM3	HAT1
HSM3	HAT2
[truncated: 243,078+ more rows]
