# Supplementary material for: Investigating the Combinatory Effects of Biological Networks on Gene Co-expression
Source: Front Physiol. 2016 May 2;7:160. doi: 10.3389/fphys.2016.00160 (PMC4916787; doi:10.3389/fphys.2016.00160)
Supplement: Table S3 — Co-regulated networks constructed based on the reconstructed Bnet, Enet and Pnet. [file Table3.XLSX]

## Sheet: Info
Table S3 Co-regulated networks constructed based on the reconstructed Bnet, Enet and Pnet

## Sheet: BCR net
ABP140	AAT1
ADE13	ADE1
ADE17	ADE1
ADE17	ADE13
ADE2	ADE1
ADE4	ADE17
AGA2	ADY4
AIM1	ADE6
AIM22	AAD14
AIM22	ADK2
AIM22	AIM10
AIM22	AIM18
AIM23	ADK2
AIM32	AIM20
AIM34	AIM11
AIM34	AIM18
AIM36	ADK2
AIM36	AIM22
AIM36	AIM23
AIM39	ADK2
AIM39	AIM22
AIM39	AIM23
AIM39	AIM36
AIM4	AGE2
AIM43	ADK2
AIM43	AIM22
AIM43	AIM23
AIM43	AIM36
AIM43	AIM39
AIP1	ADE8
AIR1	AIM22
AKL1	ACK1
AKR1	AIP1
ALA1	AIM21
ALD2	AFI1
ALD2	AIM18
ALD2	AIR1
ALE1	ACF4
ALE1	ADK2
ALE1	AFG1
ALE1	AIM36
ALE1	AIM39
ALE1	AIM43
ALG2	ADK2
ALG2	AIM22
ALG2	AIM23
ALG2	AIM36
ALG2	AIM39
ALG2	AIM43
ALG2	ALE1
ALG6	ABZ1
ALG9	ABF1
ALG9	ADK2
ALG9	AIM36
ALG9	AIM39
ALG9	AIM43
ALG9	ALG2
ALK2	AIM33
ALO1	ADH6
ALP1	AFT1
ALP1	AKR1
ALR2	ADE8
ALR2	AIM18
ALR2	AIP1
ALR2	ALD2
ALY1	ADK2
ALY1	AIM36
ALY1	AIM39
ALY1	AIM43
ALY1	ALG2
AMD1	AIM22
AME1	ADD66
AME1	ADE8
AME1	AIM18
AME1	AIM34
AME1	AIP1
AME1	AKR1
AME1	ALP1
AME1	ALR2
APA1	ADY4
APA2	AAD14
APA2	AIM22
APC1	AMD1
APC11	ALR2
APC9	AAD14
APC9	ADK2
APC9	AIM10
APC9	AIM18
APC9	AIM22
APC9	AIM36
APC9	AIM39
APC9	AIM43
APC9	AIR1
APC9	ALG2
APC9	AMD1
APC9	APA2
APM2	AKL1
APM2	AKR2
APM3	ALG3
APM3	ALG5
APM4	ADK2
APM4	AIM36
APM4	AIM39
APM4	AIM43
APM4	ALG2
APP1	AAD14
APP1	APA2
APS1	ABD1
ARC15	ALD2
ARC18	AKL1
ARC18	AKR2
ARC18	APM2
ARC40	AIM4
ARK1	ADY4
ARK1	APA1
ARK1	APM2
ARK1	ARC18
ARL3	ARI1
ARP1	ADD66
ARP1	AME1
ARP10	AIM22
ARP10	AIR1
ARP10	ALD2
ARP10	APC9
ARP2	AIM11
ARP6	AAD14
ARP6	ADK2
ARP6	AIM10
ARP6	AIM18
ARP6	AIM22
ARP6	AIM36
ARP6	AIM39
ARP6	AIM43
ARP6	AIR1
ARP6	ALG2
ARP6	AMD1
ARP6	APA2
ARP6	APC9
ARP6	ARP10
ARP8	ACP1
ARP8	AIM18
ARP8	AIM34
ARP8	AME1
ARR1	AIM5
ARR1	AIP1
ARR1	ALD2
ARR1	APL2
ARR1	APN2
ARR1	ARP9
ART10	AIM22
ART10	APC9
ART10	ARP6
ASA1	ALG6
ASG7	ADE1
ASI1	ALO1
ASI1	ALY1
ASI3	ARL1
ASK10	ACO2
ASK10	AIM29
ASP1	ALY1
ASP3-1	ACP1
ASP3-1	ALG6
AST1	AIM44
ATG10	AAD14
ATG10	ADK2
ATG10	AIM36
ATG10	AIM39
ATG10	AIM43
ATG10	ALG2
ATG10	APA2
ATG10	APM2
ATG10	ARC18
ATG14	AKR2
ATG14	AOS1
ATG17	ATG10
ATG21	AAD14
ATG21	ADK2
ATG21	AIM36
ATG21	AIM39
ATG21	AIM43
ATG21	ALG2
ATG21	APA2
ATG21	APM2
ATG21	ARC18
ATG21	ATG10
ATG21	ATG17
ATG22	ADD66
ATG22	ARG2
ATG27	AST2
ATG29	AKL1
ATG29	AKR2
ATG29	APM2
ATG29	ARC18
ATG29	ARK1
ATG29	ATG10
ATG29	ATG21
ATG3	APM2
ATG3	ARC18
ATG3	ARC19
ATG3	ATG29
ATG31	AAD14
ATG31	AIM22
ATG31	APA2
ATG31	APC9
ATG31	ARP6
ATG32	APM2
ATG32	ARC18
ATG32	ATG29
ATG36	ALG9
ATG36	APN1
ATG5	AKL1
ATG5	AKR2
ATG5	APM2
ATG5	ARC18
ATG5	ARK1
ATG5	ATG10
ATG5	ATG21
ATG5	ATG29
ATG5	ATG3
ATG5	ATG32
ATP10	AAD14
ATP10	AIR1
ATP10	ARP10
ATP10	ART10
ATP11	ADK2
ATP11	AIM36
ATP11	AIM39
ATP11	AIM43
ATP11	ALG2
ATP15	ALG7
ATP15	ARH1
ATP15	ATG12
ATP17	ARH1
ATP17	ATP15
ATP2	ALG7
ATP2	ATP14
ATP20	ATG12
ATP20	ATP15
ATP22	AAD14
ATP22	ATG4
ATP22	ATP10
ATP23	AAT1
ATP23	ABP140
ATP23	ACP1
ATP23	ADK2
ATP23	AIM18
ATP23	AIM34
ATP23	AIM36
ATP23	AIM39
ATP23	AIM43
ATP23	AKR1
ATP23	ALG2
ATP23	AME1
ATP23	ARP8
ATP23	ARR1
ATP23	ASP1
ATP23	ATG36
ATP5	ATP15
ATP5	ATP20
ATP7	ATP15
ATX2	AKR2
ATX2	AOS1
ATX2	ATG14
AUR1	AIM18
AUR1	ALD2
AUR1	ALR2
AVL9	AIM18
AVT1	ACP1
AVT1	AIM22
AVT1	AIM29
AVT1	ALE1
AVT1	APA2
AVT1	APC9
AVT1	ARP6
AVT1	ASP3-1
AVT1	ATG31
AVT2	ACF4
AVT2	ALE1
AVT6	APC11
AVT7	AAD14
AVT7	AIM10
AVT7	AIM22
AVT7	APA2
AVT7	APC9
AVT7	ARP6
AVT7	ATG31
AVT7	AVT1
BAG7	APP1
BBC1	AIP1
BBC1	AKL1
BBP1	AIM29
BCK2	ALG5
BCK2	APM4
BCS1	APN2
BCS1	ARH1
BCY1	ASC1
BDS1	APE4
BEM1	AIM22
BEM1	ALE1
BEM1	APC9
BEM1	ARP6
BEM3	AIM13
BEM3	AIM18
BEM3	AIM22
BEM3	APC9
BEM3	ARP6
BET1	AIM18
BET1	AIM34
BET1	AME1
BET1	ARP8
BET1	ATP23
BET2	AIM5
BET2	AIP1
BET2	ALD2
BET2	APL2
BET2	APN2
BET2	ARP9
BET2	ARR1
BET2	ATP23
BET3	APS1
BET5	ADK2
BET5	AIM36
BET5	AIM39
BET5	AIM4
BET5	AIM43
BET5	ALG2
BET5	BEM3
BFR1	APS1
BFR2	ATG12
BFR2	ATP15
BFR2	ATP20
BFR2	ATP5
BIM1	AVT6
BIM1	BCD1
BIO2	AIM34
BIO2	ATP23
BIO4	APL6
BIO5	AKL1
BIO5	AKR2
BIO5	APM2
BIO5	ARC18
BIO5	ARK1
BIO5	ATG10
BIO5	ATG21
BIO5	ATG29
BIO5	ATG3
BIO5	ATG32
BIO5	ATG5
BLI1	APM4
BLI1	ATP11
BLM10	BIM1
BLS1	APM2
BLS1	APS1
BLS1	ARC18
BLS1	ATG29
BLS1	ATG5
BLS1	BFR1
BLS1	BIO5
BMH2	ALR2
BMH2	ATG15
BNA5	ALR2
BNA7	ARK1
BNA7	ASI2
BNA7	ASP3-1
BNI5	AIP1
BNI5	APM3
BNI5	BIO4
BNR1	ADD37
BOI2	ATM1
BOP3	ARO10
BOR1	ACF4
BRE2	AAD14
BRE2	ADK2
BRE2	AIM36
BRE2	AIM39
BRE2	AIM43
BRE2	ALG2
BRE2	APA2
BRE2	APM2
BRE2	ARC18
BRE2	ATG10
BRE2	ATG17
BRE2	ATG21
BRE2	ATG29
BRE2	ATG5
BRE2	BIO5
BRE5	ATM1
BRE5	BOI2
BRR2	BCK2
BRR6	APM2
BRR6	ARC18
BRR6	ATG29
BRR6	ATG5
BRR6	BIO5
BSC1	BER1
BSD2	BAT1
BSD2	BRR2
BTS1	ALE1
BTS1	BDP1
BUD14	BEM1
BUD2	AGE2
BUD21	BRX1
BUD23	ARE1
BUD23	BIG1
BUD25	AIM22
BUD25	AIR1
BUD25	ALD2
BUD25	APC9
BUD25	ARP10
BUD25	ARP6
BUD25	ATP10
BUD3	BET1
BUD32	AIM22
BUD32	AIR1
BUD32	ALD2
BUD32	APC9
BUD32	ARP10
BUD32	ARP6
BUD32	ATP10
BUD32	BUD25
BUD8	AFI1
BUD8	ALD2
BUR2	AIM18
BUR2	ALD2
BUR2	ALR2
BUR2	AUR1
BUR6	AGA2
BXI1	ATG32
BYE1	ARR1
BYE1	AUR1
BYE1	BET2
CAB1	BOI1
CAB2	AIM22
CAB2	AMD1
CAB2	APC9
CAB2	ARP6
CAB2	AVT1
CAB3	APN2
CAB3	AST1
CAC2	ACP1
CAC2	ATP23
CAD1	ATG10
CAD1	ATG21
CAD1	ATP23
CAD1	BRE2
CAF130	ALA1
CAF4	APM2
CAF4	ARC18
CAF4	ATG29
CAF4	ATG5
CAF4	BIO5
CAF40	BBC1
CAK1	APM2
CAK1	ARC18
CAK1	ATG29
CAK1	ATG5
CAK1	BIO5
CAP2	ANT1
CAT2	AIM22
CAT2	AIM23
CAT2	APC9
CAT2	ARP6
CAT5	BNI5
CAT8	ASI3
CBC2	ADY4
CBF2	ASF1
CBF2	ASK10
CBF5	ALD2
CBF5	BRR6
CBP3	ADH6
CBP3	ALO1
CBP4	AAD14
CBP4	AIM18
CBP4	AIM22
CBP4	ALD2
CBP4	APA2
CBP4	APC9
CBP4	ARP6
CBP4	ATG10
CBP4	ATG21
CBP4	ATP23
CBP4	BRE2
CBP4	CAD1
CBP4	CAF40
CBP4	CBF5
CBT1	AVT1
CCE1	AIM4
CCE1	BRO1
CCH1	AIM22
CCH1	APC9
CCH1	ARP6
CCS1	AGX1
CCS1	AVT1
CCT2	ARG2
CCT4	AIM18
CCT7	APS1
CCT7	BET3
CCT7	BFR1
CCT7	BLS1
CCT7	BMH2
CCT7	BSD2
CDC1	ATG32
CDC11	ARP3
CDC11	BLS1
CDC12	APP1
CDC123	BUB3
CDC13	ARF1
CDC14	AMD2
CDC14	ASK10
CDC16	AIM18
CDC16	AIM22
CDC16	ALD2
CDC16	APC9
CDC16	ARP6
CDC16	ATP23
CDC16	CBP4
CDC23	BMT2
CDC24	AFI1
CDC24	ALD2
CDC24	BUD8
CDC25	ALE1
CDC3	ADK2
CDC3	AIM36
CDC3	AIM39
CDC3	AIM43
CDC3	ALG2
CDC3	CAT2
CDC31	AIM11
CDC33	ATG10
CDC33	ATG21
CDC33	BRE2
CDC36	ABZ2
CDC36	ARV1
CDC37	BTT1
CDC4	AIM4
CDC4	BNI4
CDC4	CBF1
CDC40	ADK2
CDC40	AIM22
CDC40	AIM23
CDC40	AIM36
CDC40	AIM39
CDC40	AIM43
CDC40	ALE1
CDC40	ALG2
CDC40	ALG9
CDC40	ALY1
CDC40	APC9
CDC40	APM4
CDC40	ARP6
CDC40	ATG10
CDC40	ATG21
CDC40	ATP11
CDC40	ATP23
CDC40	BET5
CDC40	BRE2
CDC40	CDC3
CDC43	AVT5
CDC45	APN1
CDC60	BEM4
CDC73	ATP12
CDC8	APM4
CDC8	BCK2
CDC9	ARP2
CDC9	CBS2
CDD1	ADK2
CDD1	AIM36
CDD1	AIM39
CDD1	AIM43
CDD1	ALG2
CDD1	CDC40
CDH1	ALY1
CDS1	ALD2
CDS1	APN2
CDS1	BUD8
CEF1	ARP3
CEF1	BLS1
CEF1	CDC11
CEM1	ADE13
CEM1	ADE17
CEX1	ALG5
CEX1	BCK2
CEX1	BNI5
CFT1	ADE16
CFT1	BEM1
CFT1	CDC14
CGI121	ADD66
CGI121	ADK2
CGI121	AIM36
CGI121	AIM39
CGI121	AIM43
CGI121	AKR1
CGI121	ALG2
CGI121	ALG5
CGI121	AME1
CGI121	ARP1
CGI121	ART10
CGI121	BCK2
CGI121	BIO3
CGI121	BNI5
CGI121	BSC4
CGI121	CCH1
CGI121	CDC25
CGI121	CDC40
CGR1	AIR1
CGR1	ARP10
CGR1	AVT6
CGR1	BST1
CGR1	BUD25
CGR1	BUD32
CHD1	AIM18
CHD1	AIM22
CHD1	ALD2
CHD1	APA2
CHD1	APC9
CHD1	APM4
CHD1	ARP6
CHD1	ATG10
CHD1	ATG21
CHD1	ATP23
CHD1	BRE2
CHD1	BRR2
CHD1	CBF5
CHD1	CBP4
CHD1	CDC16
CHD1	CFT2
CHD1	CGR1
CHL1	CAB3
CHO1	AIM13
CHO1	BEM3
CHS3	AIM22
CHS3	AIR1
CHS3	ALD2
CHS3	APC9
CHS3	ARP10
CHS3	ARP6
CHS3	ATP10
CHS3	BUD25
CHS3	BUD32
CHS3	CGR1
CHS6	AIM19
CHS6	AIM33
CHS7	BEM2
CHZ1	AIM4
CHZ1	AIM9
CHZ1	BNI5
CIA1	ARP8
CIC1	ALD2
CIC1	CBF5
CIC1	CBP4
CIN1	ANP1
CIR1	ADK2
CIR1	AIM22
CIR1	AIM23
CIR1	AIM36
CIR1	AIM39
CIR1	AIM43
CIR1	ALE1
CIR1	ALG2
CIR1	ALG9
CIR1	ALY1
CIR1	APC9
CIR1	APM4
CIR1	ARP6
CIR1	ATG10
CIR1	ATG21
CIR1	ATP11
CIR1	ATP23
CIR1	BET5
CIR1	BRE2
CIR1	CDC3
CIR1	CDC40
CIR1	CDD1
CIR1	CGI121
CIT3	AIM34
CIT3	ARP8
CKA1	APN2
CKA2	AIM4
CKA2	ARR1
CKA2	BET2
CKA2	BNI4
CKA2	BRX1
CKA2	CCT8
CKI1	ADK2
CKI1	AIM36
CKI1	AIM39
CKI1	AIM43
CKI1	ALG2
CKI1	CAB3
CKI1	CCH1
CKI1	CDC40
CKI1	CIR1
CLA4	AGA1
CLB5	APN1
CLB6	CLB5
CLD1	CLB6
CLF1	AIM18
CLF1	AIM34
CLF1	AME1
CLF1	ARP8
CLF1	ATG10
CLF1	ATG21
CLF1	ATP23
CLF1	BET1
CLF1	BRE2
CLF1	BRR2
CLF1	BSD2
CLF1	CAD1
CLF1	CBP4
CLF1	CCT7
CLF1	CHD1
CLN1	ASF1
CLN2	BBP1
CLP1	ADK2
CLP1	AIM22
CLP1	AIM23
CLP1	AIM36
CLP1	AIM39
CLP1	AIM43
CLP1	ALE1
CLP1	ALG2
CLP1	ALG9
CLP1	ALY1
CLP1	APC9
CLP1	APM4
CLP1	ARP6
CLP1	ATG10
CLP1	ATG21
CLP1	ATP11
CLP1	ATP23
CLP1	BET5
CLP1	BRE2
CLP1	CDC3
CLP1	CDC40
CLP1	CDD1
CLP1	CGI121
CLP1	CIR1
CLP1	CKI1
CMC1	ADK2
CMC1	AIM22
CMC1	AIM23
CMC1	AIM36
CMC1	AIM39
CMC1	AIM43
CMC1	ALE1
CMC1	ALG2
CMC1	ALG9
CMC1	ALY1
CMC1	APC9
CMC1	APM4
CMC1	ARP6
CMC1	ATG10
CMC1	ATG21
CMC1	ATP11
CMC1	ATP23
CMC1	BET5
CMC1	BRE2
CMC1	CDC3
CMC1	CDC40
CMC1	CDD1
CMC1	CGI121
CMC1	CIR1
CMC1	CKI1
CMC1	CLP1
CMC2	ABD1
CMC2	APS1
CMD1	ALG1
CMK1	AAD14
CMK1	ADK2
CMK1	AIM36
CMK1	AIM39
CMK1	AIM43
CMK1	ALG2
CMK1	APA2
CMK1	APM2
CMK1	ARC18
CMK1	ATG10
CMK1	ATG17
CMK1	ATG21
CMK1	ATG29
CMK1	ATG5
CMK1	BIO5
CMK1	BRE2
CMK1	CAD1
CMK1	CBP4
CMK1	CDC33
CMK1	CDC40
CMK1	CHD1
CMK1	CIR1
CMK1	CLF1
CMK1	CLP1
CMK1	CMC1
CMK2	ATG10
CMK2	ATG21
CMK2	BRE2
CMK2	CMK1
CMS1	ADD66
CMS1	ADE8
CMS1	AIM18
CMS1	AIM34
CMS1	AIP1
CMS1	AKR1
CMS1	ALP1
CMS1	ALR2
CMS1	AME1
CMS1	ARP1
CMS1	ARP8
CMS1	ATP23
CMS1	BET1
CMS1	CGI121
CMS1	CLF1
CNA1	AIM22
CNA1	AIR1
CNA1	ALD2
CNA1	APC9
CNA1	ARP10
CNA1	ARP6
CNA1	ATP10
CNA1	BUD25
CNA1	BUD32
CNA1	CGR1
CNA1	CHS3
CNB1	AIM5
CNB1	AIP1
CNB1	ALD2
CNB1	APL2
CNB1	APN2
CNB1	ARP9
CNB1	ARR1
CNB1	ATP23
CNB1	BET2
CNB1	BYE1
CNB1	CKA2
CNE1	AIM4
CNL1	AKL1
CNL1	ARK1
CNL1	CHC1
CNM67	ADK2
CNM67	AIM36
CNM67	AIM39
CNM67	AIM43
CNM67	ALG2
CNM67	CAB3
CNM67	CCH1
CNM67	CDC40
CNM67	CIR1
CNM67	CKI1
CNM67	CLP1
CNM67	CMC1
COA1	ADK2
COA1	AIM22
COA1	AIM23
COA1	AIM36
COA1	AIM39
COA1	AIM43
COA1	ALE1
COA1	ALG2
COA1	ALG9
COA1	ALY1
COA1	APC9
COA1	APM4
COA1	ARP6
COA1	ATG10
COA1	ATG21
COA1	ATP11
COA1	ATP23
COA1	BET5
COA1	BRE2
COA1	CDC3
COA1	CDC40
COA1	CDD1
COA1	CGI121
COA1	CIR1
COA1	CKI1
COA1	CLP1
COA1	CMC1
COA1	CMK1
COA1	CNM67
COA2	ADP1
COA2	APC11
COA2	AVT6
COA4	AIM22
COA4	AIR1
COA4	ALD2
COA4	APC9
COA4	ARP10
COA4	ARP6
COA4	ATP10
COA4	BUD25
COA4	BUD32
COA4	CGR1
COA4	CHS3
COA4	CNA1
COA6	ADY4
COA6	ARA2
COA6	ARG80
COG1	ALG8
COG3	AIM22
COG3	APC9
COG3	ARP6
COG3	ASI3
COG3	AVL9
COG4	AIM18
COG4	ALR2
COG4	AME1
COG4	CMS1
COG5	AIM4
COG5	ATG14
COG5	ATX2
COG8	AIM22
COG8	APC9
COG8	ARP6
COG8	CAB2
COP1	AIM18
COP1	AIM23
COP1	AIM34
COP1	AME1
COP1	ARP8
COP1	ATP23
COP1	BET1
COP1	CIT3
COP1	CLF1
COP1	CMS1
COQ1	BAT1
COQ1	BSD2
COQ10	BTS1
COQ10	CDC123
COQ2	ATP11
COQ2	CGI121
COQ3	ARP4
COQ3	CDC37
COQ4	BTT1
COQ4	CDC23
COQ6	CBP4
COQ6	CDC42
COQ6	CHD1
COQ8	COF1
COQ9	ADK2
COQ9	AIM22
COQ9	AIM23
COQ9	AIM36
COQ9	AIM39
COQ9	AIM43
COQ9	ALE1
COQ9	ALG2
COQ9	ALG9
COQ9	ALY1
COQ9	APC9
COQ9	APM4
COQ9	ARP6
COQ9	ATG10
COQ9	ATG21
COQ9	ATP11
COQ9	ATP23
COQ9	BET5
COQ9	BRE2
COQ9	CDC3
COQ9	CDC40
COQ9	CDD1
COQ9	CGI121
COQ9	CIR1
COQ9	CKI1
COQ9	CLP1
COQ9	CMC1
COQ9	CMK1
COQ9	CNM67
COQ9	COA1
COS12	ADP1
COS2	AKL1
COX10	BIT2
COX10	CDC36
COX11	BSC4
COX11	CGI121
COX12	ATG12
COX12	ATP15
COX12	ATP20
COX12	BFR2
COX13	ATP15
COX13	ATP5
COX14	ASI3
COX14	ATP11
COX16	ARP9
COX16	ATP23
COX18	AFT2
COX18	AIM11
COX18	ARK1
COX18	ARO10
COX18	ARP2
COX18	ATG10
COX18	ATG21
COX18	BOP3
COX18	BRE2
COX18	CLF1
COX18	CMK1
COX19	ADA2
COX19	CDC13
COX20	ARE1
COX20	BUD23
COX20	CAF120
COX20	CIT2
COX23	AIM23
COX23	APN2
COX23	ATP23
COX23	CKI1
COX23	CNM67
COX23	COP1
COX7	ATP15
COX7	ATP20
COX7	BFR2
COX8	ATG12
COX8	ATP15
COX8	ATP20
COX8	BFR2
COX8	COX13
COX8	COX7
COX9	ATP15
COX9	ATP20
COX9	BFR2
CPD1	APL6
CPR3	AGE2
CPR3	AIM4
CPR3	ARC40
CPR3	BET5
CPR3	CCE1
CPR3	CDC4
CPR3	CHZ1
CPR3	CKA2
CPR3	CNE1
CPR3	COG5
CPR5	AIM5
CPR5	AIP1
CPR5	ALD2
CPR5	APL2
CPR5	APN2
CPR5	ARP9
CPR5	ARR1
CPR5	ATP23
CPR5	BET2
CPR5	BYE1
CPR5	CKA2
CPR5	CNB1
CPR6	ADD37
CPR6	APA1
CPR7	ACF4
CPR7	ATG14
CPR7	ATX2
CPR7	BTS1
CPR7	CDC14
CRG1	ADD37
CRG1	APM2
CRG1	ARC18
CRG1	ATG29
CRG1	ATG5
CRG1	BIO5
CRP1	AIR1
CRP1	ARC15
CRP1	ARP10
CRP1	BUD25
CRP1	BUD32
CRP1	CDC11
CRP1	CEF1
CRP1	CHS3
CRP1	CNA1
CRP1	COA4
CRP1	COG3
CRS5	ARE1
CRT10	ATG20
CRZ1	AME1
CRZ1	CMS1
CSE2	ATG10
CSE2	ATG21
CSE2	BRE2
CSE2	CAD1
CSE2	CMK1
CSG2	AIM32
CSM1	CKI1
CSM1	CNM67
CSM2	ADA2
CSM2	ASC1
CSM3	APS1
CSM3	BLS1
CSN12	AIM4
CSN12	BTS1
CSN12	CBF1
CSN12	CCT8
CSN12	CPR3
CSR1	AIM18
CSR1	ARC15
CSR1	CCW14
CSR1	COG3
CSR2	AKL1
CSR2	APL4
CSR2	BBC1
CSR2	BCY1
CSR2	BLS1
CST6	CBP4
CST9	AAD14
CST9	ADK2
CST9	AIM36
CST9	AIM39
CST9	AIM43
CST9	ALG2
CST9	ART10
CST9	CDC40
CST9	CIR1
CST9	CLP1
CST9	CMC1
CST9	COA1
CST9	COQ9
CTF13	CET1
CTF3	ABZ2
CTF3	AOS1
CTF3	ARP4
CTF3	CEX1
CTF3	CNE1
CTF3	CPD1
CTF4	AIM18
CTK2	ASI2
CTL1	AAD14
CTL1	ADK2
CTL1	AIM36
CTL1	AIM39
CTL1	AIM43
CTL1	ALG2
CTL1	APA2
CTL1	APM2
CTL1	ARC18
CTL1	ATG10
CTL1	ATG17
CTL1	ATG21
CTL1	ATG29
CTL1	ATG5
CTL1	BIO5
CTL1	BRE2
CTL1	CAD1
CTL1	CBP4
CTL1	CDC33
CTL1	CDC40
CTL1	CHD1
CTL1	CIR1
CTL1	CLF1
CTL1	CLP1
CTL1	CMC1
CTL1	CMK1
CTL1	CMK2
CTL1	COA1
CTL1	COQ9
CTL1	COX18
CTL1	CSE2
CTM1	BPL1
CTR3	ATG4
CTR86	ADK2
CTR86	AIM36
CTR86	AIM39
CTR86	AIM43
CTR86	ALG2
CTR86	ATG31
CTR86	BCK2
CTR86	CDC23
CTR86	CDC40
CTR86	CDC8
CTR86	CIR1
CTR86	CLP1
CTR86	CMC1
CTR86	COA1
CTR86	COQ9
CUE1	ADK2
CUE1	AIM36
CUE1	AIM39
CUE1	AIM43
CUE1	ALG2
CUE1	ARG81
CUE1	BOS1
CUE1	CDC40
CUE1	CIR1
CUE1	CLP1
CUE1	CMC1
CUE1	COA1
CUE1	COQ9
CUE3	AIM5
CUE3	AIP1
CUE3	ALD2
CUE3	APL2
CUE3	APN2
CUE3	ARP9
CUE3	ARR1
CUE3	ATP23
CUE3	BET2
CUE3	BYE1
CUE3	CKA2
CUE3	CNB1
CUE3	CPR5
CUE5	ASI2
CUE5	CHZ1
CUL3	AKR2
CUP2	ASC1
CUS2	ACF4
CUS2	CPR7
CWC15	COG1
CWC2	ALA1
CWC2	ARC15
CWC2	CSR1
CWC22	CAB4
CWC23	ALK2
CWC23	CIC1
CWC24	ACF2
CWC24	ATP12
CWC25	AIM5
CWC25	AIP1
CWC25	ALD2
CWC25	APL2
CWC25	APN2
CWC25	ARP9
CWC25	ARR1
CWC25	ATP23
CWC25	BET2
CWC25	BYE1
CWC25	CKA2
CWC25	CNB1
CWC25	CPR5
CWC25	CUE3
CWC27	ADK2
CWC27	AIM11
CWC27	AIM34
CWC27	AIM36
CWC27	AIM39
CWC27	AIM43
CWC27	ALG2
CWC27	BIO2
CWC27	BIO3
CWC27	CDC31
CWC27	CDC40
CWC27	CIR1
CWC27	CLP1
CWC27	CMC1
CWC27	COA1
CWC27	COQ9
CWH41	AIM18
CWH41	AIM22
CWH41	APC9
CWH41	ARP6
CWH41	BEM3
CWP1	CIS3
CYC2	ATG10
CYC2	ATG21
CYC2	BRE2
CYC2	CLF1
CYC2	CMK1
CYC2	COX18
CYC2	CTL1
CYC3	CDC19
CYC8	CBF2
CYC8	CCT6
CYK3	COP1
CYM1	ACP1
CYM1	AIM11
CYM1	AIM18
CYM1	AIM34
CYM1	AME1
CYM1	ARP2
CYM1	ARP8
CYM1	ATP23
CYM1	BET1
CYM1	CAC2
CYM1	CLF1
CYM1	CMS1
CYM1	COP1
CYM1	COX18
CYM1	CRZ1
CYR1	ARK1
CYR1	ASI2
CYR1	ASP3-1
CYR1	BNA7
DAD2	AKL1
DAD2	AKR2
DAD2	APM2
DAD2	ARC18
DAD2	ARK1
DAD2	ATG10
DAD2	ATG21
DAD2	ATG29
DAD2	ATG3
DAD2	ATG32
DAD2	ATG5
DAD2	BIO5
DAD2	BLS1
DAD2	BRE2
DAD2	BRR6
DAD2	CAF4
DAD2	CAK1
DAD2	CMK1
DAD2	CRG1
DAD2	CTL1
DAL4	DAL1
DAL80	DAL1
DAL80	DAL4
DAL81	APM4
DAL81	ARO3
DAL81	ATP23
DAL81	CHD1
DAL82	ACF4
DAL82	BOR1
DAM1	CHL4
DAM1	CRS5
DAN1	ALD2
DAN1	CIC1
DAN4	AME1
DAN4	BET1
DAN4	CLF1
DAN4	CMS1
DAT1	ADK2
DAT1	AIM22
DAT1	AIM23
DAT1	AIM36
DAT1	AIM39
DAT1	AIM43
DAT1	ALE1
DAT1	ALG2
DAT1	ALG9
DAT1	ALY1
DAT1	APC9
DAT1	APM4
DAT1	ARP6
DAT1	ATG10
DAT1	ATG21
DAT1	ATP11
DAT1	ATP23
DAT1	BET5
DAT1	BRE2
DAT1	CDC3
DAT1	CDC40
DAT1	CDD1
DAT1	CGI121
DAT1	CIR1
DAT1	CKI1
DAT1	CLP1
DAT1	CMC1
DAT1	CMK1
DAT1	CNM67
DAT1	COA1
DAT1	COQ9
DAT1	CST9
DAT1	CTL1
DAT1	CTR86
DAT1	CUE1
DAT1	CWC27
DBF2	AIM20
DBF2	AIM32
DBP1	APM2
DBP1	ARC18
DBP1	ATG29
DBP1	ATG5
DBP1	BAG7
DBP1	BAT1
DBP1	BIO5
DBP1	BSD2
DBP1	CDC33
DBP1	COQ1
DBP1	CTF3
DBP1	DAD2
DBP5	ADK2
DBP5	AIM36
DBP5	AIM39
DBP5	AIM43
DBP5	ALG2
DBP5	AMA1
DBP5	BMS1
DBP5	CDC40
DBP5	CIR1
DBP5	CLP1
DBP5	CMC1
DBP5	COA1
DBP5	COQ9
DBP5	DAT1
DBP6	ATP23
DBP6	BET5
DBP6	CKA2
DBP7	ADE16
DBP7	ART10
DBP9	CLF1
DBR1	APM4
DBR1	ATP11
DBR1	BLI1
DBR1	CKI1
DBR1	CNM67
DCC1	AIM34
DCC1	BUR2
DCD1	AVT6
DCD1	BST1
DCD1	CGR1
DCD1	CHD1
DCR2	ADK2
DCR2	AIM22
DCR2	AIM23
DCR2	AIM36
DCR2	AIM39
DCR2	AIM43
DCR2	ALE1
DCR2	ALG2
DCR2	ALG9
DCR2	ALY1
DCR2	APC9
DCR2	APM4
DCR2	ARP6
DCR2	ATG10
DCR2	ATG21
DCR2	ATP11
DCR2	ATP23
DCR2	BET5
DCR2	BRE2
DCR2	CDC3
DCR2	CDC40
DCR2	CDD1
DCR2	CGI121
DCR2	CIR1
DCR2	CKI1
DCR2	CLP1
DCR2	CMC1
DCR2	CMK1
DCR2	CNM67
DCR2	COA1
DCR2	COQ9
DCR2	CST9
DCR2	CTL1
DCR2	CTR86
DCR2	CUE1
DCR2	CWC27
DCR2	DAT1
DCR2	DBP5
DCS1	ALD4
DCS1	ATG32
DCV1	AIM13
DCV1	CHO1
DCW1	AIP1
DCW1	AKR1
DCW1	AME1
DCW1	ATG10
DCW1	ATG21
DCW1	ATP23
DCW1	BBC1
DCW1	BRE2
DCW1	CAD1
DCW1	CAF40
DCW1	CAX4
DCW1	CBP4
DCW1	CGI121
DCW1	CHD1
DCW1	CLF1
DCW1	CMK1
DCW1	CMS1
DCW1	CTL1
DCW1	DAN4
DDC1	ATG18
DDC1	BIT2
DED1	CBP4
DED1	DCW1
DEF1	AIP1
DEF1	ALP1
DEF1	AME1
DEF1	ATP23
DEF1	CGI121
DEF1	CMS1
DEF1	DCW1
DEG1	AAD14
DEG1	ACP1
DEG1	ADK2
DEG1	AIM36
DEG1	AIM39
DEG1	AIM43
DEG1	ALG2
DEG1	ALG6
DEG1	APA2
DEG1	ARP8
DEG1	ATG31
DEG1	AVT1
DEG1	AVT7
DEG1	CDC40
DEG1	CIR1
DEG1	CLP1
DEG1	CMC1
DEG1	COA1
DEG1	COQ9
DEG1	DAT1
DEG1	DCR2
DET1	CCH1
DET1	CGI121
DET1	CKI1
DET1	CNM67
DFG10	ANT1
DFG5	AIM22
DFG5	APA2
DFG5	APC9
DFG5	ARP6
DFG5	ATG10
DFG5	ATG21
DFG5	BRE2
DFG5	CBP4
DFG5	CKI1
DFG5	CMK1
DFG5	CNM67
DFG5	CTL1
DFM1	APN2
DGK1	ACF4
DGK1	AIM18
DGK1	AIM34
DGK1	ALE1
DGK1	AME1
DGK1	ARP8
DGK1	ATP23
DGK1	AVT2
DGK1	BET1
DGK1	CLF1
DGK1	CMS1
DGK1	COP1
DGK1	CTI6
DGK1	CYM1
DGR1	CAB3
DGR1	DBR1
DGR2	ACK1
DGR2	ADK2
DGR2	AIM36
DGR2	AIM39
DGR2	AIM43
DGR2	AIM45
DGR2	ALG2
DGR2	AMD1
DGR2	BRE4
DGR2	CDC40
DGR2	CIR1
DGR2	CLP1
DGR2	CMC1
DGR2	COA1
DGR2	COQ9
DGR2	DAT1
DGR2	DCR2
DIA1	ACP1
DIA1	AFT2
DIA1	ALO1
DIA1	ARK1
DIA1	ATG10
DIA1	ATG21
DIA1	ATP23
DIA1	BET1
DIA1	BRE2
DIA1	CBP3
DIA1	CBP4
DIA1	CLF1
DIA1	CMK1
DIA1	CMK2
DIA1	COX18
DIA1	CTL1
DIA1	CWC23
DIA1	CYM1
DIA1	DAN4
DIA1	DCW1
DIA2	AKR2
DIA2	ATG10
DIA2	ATG21
DIA2	BOR1
DIA2	BRE2
DIA2	CAT5
DIA2	CGI121
DIA2	CMK1
DIA2	CTL1
DIA2	DAL82
DIA2	DCW1
DIA3	BOP3
DIB1	ARR1
DIB1	BET2
DIB1	CBF5
DIB1	CNB1
DIB1	CPR5
DIB1	CUE3
DIB1	CWC25
DIC1	AHA1
DIC1	COA6
DID2	CCT7
DID4	AIM22
DID4	AIR1
DID4	ALD2
DID4	APC9
DID4	ARP10
DID4	ARP6
DID4	ATP10
DID4	BUD25
DID4	BUD32
DID4	CGR1
DID4	CHS3
DID4	CNA1
DID4	COA4
DID4	CRP1
DIE2	ADK2
DIE2	AIM36
DIE2	AIM39
DIE2	AIM43
DIE2	ALG2
DIE2	BUD13
DIE2	CDC40
DIE2	CIR1
DIE2	CLP1
DIE2	CMC1
DIE2	COA1
DIE2	COQ9
DIE2	DAT1
DIE2	DCR2
DIF1	CAR2
DIG1	AAD10
DIG1	CAM1
DIG2	ALE1
DIP2	APM2
DIP2	ARC18
DIP2	ATG29
DIP2	ATG5
DIP2	BIO5
DIP2	DAD2
DLD2	AIM29
DLD2	AVT1
DMA1	CLF1
DMA1	COP1
DMA1	COX23
DMA2	ARR1
DMA2	BET2
DMA2	CNB1
DMA2	CPR5
DMA2	CUE3
DMA2	CWC25
DMA2	DCN1
DNA2	BUD13
DNA2	CTF3
DNF1	AAT1
DNF1	ABP140
DNF1	AIP1
DNF1	AKR1
DNF1	ALG5
DNF1	AME1
DNF1	ATP23
DNF1	BCK2
DNF1	CEX1
DNF1	CGI121
DNF1	CMS1
DNF1	DCW1
DNF1	DEF1
DNF2	ALG9
DNF3	ACF4
DNF3	ALE1
DNF3	ATG10
DNF3	ATG21
DNF3	ATG23
DNF3	ATG4
DNF3	AVT2
DNF3	BRE2
DNF3	CLF1
DNF3	CMK1
DNF3	COX18
DNF3	CTL1
DNF3	CYC2
DNF3	DGK1
DNL4	ATG10
DNL4	ATG21
DNL4	BRE2
DNL4	CMK1
DNL4	CTL1
DOA1	ADY4
DOA1	APA1
DOA1	APM2
DOA1	ARC18
DOA1	ARK1
DOA1	ATG29
DOA1	ATG5
DOA1	BIO5
DOA1	BNA7
DOA1	CNL1
DOA1	COX18
DOA1	CYR1
DOA1	DAD2
DOA1	DIA1
DOA4	ARK1
DOA4	CIC1
DOA4	CWC23
DOA4	DIA1
DOA4	DOA1
DOC1	ARP3
DOC1	BLS1
DOC1	CDC11
DOC1	CEF1
DOC1	CRP1
DOG1	BIT61
DOP1	AAD14
DOP1	ACP1
DOP1	ADK2
DOP1	AIM36
DOP1	AIM39
DOP1	AIM43
DOP1	ALG2
DOP1	ALG6
DOP1	APA2
DOP1	ARP8
DOP1	ATG31
DOP1	AVT1
DOP1	AVT7
DOP1	CDC40
DOP1	CIR1
DOP1	CLP1
DOP1	CMC1
DOP1	COA1
DOP1	COQ9
DOP1	DAT1
DOP1	DCR2
DOP1	DEG1
DOT1	AGC1
DOT1	AIR1
DOT1	ARP10
DOT1	BUD25
DOT1	BUD32
DOT1	CHS3
DOT1	CNA1
DOT1	COA4
DOT1	DID4
DOT6	ADI1
DOT6	ANP1
DPB11	AIP1
DPB11	AME1
DPB11	APL2
DPB11	ATP23
DPB11	CDC3
DPB11	CGI121
DPB11	CMS1
DPB11	DCW1
DPB11	DNF1
DPB3	ACK1
DPB3	BIT2
DPB4	AIM10
DPB4	AIM2
DPB4	CDC36
DPH1	ADK2
DPH1	AIM36
DPH1	AIM39
DPH1	AIM43
DPH1	ALG2
DPH1	ALK1
DPH1	ATP19
DPH1	AVT2
DPH1	CDC40
DPH1	CIR1
DPH1	CLP1
DPH1	CMC1
DPH1	COA1
DPH1	COQ9
DPH1	DAT1
DPH1	DCR2
DPH1	DNF2
DPH2	ACP1
DPH2	ARP8
DPH2	ASP3-1
DPH2	CIA1
DPH2	CYM1
DPH5	CKI1
DPH5	CNM67
DPH5	CTR86
DPH6	CGR1
DPM1	CAP2
DPM1	CYK3
DPS1	DBR1
DPS1	DGR1
DRS1	ATG22
DRS2	AAD14
DRS2	AIR1
DRS2	ALG6
DRS2	APA2
DRS2	ARP10
DRS2	ATG31
DRS2	AVT1
DRS2	AVT7
DRS2	BOI1
DRS2	BUD25
DRS2	BUD32
DRS2	CAB1
DRS2	CHS3
DRS2	CNA1
DRS2	COA4
DRS2	DID4
DSN1	ALD2
DSN1	APL3
DSN1	ARC15
DSN1	CWC2
DSS1	APM2
DSS1	ARC18
DSS1	ATG13
DSS1	ATG29
DSS1	ATG5
DSS1	BIO5
DSS1	DAD2
DSS4	AIM5
DSS4	AIP1
DSS4	ALD2
DSS4	APL2
DSS4	APN2
DSS4	ARP9
DSS4	ARR1
DSS4	ATP23
DSS4	BET2
DSS4	BYE1
DSS4	CKA2
DSS4	CNB1
DSS4	CPR5
DSS4	CUE3
DSS4	CWC25
DSS4	DIB1
DSS4	DMA2
DST1	ADD37
DST1	APM2
DST1	ARC18
DST1	ATG29
DST1	ATG5
DST1	BIO5
DST1	CRG1
DST1	DAD2
DTD1	CTF3
DUF1	AIM18
DUF1	ALD2
DUF1	ALR2
DUF1	ATG4
DUF1	ATP22
DUF1	AUR1
DUF1	BMH2
DUF1	BSD2
DUF1	BUR2
DUF1	CBF5
DUF1	CBP4
DUF1	CCT7
DUF1	CFT2
DUF1	CHD1
DUF1	CIC1
DUF1	CLF1
DUG2	DFG10
DUN1	APN1
DUN1	DIN7
DUO1	AGE2
DUO1	BUD2
DUS4	ADK2
DUS4	AIM22
DUS4	AIM23
DUS4	AIM36
DUS4	AIM39
DUS4	AIM43
DUS4	ALE1
DUS4	ALG2
DUS4	ALG9
DUS4	ALY1
DUS4	APC9
DUS4	APM4
DUS4	ARP6
DUS4	ATG10
DUS4	ATG21
DUS4	ATP11
DUS4	ATP23
DUS4	BET5
DUS4	BRE2
DUS4	CDC3
DUS4	CDC40
DUS4	CDD1
DUS4	CGI121
DUS4	CIR1
DUS4	CKI1
DUS4	CLP1
DUS4	CMC1
DUS4	CMK1
DUS4	CNM67
DUS4	COA1
DUS4	COQ9
DUS4	CST9
DUS4	CTL1
DUS4	CTR86
DUS4	CUE1
DUS4	CWC27
DUS4	DAT1
DUS4	DBP5
DUS4	DCR2
DUS4	DEG1
DUS4	DGR2
DUS4	DIE2
DUS4	DOP1
DUS4	DPH1
DXO1	CTS2
DYN2	BUD13
DYN2	CAB3
DYN3	ADK2
DYN3	AIM36
DYN3	AIM39
DYN3	AIM43
DYN3	ALG2
DYN3	ATG22
DYN3	BIT2
DYN3	CDC40
DYN3	CIR1
DYN3	CLP1
DYN3	CMC1
DYN3	COA1
DYN3	COQ9
DYN3	DAT1
DYN3	DCR2
DYN3	DUS4
DYS1	AAT1
DYS1	ABP140
DYS1	AIM18
DYS1	AIM34
DYS1	AME1
DYS1	ARP8
DYS1	ATP23
DYS1	BET1
DYS1	BRR2
DYS1	BSD2
DYS1	CLF1
DYS1	CMS1
DYS1	COP1
DYS1	CSR1
DYS1	CYM1
DYS1	DDI2
DYS1	DGK1
DYS1	DNF1
EAF1	AIM18
EAF1	AIM34
EAF1	AME1
EAF1	ARP8
EAF1	ATP23
EAF1	AVL9
EAF1	BET1
EAF1	CAT8
EAF1	CDC3
EAF1	CLF1
EAF1	CMS1
EAF1	COP1
EAF1	CYM1
EAF1	DGK1
EAF1	DPB11
EAF1	DYS1
EAF3	ACP1
EAF3	ARR1
EAF3	BET2
EAF3	BNA7
EAF3	CAC2
EAF3	CNB1
EAF3	CPR5
EAF3	CUE3
EAF3	CWC25
EAF3	CYM1
EAF3	CYR1
EAF3	DIA1
EAF3	DOA4
EAF3	DPH2
EAF3	DSS4
EAF5	ATP11
EAF6	ATP15
EAF6	ATP20
EAF6	ATP5
EAF6	BFR2
EAP1	APM3
EBS1	ATG4
EBS1	BAT1
EBS1	BSD2
EBS1	COQ1
EBS1	DBP1
EBS1	DNF3
ECI1	AVT5
ECL1	DOT6
ECM1	CNE1
ECM12	AST2
ECM12	ATG27
ECM14	CIA1
ECM16	AIP1
ECM21	AFI1
ECM21	AIM18
ECM21	AIR1
ECM21	ALD2
ECM21	ALR2
ECM21	ARC15
ECM21	ARP10
ECM21	ARR1
ECM21	AUR1
ECM21	BET2
ECM21	BUD25
ECM21	BUD32
ECM21	BUD8
ECM21	BUR2
ECM21	CBF5
ECM21	CBP4
ECM21	CDC16
ECM21	CDC24
ECM21	CDS1
ECM21	CHD1
ECM21	CHS3
ECM21	CIC1
ECM21	CNA1
ECM21	CNB1
ECM21	COA4
ECM21	CPR5
ECM21	CUE3
ECM21	CWC25
ECM21	DAN1
ECM21	DID4
[truncated: 69,355 more rows]

## Sheet: ECR net
AAC3	AAC1
AAD14	AAD10
AAD6	AAD10
AAT2	AAP1
ACN9	AAC3
ACO2	ACO1
ACS2	AAT2
ADE17	AAP1
ADE17	ADE12
ADE17	ADE13
ADE3	ADE12
ADE5,7	ACB1
ADE5,7	ACO2
ADE5,7	ADE17
ADE5,7	ADE3
ADE6	ADE5,7
ADE8	AAC3
ADE8	ADE5,7
ADH1	ABP140
ADH2	ACB1
ADH2	ADH1
ADH3	ADH1
ADH3	ADH2
ADH5	ABP140
ADH5	ACB1
ADH5	ADH1
ADH5	ADH2
ADH5	ADH3
ADR1	AAC3
ADY2	ACS1
AEP3	ADA2
AFG1	ACN9
AGA2	ADH2
AGA2	ADH5
AGA2	AGA1
AGP3	AFR1
AHC2	ACB1
AHC2	ACS2
AHC2	ADE5,7
AIM10	ADA2
AIM18	AAD14
AIM3	ACF4
AIM4	AHC2
AIM41	ADE5,7
AIM5	AHC2
AIM5	AIM20
AIM9	AFG1
AIR1	AIM21
ALA1	ACO2
ALA1	ACS2
ALA1	ADE5,7
ALB1	AIM20
ALD3	ALD2
ALG3	ACB1
ALG3	ACS2
ALG3	ADH5
ALG3	ALG12
ALG7	ALG3
ALO1	ACS2
ALP1	ADY2
ALY2	AIM18
AMA1	ADY3
AMN1	AFG2
ANR2	AIM21
ANS1	AAD10
APA2	AMA1
APC5	AIM21
APC9	ADR1
APE1	ADE17
APE4	AIM21
APL3	AEP2
APL3	ALR2
APL3	ANT1
APL6	ACP1
APM2	AIR2
APN2	ALR2
APN2	APL3
APQ12	AIM20
APS1	AHC2
AQY1	AAD10
AQY1	ALR2
ARB1	ADE12
ARB1	ADE13
ARB1	ADE17
ARB1	ADE5,7
ARB1	ALR1
ARB1	AMN1
ARB1	APE1
ARB1	APE4
ARE1	AIM20
ARF1	ALA1
ARF3	ALG7
ARG3	ARG1
ARG82	AIR2
ARK1	APM2
ARL3	ALG7
ARO4	ACO2
ARO4	ADE12
ARO4	ADE8
ARO4	AFG1
ARO4	ALR1
ARO4	ARB1
ARO8	ARG5,6
ARO80	AIM14
ARO80	AIM18
ARO80	AIM21
ARO80	AIM9
ARO80	ALR2
ARO80	ALY2
ARO80	APL3
ARO9	ARO10
ARP1	AIM21
ARP1	ANR2
ARP1	APC5
ARP1	ARO80
ARP3	AIM11
ARP4	AGE1
ARP4	APL3
ARR1	AIM14
ARR1	APL3
ARR1	ARO80
ARR2	AGP3
ARR2	AIM18
ARR3	ARR2
ART10	AMA1
ART10	ANS1
ARX1	AHP1
ARX1	ARF2
ASC1	AAP1
ASC1	ADE17
ASC1	ADH1
ASC1	ADH2
ASC1	ADH5
ASC1	ALG3
ASC1	ALG7
ASF2	APL3
ASF2	ART10
ASM4	AFG2
ASM4	AIM21
ASM4	ANR2
ASM4	ARP1
ASN1	ACH1
ASN1	ACS1
ASN1	APJ1
ASN1	ARO4
ASN2	ACS2
ASN2	ALG3
ASN2	ALG9
ASP1	AAC3
ASP1	ADE5,7
ASP1	ADE8
ASP1	APA1
ASP1	ARO10
ASP1	ARO4
ASP1	ARP1
ASR1	ALR2
ASR1	APN2
ASR1	ARO80
ASR1	ARR1
ASR1	ART10
AST2	AIM3
ATE1	APM2
ATE1	ASM4
ATF2	ARF2
ATG10	ARO80
ATG13	ANT1
ATG13	ARO80
ATG13	ATG10
ATG14	APL3
ATG14	ARO80
ATG14	ARP4
ATG14	ARR1
ATG14	ASR1
ATG14	ATG10
ATG14	ATG13
ATG15	AMA1
ATG15	APE1
ATG15	ARO10
ATG15	ATG14
ATG17	AIR2
ATG2	AIM39
ATG2	ALY2
ATG2	ASF2
ATG21	AAC3
ATG21	ALR2
ATG21	APC9
ATG21	ARP1
ATG21	ARR2
ATG23	ASR1
ATG26	AAD10
ATG26	ALR1
ATG29	ARP4
ATG29	ATG14
ATG3	ALR2
ATG3	ASR1
ATG3	ATG23
ATG31	ARO80
ATG31	ASR1
ATG33	AIM19
ATG33	APL6
ATG36	AAD10
ATG36	AAD14
ATG36	ACS1
ATG36	AIM18
ATG36	ARO8
ATG36	ASR1
ATG4	AMA1
ATG4	ART10
ATG4	ASR1
ATG4	ATG2
ATG7	AIM21
ATG7	APE4
ATG7	ARO80
ATG7	ARP1
ATG7	ATG2
ATG7	ATG3
ATG8	ACS1
ATG8	ASP1
ATG8	ATG17
ATG8	ATG21
ATG9	AIM24
ATG9	AMA1
ATG9	ATG3
ATH1	AAD10
ATH1	ACS1
ATH1	AGP3
ATH1	ALR2
ATH1	ANS1
ATH1	ARR2
ATH1	ASN1
ATH1	ATG1
ATH1	ATG15
ATH1	ATG21
ATH1	ATG36
ATO2	ACH1
ATO2	ACS1
ATO3	ADH2
ATO3	ASP1
ATP1	AIM41
ATP15	AFG2
ATP15	AHC2
ATP15	AIM20
ATP15	AIM5
ATP16	ATP15
ATP17	APS1
ATP17	ATP15
ATP18	ABP140
ATP18	ACB1
ATP18	ADH1
ATP18	ATP15
ATP19	ACB1
ATP19	AHC2
ATP19	AIM5
ATP19	ATP15
ATP19	ATP18
ATP2	AHC2
ATP2	AIM13
ATP2	ATP17
ATP20	ACB1
ATP20	AHC2
ATP20	AIM5
ATP20	ATP14
ATP20	ATP15
ATP20	ATP17
ATP20	ATP18
ATP20	ATP19
ATP20	ATP2
ATP22	ADE2
ATP23	AEP2
ATP25	ARO80
ATP25	ARP1
ATP25	ATG10
ATP25	ATG11
ATP3	AAP1
ATP3	ADE8
ATP3	APE4
ATP3	ARO4
ATP5	ATG33
ATX1	ABP140
ATX1	ACB1
ATX1	ATP18
ATX1	ATP19
AUA1	ARO80
AUR1	ALA1
AUR1	ARB1
AUR1	ASC1
AVO1	AIM18
AVO2	AIM21
AVO2	ASF2
AVO2	ATG7
AVT3	ACB1
AVT3	ADH1
AVT3	ADH2
AVT3	ADH5
AVT3	ALG3
AVT3	ALG7
AVT3	ALO1
AVT3	ASN2
AVT4	ADE5,7
AVT4	AIM21
AVT4	ALA1
AVT4	AVT1
AVT7	ALG3
AXL1	ARR2
AXL1	ASN1
AXL2	AMN1
AXL2	ASG1
AYT1	AUA1
AZF1	AEP3
AZF1	ATG16
AZF1	AVO1
BAG7	APJ1
BAG7	ATG15
BAG7	ATG8
BAG7	ATO2
BAP2	ARO10
BAP2	ATG15
BAR1	AGA1
BAR1	AGA2
BAR1	AVT3
BAT1	ADH1
BAT1	ADH2
BAT1	ADH5
BBC1	ARP1
BBC1	ASP1
BCH1	AMD1
BCK1	AGE1
BCP1	ALR1
BCP1	ARP1
BCP1	ARX1
BCP1	ASP1
BCP1	ATC1
BCS1	ARP4
BCY1	ACS2
BCY1	ALG7
BCY1	APE4
BCY1	ARC40
BCY1	AVT3
BDH1	AAC1
BDH1	AAC3
BDH1	AIM41
BDH2	ACS1
BDH2	ASN1
BDH2	ATG1
BDH2	ATH1
BDH2	ATO2
BEM2	ASN1
BEM2	ATH1
BEM3	AFG2
BEM3	AIR2
BEM3	APL6
BET3	ARF2
BET4	ALG11
BET4	ASI2
BET4	BCK1
BET5	AHC2
BET5	ATP2
BFA1	AGP3
BFA1	AIM21
BFA1	AIR1
BFR2	AHP1
BFR2	AIM21
BFR2	ARP1
BFR2	ARX1
BFR2	ATG21
BFR2	ATG8
BGL2	ABP140
BGL2	ADH1
BGL2	ALG3
BGL2	AVT3
BIO4	AMA1
BIO4	ARP4
BIO4	ATG8
BIT2	ALG5
BLM10	ALR2
BLM10	APE4
BLM10	ARP1
BLM10	ART5
BLM10	AVT4
BLM10	BFR2
BLS1	AMA1
BMT2	BFR2
BNI4	ARP4
BNI4	BIR1
BNS1	APA2
BOI1	APL3
BOI1	APN2
BOP2	ADE12
BOP2	ADE17
BOP2	ADE5,7
BOP2	ADE8
BOP2	ARO4
BOP2	ASP1
BOS1	APL3
BPH1	ALY2
BPH1	APM2
BPT1	AIM18
BPT1	APM2
BRE1	AAC1
BRE1	AAC3
BRE1	ASM4
BRE1	ATG21
BRE1	BFR2
BRE4	AIR2
BRE5	ATG26
BRL1	APL3
BRL1	APM4
BRL1	ARO80
BRL1	BET4
BRO1	APL6
BRO1	BCH1
BRR2	AFG2
BRR2	AIR2
BRR2	ALR1
BRR2	AMD2
BRR2	AMN1
BRR2	ARB1
BRR2	ASM4
BRR2	ATP25
BRR2	AUA1
BRR2	BIG1
BRR2	BLM10
BRR2	BRE1
BRR2	BRE4
BRR6	ARO80
BRR6	ARR1
BRR6	ART5
BRX1	ARB1
BSC4	ATG2
BSC5	ATG14
BSC5	ATG15
BSC5	ATH1
BSC6	ATG17
BSC6	BET4
BTS1	ARP4
BTT1	ACF4
BTT1	AIM3
BTT1	ANT1
BTT1	ASR1
BTT1	ATG9
BTT1	BRL1
BUB1	ANT1
BUB1	ARO80
BUB1	ATG13
BUB1	ATG4
BUB1	BRL1
BUD13	ABD1
BUD13	APL3
BUD2	APE3
BUD2	ARE1
BUD2	ARF2
BUD2	ARL3
BUD2	ART5
BUD2	ASM4
BUD2	ATG21
BUD2	AUR1
BUD2	BRE1
BUD2	BRR2
BUD20	BFR2
BUD21	ABP140
BUD21	AHC2
BUD22	ABP140
BUD22	ASC1
BUD22	BFR2
BUD23	BFR2
BUD25	ARR2
BUD27	ABP140
BUD27	ADH1
BUD27	ADH2
BUD27	ADH5
BUD27	ATP18
BUD27	BAT1
BUD27	BUD22
BUD3	BAS1
BUD3	BNA3
BUD31	AFG1
BUD31	AIM3
BUD31	ATE1
BUD4	ADK2
BUD6	ART10
BUD6	BLI1
BUD9	AMN1
BUG1	ADP1
BUG1	ALR2
BUG1	ARF2
BUG1	ARO80
BUG1	ASP1
BUG1	ATP25
BUG1	BCP1
BUG1	BIG1
BUG1	BRR2
BUL1	ABD1
BUL1	AGE1
BUL1	ALR2
BUL1	APL3
BUL1	ARP4
BUL1	ASF2
BUL1	ATG10
BUL1	ATG14
BUL1	BRR6
BUL1	BUD13
BUR6	AFR1
BUR6	BUD20
BYE1	ASM4
BZZ1	AIM21
CAB2	AAC1
CAB3	ACN9
CAB3	ADA2
CAB3	AFG2
CAB3	APL3
CAB3	ARO80
CAB3	ASE1
CAB3	ASF2
CAB3	ASM4
CAB3	BBC1
CAB3	BLM10
CAB3	BRE2
CAF20	ACB1
CAF20	AIM20
CAF20	AIM5
CAF20	ALA1
CAF4	AGE1
CAF4	APL3
CAF4	BCK1
CAF4	BUD13
CAF4	BUL1
CAJ1	ADH5
CAJ1	ALG3
CAJ1	ASN2
CAJ1	AVT3
CAK1	ALG5
CAM1	ABP140
CAM1	ADH1
CAM1	ADH2
CAM1	ADH5
CAM1	ALG3
CAM1	AVT3
CAM1	BAR1
CAM1	BAT1
CAM1	BGL2
CAM1	BUD27
CAP2	ARP4
CAP2	BMT2
CAT5	ARO8
CAT8	APC9
CBC2	ARL1
CBC2	BET5
CBF5	ADE13
CBF5	APD1
CBF5	ARB1
CBF5	ARF2
CBF5	ARO4
CBF5	ARX1
CBF5	BCY1
CBF5	BRX1
CBK1	ARP8
CBK1	ATG13
CBP1	ATG14
CBP2	ADY4
CBP2	ARP4
CBP2	ART5
CBP2	BRR6
CBP2	BUL1
CBP4	BSC2
CBS1	APL3
CBS1	ASF2
CBS1	BRR6
CBS2	AIM11
CBS2	AIM14
CBS2	ARO80
CBS2	ARP4
CBS2	ARR1
CBS2	ATG14
CBS2	BNI4
CBS2	BRR6
CBS2	BUD31
CBS2	CBP2
CCC2	ATH1
CCH1	ASR1
CCH1	BUD4
CCL1	ASM4
CCL1	BNI5
CCL1	BRR2
CCL1	BUD2
CCL1	BUG1
CCL1	CBF5
CCM1	ARP4
CCM1	ATG14
CCP1	ATG8
CCT2	AIM21
CCT2	ALA1
CCT2	APE4
CCT2	ARB1
CCT2	ARP1
CCT2	ASP1
CCT2	AUR1
CCT2	BCP1
CCT2	BDF2
CCT2	BFR2
CCT3	AAP1
CCT3	ACN9
CCT3	ADE8
CCT3	AIM21
CCT3	ALA1
CCT3	ALR1
CCT3	AMN1
CCT3	APD1
CCT3	APE4
CCT3	APL2
CCT3	ARB1
CCT3	ARF2
CCT3	ARO4
CCT3	ARP1
CCT3	ARP5
CCT3	ASP1
CCT3	ATP3
CCT3	AUR1
CCT3	AVT4
CCT3	BCP1
CCT3	BCY1
CCT3	BIG1
CCT3	BNI5
CCT3	BRE1
CCT3	BRE4
CCT3	BRR2
CCT3	BST1
CCT3	BUD2
CCT3	BUG1
CCT3	BZZ1
CCT3	CBF5
CCT3	CCL1
CCT3	CCT2
CCT4	APD1
CCT4	APM3
CCT4	BRE4
CCT4	CCT2
CCT4	CCT3
CCT5	AAP1
CCT5	ACO2
CCT5	ADE17
CCT5	ADE5,7
CCT5	ADE8
CCT5	AFT2
CCT5	AIM21
CCT5	ALA1
CCT5	ALR1
CCT5	APE4
CCT5	ARB1
CCT5	ARO4
CCT5	ARP5
CCT5	ATP1
CCT5	AVT4
CCT5	BRR2
CCT5	BUD16
CCT5	CCT2
CCT5	CCT3
CCT5	CCT4
CCT6	ACS2
CCT6	ADH1
CCT6	ADH2
CCT6	ADH3
CCT6	ADH5
CCT6	AHC2
CCT6	ALG3
CCT6	ALG7
CCT6	APS1
CCT6	ASC1
CCT6	ASN2
CCT6	AUR1
CCT6	CAF16
CCT6	CAJ1
CCT6	CAM1
CCT7	ACS2
CCT7	ADE5,7
CCT7	AFG2
CCT7	AIM41
CCT7	AIR2
CCT7	ALA1
CCT7	ARB1
CCT7	ATP1
CCT7	AVT4
CCT7	BCY1
CCT7	BRE4
CCT7	BRR2
CCT7	BST1
CCT7	CBF5
CCT7	CCT2
CCT7	CCT3
CCT7	CCT4
CCT7	CCT5
CCT8	AAC3
CCT8	ADE12
CCT8	ADE5,7
CCT8	AEP2
CCT8	AFG2
CCT8	AHP1
CCT8	AIM21
CCT8	AIR2
CCT8	ARB1
CCT8	ARF2
CCT8	ARP5
CCT8	ARX1
CCT8	ASG1
CCT8	AVT4
CCT8	BCP1
CCT8	BDF2
CCT8	BFR2
CCT8	BRE4
CCT8	BRR2
CCT8	BUG1
CCT8	CCT2
CCT8	CCT3
CCT8	CCT4
CCT8	CCT5
CCT8	CCT7
CCZ1	ANR2
CCZ1	ASM4
CCZ1	ATE1
CCZ1	BEM3
CCZ1	BRE1
CCZ1	BUD31
CDA1	ANS1
CDA2	ATG1
CDA2	ATG15
CDA2	ATG8
CDA2	BFR2
CDA2	BUD31
CDC1	BZZ1
CDC1	CCT3
CDC10	CCT3
CDC10	CCT4
CDC11	ADE8
CDC11	AFG2
CDC11	APL2
CDC11	ARP1
CDC11	ART5
CDC11	BDF2
CDC11	BFR2
CDC11	BRE1
CDC11	BRE4
CDC11	BRR2
CDC11	BUD2
CDC11	CCT2
CDC11	CCT3
CDC11	CCT5
CDC11	CCT7
CDC11	CCT8
CDC11	CDC1
CDC123	AIM9
CDC123	ALR2
CDC123	ARP1
CDC123	BPT1
CDC123	BUG1
CDC123	CCT3
CDC123	CCT8
CDC14	ARP5
CDC14	CCT3
CDC14	CCT7
CDC14	CCT8
CDC15	ALY2
CDC15	ASN1
CDC15	BIT2
CDC15	BMT2
CDC15	BUL1
CDC15	CAC2
CDC16	AIM18
CDC16	ALY1
CDC16	ARO80
CDC16	CAB3
CDC19	ADH2
CDC19	ADH5
CDC19	APE3
CDC19	ARL3
CDC19	BUD2
CDC20	BMT2
CDC23	APM2
CDC23	ATP3
CDC24	ARL3
CDC31	ABP140
CDC31	AHC2
CDC31	AIM5
CDC31	APS1
CDC31	ATX1
CDC31	BUD21
CDC34	ARO80
CDC34	ARP4
CDC34	ATG14
CDC34	ATP23
CDC34	BIO4
CDC34	CAB3
CDC37	APE4
CDC37	APL2
CDC37	CCT3
CDC37	CDC1
CDC4	ARO80
CDC4	AUA1
CDC4	AVT4
CDC4	BST1
CDC4	CDC23
CDC40	ATC1
CDC40	CDC34
CDC42	ARC18
CDC43	AYT1
CDC43	CDC23
CDC43	CDC4
CDC45	ATG14
CDC45	ATG3
CDC45	BUD22
CDC48	AFG1
CDC48	ANR2
CDC48	APE2
CDC48	ARP1
CDC48	ARX1
CDC48	ATG8
CDC48	BAP2
CDC48	BFR2
CDC48	BUD31
CDC60	APQ12
CDC60	ATG26
CDC73	AIM21
CDC73	ARO80
CDC73	CCL1
CDC73	CCT3
CDC73	CDC123
CDC9	ADA2
CDC9	ASH1
CDC9	ATG31
CDC9	BUD4
CDC9	CAB3
CDC9	CBP2
CDC9	CCT8
CDD1	ARP1
CDD1	CDC48
CDH1	AFG2
CDH1	ARP1
CDH1	ASM4
CDH1	ATG16
CDH1	AVO2
CDH1	BNR1
CDH1	BRR2
CDH1	CAB3
CDS1	ABM1
CEF1	AIR2
CEF1	AXL2
CEF1	BUG1
CEF1	BZZ1
CEF1	CCL1
CEG1	CCT5
CEG1	CDC11
CEM1	ADE2
CEM1	AIM9
CEX1	ACN9
CEX1	AIM14
CEX1	AIM21
CEX1	AIM23
CEX1	APE4
CEX1	BCK1
CEX1	BFR2
CEX1	BRE1
CEX1	CAB3
CEX1	CEF1
CFD1	AIR1
CFD1	ARP5
CFD1	CAB3
CGI121	APL3
CGI121	ASF2
CHA1	ADE17
CHA1	APE1
CHA1	ARO4
CHA1	BDH1
CHC1	BNA3
CHK1	APD1
CHK1	CCT8
CHK1	CDC11
CHL1	ATG14
CHL1	AZF1
CHL1	BAS1
CHO2	ACC1
CHO2	ACS2
CHO2	AIM20
CHO2	ALA1
CHO2	BCY1
CHS7	ABP140
CHS7	ADH1
CHS7	ADH5
CHS7	BGL2
CHS7	BUD21
CHS7	BUD27
CHS7	CAM1
CIA1	AFG2
CIC1	ARX1
CIC1	CDC20
CIK1	ADY4
CIK1	ARP4
CIK1	ARR2
CIK1	BUD3
CIK1	CDC20
CIN1	ART10
CIN2	ATG14
CIN4	APS1
CIN4	CDC31
CIN5	BUR6
CIN8	BET4
CIR1	APS1
CIR1	CCR4
CIR2	AIM11
CIR2	ASM4
CIR2	ATE1
CIR2	AVO2
CIR2	CDH1
CIR2	CIN2
CIS3	ABP140
CIS3	ADH1
CIS3	ADH2
CIS3	ADH3
CIS3	ADH5
CIS3	BAR1
CIS3	BAT1
CIS3	BGL2
CIS3	BUD22
CIS3	BUD27
CIS3	CAM1
CIS3	CHS7
CKA1	AIM21
CKA1	AVT4
CKA1	CDC10
CKA1	CDC11
CKA1	CDC37
CKA2	ALA1
CKA2	BUD16
CKA2	CBF5
CKA2	CCT2
CKA2	CCT5
CKB1	ADE8
CKB1	BNA7
CKB1	BUD16
CKB1	CCT3
CKB1	CCT5
CKB1	CDC10
CKB1	CEM1
CKB1	CKA2
CLA4	BUD6
CLB3	CIN8
CLB4	ADA2
CLB4	ARO80
CLB4	ATG31
CLF1	BET3
CLG1	CIN8
CLP1	ASP1
CLP1	CCT3
CLP1	CDC11
CLU1	ALG5
CLU1	ARC18
CLU1	BET3
CLU1	BLI1
CLU1	BUD6
CMD1	ACB1
CMD1	AHC2
CMD1	AIM4
CMD1	APS1
CMD1	ASI1
CMD1	CCR4
CMD1	CDC31
CMR1	BMT2
CMR3	ADH5
CMR3	BAT1
CMR3	BUD27
CMR3	CAM1
CNA1	BRO1
CNB1	AAC3
CNB1	AIM29
CNB1	ALA1
CNB1	ARB1
CNB1	ARF2
CNB1	ARF3
CNB1	BET3
CNB1	BUD2
CNB1	CCT5
CNB1	CDC34
CNB1	CDC40
CNB1	CDC55
CNL1	ABP1
CNL1	AHC2
CNL1	APS1
CNL1	CMD1
CNM67	ABD1
CNM67	APL3
CNM67	ARP4
CNM67	ASF2
CNM67	ATG14
CNM67	BUL1
CNM67	CAB3
CNM67	CBS1
CNS1	ADE5,7
CNS1	CDA2
COA1	CFT1
COA2	CAN1
COA3	ARP4
COA3	BUR6
COF1	ATG27
COG1	AIR1
COG1	BUL1
COG3	AIR2
COG3	APM2
COG3	ATP25
COG3	BRR2
COG3	CCT3
COG3	CCT8
COG3	CDC11
COG3	CDH1
COG3	CEX1
COG4	APS3
COG4	BUB1
COG4	CDC15
COG4	CDC8
COG7	ALR2
COG7	APL3
COG7	ATG16
COG7	BNR1
COG7	BOS1
COG7	BUL1
COG7	CAF4
COG7	CNM67
COG8	AIM21
COG8	APE4
COG8	ARF2
COG8	ARP1
COG8	ART5
COG8	ASP1
COG8	ATP25
COG8	AVT4
COG8	BBC1
COG8	BCP1
COG8	BLM10
COG8	BNI5
COG8	BRE4
COG8	BRR2
COG8	BUD16
COG8	BUD2
COG8	BUG1
COG8	BZZ1
COG8	CBF5
COG8	CCL1
COG8	CCT2
COG8	CCT3
COG8	CCT4
COG8	CCT5
COG8	CCT7
COG8	CCT8
COG8	CDC1
COG8	CDC10
COG8	CDC11
COG8	CHK1
COG8	CLP1
COP1	ALA1
COQ1	ACS1
COQ1	ASI2
COQ1	ATG17
COQ1	ATG8
COQ1	BOI1
COQ1	BST1
COQ1	CDC37
COQ3	ATG29
COQ3	BEM2
COQ3	BPT1
COQ3	CDC15
COQ4	ALG13
COQ4	ASR1
COQ4	ATH1
COQ4	BPT1
COQ4	CCH1
COQ4	CDC15
COQ6	ATG21
COQ6	BSC5
COQ6	CBF5
COQ8	AIM21
COQ8	APE4
COQ8	ARO4
COQ8	ARP1
COQ8	ATP3
COQ8	AVT4
COQ8	BNA6
COQ8	BUD16
COQ8	BUD2
COQ8	CCT2
COQ8	CCT3
COQ8	CCT5
COQ8	CDC10
COQ8	CDC48
COQ8	CKA1
COQ8	CKB1
COQ8	COG8
COS10	AIF1
COS12	CNS1
COS4	AAT1
COS4	BDF2
COS4	COS2
COS6	COS2
COS6	COS4
COS8	COS2
COS8	COS4
COS9	CBS1
COS9	CNM67
COS9	COG1
COX12	AHC2
COX12	ATP14
COX12	ATP17
COX12	ATP2
COX12	ATP20
COX13	ACB1
COX13	AHC2
COX13	ATP15
COX13	ATP16
COX13	ATP2
COX13	ATP20
COX13	COX12
COX15	ATP3
COX18	BUL1
COX18	CDC15
COX20	AAC3
COX20	AAD10
COX20	AAD14
COX20	ADR1
COX20	ALR2
COX20	ARP4
COX20	ATG14
COX20	ATG21
COX20	ATH1
COX20	BIO4
COX20	BSC5
COX20	CHL1
COX20	CIK1
COX20	COA3
COX7	AIM5
COX7	ATP15
COX7	ATP17
COX7	ATP19
COX7	ATP20
COX7	COX13
COX8	ATP15
COX8	ATP18
COX8	ATP19
COX8	ATP5
COX8	COX7
COX9	ATP14
COX9	ATP15
COX9	ATP17
COX9	ATP20
COX9	COX8
CPA2	ADE8
CPA2	ASN1
CPA2	ATP3
CPA2	BAP3
CPA2	BDH1
CPA2	BFR2
CPA2	BMT2
CPA2	CAB2
CPR2	BNA6
CPR3	CKB1
CPR4	ACS2
CPR4	ALG3
CPR4	APE3
CPR4	AVT3
CPR7	ADO1
CPR7	CAB4
CPS1	APE1
CRC1	ASR1
CRC1	ATG14
CRC1	ATO2
CRF1	ANS1
CRF1	ATO2
CRF1	BDH2
CRH1	ACS2
CRH1	ASN2
CRH1	CIS3
CRM1	AIR2
CRM1	APE2
CRM1	ARB1
CRM1	ASG1
CRM1	BRR2
CRM1	BST1
CRM1	BYE1
CRM1	CAB3
CRM1	CNB1
CRN1	ARB1
CRN1	ARP5
CRN1	AVT4
CRN1	CCT3
CRN1	CCT5
CRN1	CCT8
CRN1	COG3
CRN1	CRM1
CRR1	ASN1
CRR1	ATP1
CRR1	BRE1
CRR1	CCT7
CRS5	AGP3
CRS5	AIM9
CRS5	ASN1
CRT10	ADE16
CRT10	APS1
CRT10	ATP17
CSE1	ACS2
CSE1	ADE5,7
CSE1	AFG1
CSE1	AFG2
CSE1	AIM21
CSE1	ALA1
CSE1	AMN1
CSE1	APE4
CSE1	ARB1
CSE1	ARO4
CSE1	ASG1
CSE1	ATG1
CSE1	ATP1
CSE1	AVO2
CSE1	AVT4
CSE1	BPL1
CSE1	BRR2
CSE1	CBF5
CSE1	CCT2
CSE1	CCT3
CSE1	CCT4
CSE1	CCT5
CSE1	CCT7
CSE1	CCT8
CSE1	CDC11
CSE1	CDC123
CSE1	CDH1
CSE1	COA1
CSE1	COG3
CSE1	COG8
CSE1	COQ8
CSE1	CRM1
CSE1	CRN1
CSE2	ATG5
CSE4	AHC2
CSE4	APS1
CSG2	ABM1
CSG2	AIM21
CSG2	ASP1
CSG2	BFR2
CSG2	CDC37
CSG2	CEX1
CSG2	COQ1
CSI1	ATG21
CSI1	ATG3
CSI1	ATG9
CSI1	ATH1
CSI1	BET4
CSI1	BUG1
CSI1	CAB2
CSI1	CCH1
CSI1	CDC45
CSI1	COX20
CSM1	ALR2
CSM1	ARP4
CSM1	AST1
CSM1	ATG14
CSM1	BIO4
CSM1	BSC5
CSM1	CBS2
CSM1	CDA2
CSM1	COX20
CSM4	ATG15
CSM4	ATG21
CSM4	ATG8
CSM4	CDA2
CSR1	ADH1
CSR1	ADH5
CSR1	AVT3
CSR1	CAM1
CSR2	AAC3
CSR2	APC9
CSR2	ATG17
CSR2	ATG21
CSR2	ATG8
CSR2	COQ1
CST26	CDC15
CST6	AHC1
CST6	AIM23
CST9	BIO4
CTA1	ACS1
CTA1	ADY2
CTA1	CRC1
CTF18	ARP4
CTF18	ATG21
CTF3	ARP4
CTF3	ATP25
CTF3	BRL1
CTF3	BUL1
CTF3	CAT5
CTF3	CRN1
CTF4	APL3
CTF4	ASF2
CTF4	CAB3
CTF4	CNM67
CTI6	AIR2
CTI6	ALG7
CTI6	ASC1
CTI6	CCT6
CTI6	CCT7
CTR2	ADE5,7
CTR2	ATG18
CTR86	ACS1
CTR86	ADY3
CTR86	AMA1
CTR86	APL3
CTR86	ARP4
CTR86	ASN1
CTR86	ATG1
CTR86	ATG14
CTR86	ATG17
CTR86	ATH1
CTR86	CIK1
CTR86	COX20
CTR86	CRF1
CTS1	ACB1
CTS1	ACS2
CTS1	ADH1
CTS1	ADH2
CTS1	ADH5
CTS1	ATP2
CTS1	ATP20
CTS1	CCT6
CTS1	COX13
CUE1	AIM1
CUE1	ALR1
CUE1	CPR3
CUE3	APL3
CUE3	ASF2
CUE3	BOI1
CUE3	CBS1
CUE3	CDC37
CUE3	CDH1
CUE3	CEF1
CUE3	CEX1
CUE3	COG3
CUE5	ARP5
CUP1-1	ADH5
CUS2	AIM25
CWC2	ARP4
CWC2	ATG14
CWC2	BUD3
CWC2	CAP2
CWC2	CBP6
CWC2	CDC45
CWC2	CIK1
CWC23	ACS1
CWC23	ADY4
CWC23	ARP4
CWC23	ATG21
CWC23	BMT2
CWC23	BUL1
CWC23	CBS2
CWC23	CSI1
CWC23	CTL1
CWC24	AIM25
CWC24	CTR3
CWC27	ALG7
CWH41	ARP1
CWH43	BUB1
CWH43	COG4
CYB2	ACS1
CYB2	ALD4
CYB2	ATH1
CYB2	ATO2
CYC7	ACH1
CYC7	ADY4
CYC7	ATO2
CYC7	CIK1
CYC8	BRL1
CYC8	BUB1
CYC8	BUG1
CYC8	COG3
CYM1	ARP4
CYM1	COQ1
CYR1	ASN1
CYR1	BNI4
CYR1	CBP1
CYR1	CBS2
CYR1	CTR86
CYS3	ABP140
CYS3	ADH1
CYS3	ADH2
CYS3	ADH5
CYS3	ATP18
CYS3	ATX1
CYS3	BAT1
CYS3	BGL2
CYS3	BUD21
CYS3	BUD27
CYS3	CAM1
CYS3	CHS7
CYS3	CIS3
CYS4	ABP140
CYS4	ACB1
CYS4	ADH1
CYS4	ADH2
CYS4	ADH5
CYS4	AHC2
CYS4	ALG14
CYS4	AUR1
CYS4	AVT3
CYS4	BAR1
CYS4	BAT1
CYS4	BCY1
CYS4	BUD21
CYS4	CAM1
CYS4	CCT2
CYS4	CCT6
CYS4	CDC31
CYS4	CHO2
CYS4	CIS3
CYS4	CMR3
CYS4	CTS1
CYS4	CYS3
DAD2	ATG14
DAD2	CBS2
DAD2	CSI1
DAD3	AFG1
DAD3	AIM11
DAD3	ARR2
DAD3	CBS2
DAD3	CDC48
DAD3	CHC1
DAD3	CYM1
DAD4	AVT5
DAD4	COA2
DAD4	COA3
DAK2	ASN1
DAK2	ATH1
DAK2	ATO2
DAK2	BAG7
DAK2	BSC5
DAK2	CBS2
DAK2	CDA2
DAK2	COX20
DAK2	CYM1
DAL4	AMA1
DAL4	BTT1
DAL5	DAL1
DAL7	DAL1
DAL7	DAL2
DAL80	CBP2
DAL81	BTT1
DAL81	COG4
DAS1	ALR2
DAS2	ATG21
DAS2	CDC40
DAS2	CHL1
DAS2	CKA2
DAS2	CKB1
DBF20	CHL1
DBF4	AIM21
DBF4	AIM9
DBF4	AIR1
DBF4	AKL1
DBF4	ALG13
DBF4	ALR2
DBF4	APL3
DBF4	APN2
DBF4	ARO80
DBF4	ARP1
DBF4	ARR1
DBF4	ASF2
DBF4	ASM4
DBF4	ATG14
DBF4	ATG31
DBF4	ATG7
DBF4	ATP25
DBF4	AVO2
DBF4	BCK1
DBF4	BET4
DBF4	BOI1
DBF4	BOS1
DBF4	BRE2
DBF4	BRR2
DBF4	BRR6
DBF4	BUL1
DBF4	CAB3
DBF4	CAF4
DBF4	CBP2
DBF4	CCL1
DBF4	CDC123
DBF4	CDC15
DBF4	CDC34
DBF4	CDC73
DBF4	CDH1
DBF4	CLB4
DBF4	CNM67
DBF4	COG1
DBF4	COG7
DBF4	COG8
DBF4	CRT10
DBF4	CSM1
DBF4	CUE2
DBP1	APE3
DBP1	CBS2
DBP1	CDA2
DBP1	CSI1
DBP1	CWC23
DBP10	AIM21
DBP10	ARO80
DBP10	ARX1
DBP10	BMT2
DBP10	CCT8
DBP10	CDC73
DBP10	DBF4
DBP2	BRX1
DBP3	AAC3
DBP3	ADE8
DBP3	ALD4
DBP3	APD1
DBP3	ARB1
DBP3	ARO4
DBP3	ARX1
DBP3	ATG21
DBP3	BCP1
DBP3	BDH1
DBP3	BFR2
DBP3	BOP2
DBP3	BRX1
DBP3	CBF5
DBP3	CCT3
DBP3	CCT5
DBP3	CCT7
DBP3	CCT8
DBP3	CKA2
DBP3	CKB1
DBP3	COQ6
DBP3	CPA2
DBP3	CSE1
DBP3	CSM4
DBP3	DBP2
DBP8	ATC1
DBP8	BCP1
DBP8	BRX1
DBP8	DAS2
DBP8	DBP3
DBP9	BMS1
DBP9	BMT2
DBP9	CMS1
DCC1	CAB2
DCD1	ARP1
DCI1	AEP3
DCI1	ATG14
DCP2	BRO1
DCP2	CTR9
DCR2	BUD6
DCS2	ACH1
DCS2	AMS1
DCS2	ASN1
DCS2	ATG8
DCS2	BAG7
DCW1	AIR2
DCW1	ANR2
DCW1	BZZ1
DCW1	CDC1
DCW1	CDC37
DCW1	CRN1
DDC1	ASG1
DDC1	BRR2
DDC1	CDC11
DDC1	COG3
DDC1	COG8
DDC1	CSE1
DDI1	CAF16
DDP1	CDC15
DDR2	ARO4
DED1	ADE5,7
DED1	AFG1
DED1	AHP1
DED1	ALA1
DED1	ALG14
DED1	ALR1
DED1	ARB1
DED1	ARF2
DED1	ARO4
DED1	ARX1
DED1	ASG1
DED1	AVT4
DED1	AXL2
DED1	BAP2
DED1	BCP1
DED1	BFR2
DED1	BNA3
DED1	BUD2
DED1	BUG1
DED1	CBF5
DED1	CCT3
DED1	CCT5
DED1	CCT7
DED1	CCT8
DED1	CDC48
DED1	CHO2
DED1	CSE1
DED1	DBP3
DED81	ACS2
DED81	ADE3
DED81	ADE5,7
DED81	ADH5
DED81	ALA1
DED81	ALG3
DED81	ALG7
DED81	ALO1
DED81	ARL3
DED81	ARO4
DED81	ASC1
DED81	ASN2
DED81	ASP1
DED81	AVT4
DED81	CAF20
DED81	CBF5
DED81	CCT5
DED81	CCT6
DED81	CCT7
DED81	COG8
DED81	CRH1
DED81	CSE1
DED81	CSG2
DED81	DED1
DEF1	ATG14
DEF1	BSC5
DEP1	BLM10
DEP1	CAB3
DER1	ARX1
DER1	BUG1
DER1	DEG1
DFG10	CCT3
DFG10	CGI121
DFG10	CSE1
DFG16	AEP3
DFG16	AIM10
DFG16	CWC2
DGR2	AMA1
DGR2	CDC16
DHR2	ANR2
DHR2	ARX1
DHR2	ASM4
DHR2	BFR2
DHR2	BRE1
DHR2	BUD2
DHR2	CCT3
DHR2	DBP3
DHR2	DED1
DIA1	ASP1
DIA1	BAP2
DIA1	BFR2
DIA1	CMK2
DIA2	ATF2
DIA2	CCT5
DIA2	CSE1
DIA2	CTR2
DIA2	DCD1
DIA3	ADY4
DIA3	AMA1
DIA3	ARX1
DIA3	ATG8
DIA3	ATH1
DIA3	ATO2
DIA3	BAG7
DIA3	BDH2
DIA3	BIO4
DIA3	CBP2
DIA3	CDC20
DIA3	CIK1
DIA3	CRF1
DIA3	CTA1
DIA3	DAK2
DIA4	AIM21
DIA4	ASR1
DIA4	ATG23
DIA4	ATG7
DIA4	CAB3
DIA4	CDD1
DIC1	BAT1
DID4	CCT3
DIF1	BRO1
DIF1	CCW12
DIF1	DCP2
DIG1	ADH1
DIG1	BAR1
DIM1	BRX1
DIP2	DBP8
DIS3	ALA1
DIS3	ASG1
DIS3	CCT8
DIS3	CSE1
DIS3	DED1
DJP1	ABP140
DJP1	BUD22
DJP1	BUD27
DJP1	CYS4
DLD1	COX20
DLD2	AIM21
DLD2	ALG3
DLD2	BUD16
DLD2	CFD1
DLS1	AEP1
DLS1	AIM11
DLS1	ARP4
DLS1	CYM1
DLT1	CDC11
DLT1	CKB1
DLT1	DDC1
DMA1	ADH1
DMA1	ADH5
DMA1	BUD27
DMA1	CAJ1
DMA1	CIS3
DMA1	CMR3
DMA1	CYS4
DMC1	ATG9
DNA2	ACK1
DNA2	AGE1
DNA2	AIM23
DNA2	AIR1
DNA2	AKL1
DNA2	ALR2
DNA2	AMA1
DNA2	ANS1
DNA2	ANT1
DNA2	APA2
DNA2	APL3
DNA2	ARO80
DNA2	ARP4
DNA2	ARR1
DNA2	ART10
DNA2	ASF2
DNA2	ATG14
DNA2	ATG2
DNA2	AVO2
DNA2	BCK1
DNA2	BLI1
DNA2	BRL1
DNA2	BUD13
DNA2	BUL1
DNA2	CAB3
DNA2	CAF4
DNA2	CAP2
DNA2	CBF2
DNA2	CDH1
DNA2	CEX1
DNA2	CNM67
DNA2	COG1
DNA2	COG7
DNA2	COX20
DNA2	CRF1
DNA2	CTF4
DNA2	CTM1
DNA2	DAK2
DNA2	DBF4
DNA2	DIA3
DNF1	ALY2
DNF1	CCT3
DNF1	CDC123
DNF1	CDC15
DNF1	CDC73
DNF1	CTF3
DNF1	CYC8
DNF2	ALE1
DNF2	ARO80
DNF2	ARR1
DNF2	BUB1
DNF2	BUL1
DNF2	CBS2
DNF2	COG1
DNF2	COG4
DNF2	COX20
DNF2	CWH43
DNF2	DBF4
DNF2	DNA2
DNF3	CDC20
DNL4	ALY2
DNL4	APD1
DNL4	ASC1
DNL4	ATP23
DNL4	ATP25
DNL4	AVO2
DNL4	BCY1
DNL4	BRE4
DNL4	BRR2
DNL4	BUD2
DNL4	CBF5
DNL4	CCL1
DNL4	CCT3
DNL4	CCT8
DNL4	CDH1
DNL4	CIR2
DNL4	COG8
DNL4	CRF1
DNL4	CTR86
DNL4	DAS2
DNL4	DBF4
DNL4	DBP3
DNL4	DED1
DNM1	CHO2
DNM1	DLD2
DOA1	ARK1
DOA1	ASM4
DOA1	BUG1
DOA1	BYE1
DOA1	CEF1
DOG2	ATG14
DOG2	BIO4
DOG2	CDC34
DOG2	CSR2
DON1	AAR2
DON1	ANS1
DON1	ARO1
DON1	BSC5
DON1	COX20
DON1	CTR86
DON1	CWC23
DOP1	COQ3
DOP1	CWH43
DOP1	DBF4
DOP1	DNA2
DOT1	CEX1
DOT1	COS9
DOT6	AMA1
DPB11	DNA2
DPB2	COX10
DPB2	DNF2
DPH2	AAC3
DPH2	ADE8
DPH2	AFG1
DPH2	AHP1
DPH2	APE4
DPH2	ARB1
DPH2	ARP1
DPH2	ASM4
DPH2	ASP1
DPH2	AUR1
DPH2	BBC1
DPH2	BCP1
DPH2	BLM10
DPH2	BRE1
DPH2	BRR2
DPH2	BUD2
DPH2	BUG1
DPH2	BYE1
DPH2	BZZ1
DPH2	CCL1
DPH2	CCT2
DPH2	CCT3
DPH2	CCT5
DPH2	CCT7
DPH2	CCT8
DPH2	CDC1
DPH2	CDC11
DPH2	CEX1
DPH2	CLP1
DPH2	COG8
DPH2	CSE1
DPH2	CWH41
DPH2	DBF4
DPH2	DDC1
DPL1	AHC2
DPL1	AIM20
DPL1	ATP2
DPL1	CCT6
DRE2	DNF2
DRS1	ARF2
DRS1	ARX1
DRS1	BFR2
DRS1	BRX1
DRS1	CBF5
DRS1	CCT8
DRS1	DBP3
DRS1	DED1
DRS1	DHR2
DRS1	DIP2
DSE2	ACB1
DSE2	ADH1
DSE2	ADH2
DSE2	ADH5
DSE2	ALG14
DSE2	BAR1
DSE2	BAT1
DSE2	BUD27
DSE2	CIS3
DSE2	CMR3
DSE2	CTS1
DSE2	CYS4
DSE2	DMA1
DSE3	AIM44
DSE4	AMN1
DSE4	DED1
DSF2	ASF2
DSS1	AEP2
DSS1	APL3
DSS1	ASF2
DSS1	ASG1
DSS1	ATG26
DSS1	BUD6
DSS1	CGI121
DSS1	CRM1
DSS1	CSE1
DSS1	DBF4
DSS1	DIS3
DSS4	COX13
DST1	CYC8
DTD1	ATG10
DTD1	BRL1
DUF1	ATG26
DUG1	ABP140
DUG1	ADH1
DUG1	ADH5
DUG1	BAT1
DUG1	BGL2
DUG1	BUD27
DUG1	CAM1
DUG1	CIS3
DUG1	CYS3
DUN1	CDC20
DUN1	CDC45
DUN1	DIN7
DUO1	ARO80
DUO1	ATG14
DUS4	BCY1
DUS4	DSE2
DUT1	ACB1
DUT1	ACS2
DUT1	AHC2
DUT1	AIM20
DUT1	AIM5
DUT1	ALA1
DUT1	ALB1
DUT1	APQ12
DUT1	ATP15
DUT1	ATP17
DUT1	BET5
DUT1	CAF20
DUT1	CDC31
DUT1	CMD1
DUT1	CNL1
DUT1	COX13
DUT1	CYS4
DYN1	ALK2
DYN1	ALR2
DYN1	ANT1
DYN1	ASR1
DYN1	CAB3
DYN1	CGI121
DYN1	CLB4
DYN1	CSM1
DYN1	DBF4
DYN2	ARP1
DYN2	COG1
DYN2	COG8
EAF1	AIM3
EAF1	AZR1
EAF1	CBP2
EAF1	CDC27
EAF5	AMA1
EAF5	CUS2
EAF5	CYC8
EAF6	ATP22
EAF6	AUA1
EAF6	BUG1
EAF6	CAT5
EAF6	CDC4
EAF6	CDC43
EAF7	AIM21
EAF7	APN2
EAF7	ARP5
EAF7	CCT3
EAF7	CPR3
EAF7	CRN1
EAF7	DBF4
EAF7	DIA2
EAF7	DSS1
EAP1	CSE1
EAP1	DSS1
EBP2	ABP140
EBP2	ADH5
EBP2	BUD21
EBP2	BUD22
EBP2	BUD27
EBP2	DBP9
EBS1	CEX1
ECI1	AEP3
ECI1	DAK2
ECM1	ARX1
ECM10	ALR2
ECM10	AMA1
ECM10	ANT1
ECM10	APL3
ECM10	APS3
ECM10	ARO80
ECM10	ARR1
ECM10	ASR1
ECM10	ATG13
ECM10	ATG14
ECM10	COX20
ECM10	CTR86
ECM10	DNA2
ECM11	ACS1
[truncated: 73,388 more rows]

## Sheet: PCR net
AAC3	AAC1
AAD3	AAD10
ACF4	ACF2
ACP1	ABF1
ADE12	ABZ1
ADE3	ADE16
ADE4	ADE1
ADE4	ADE16
ADE4	ADE2
ADE8	ADE4
ADH5	ADH4
ADK2	ADE2
AGC1	ADK2
AHC2	AHC1
AHP1	ADH6
AIM1	ACP1
AIM1	ADH5
AIM1	ADK2
AIM1	AGC1
AIM19	ADK2
AIM19	AIM1
AIM2	ADD66
AIM23	ABF2
AIM26	ABM1
AIM33	ADK2
AIM33	AGC1
AIM33	AIM1
AIM41	AIM20
AIM45	ADK2
AIM45	AGC1
AIM45	AIM1
AIM46	AFT2
AIM6	ADH6
AIM6	AIM20
AIP1	ADE12
ALB1	AFG2
ALG13	AIM2
ALG14	ACP1
ALG14	AIM41
ALG14	ALG13
ALG3	ALG12
ALG5	ALG12
ALG5	ALG3
ALG6	ALG12
ALG6	ALG3
ALG6	ALG5
ALG7	ALG13
ALG8	ALG12
ALG8	ALG3
ALG8	ALG5
ALG8	ALG6
ALG9	ALG12
ALG9	ALG3
ALG9	ALG5
ALG9	ALG6
ALG9	ALG8
ALR2	ALR1
ALY2	ALY1
AMD2	ADK2
ANR2	ADE8
ANR2	AIM1
ANS1	AMA1
APA1	ACS2
APA2	ADK2
APA2	AIM1
APC11	ALK2
APC11	APC1
APC2	APC1
APC2	APC11
APC4	APC1
APC4	APC11
APC4	APC2
APC5	APC1
APC5	APC11
APC5	APC2
APC5	APC4
APC9	APC1
APC9	APC11
APC9	APC2
APC9	APC4
APC9	APC5
APD1	AIM2
APE3	ADI1
APL6	APL5
APM1	APL4
APM3	APL5
APM3	APL6
APM4	APL1
APM4	APL3
APN2	APN1
APP1	ACF2
APS2	AIM20
APS2	APM4
APS3	APL5
APS3	APL6
APS3	APM3
APT1	ADE12
APT1	APA1
ARA1	ADH6
ARA2	ABZ1
ARC15	ACP1
ARC15	AIM7
ARC19	AIM2
ARC19	AIM7
ARC19	ARC15
ARC19	ARC18
ARC35	ARC15
ARC35	ARC19
ARC40	ARC15
ARC40	ARC19
ARG1	ACS2
ARG1	ADE12
ARG1	ADE6
ARG1	APT1
ARG3	APT1
ARG3	ARG1
ARG4	AIM1
ARH1	AAD10
ARH1	ADK2
ARH1	AGC1
ARH1	AIM1
ARH1	AIM14
ARH1	AIM19
ARH1	ARG4
ARI1	ADE3
ARI1	AIM2
ARI1	APD1
ARL1	AGE2
ARL1	ALG3
ARL1	ALG5
ARL1	ALG6
ARL1	ALG8
ARL1	APL5
ARL1	APL6
ARL1	APM3
ARL1	APS3
ARL1	ARF1
ARL3	AGE2
ARL3	ALG3
ARL3	ALG5
ARL3	ALG6
ARL3	ALG8
ARL3	APL5
ARL3	APL6
ARL3	APM3
ARL3	APS3
ARL3	ARF1
ARL3	ARL1
ARO2	ARO1
ARO3	ADE13
ARO3	ADE16
ARO3	ADH6
ARO3	ARA1
ARO3	ARG4
ARO4	ACS2
ARO4	APA1
ARO4	ARO3
ARO7	ARO2
ARO9	AIM2
ARP2	ADE12
ARP2	ARC15
ARP2	ARC19
ARP2	ARC35
ARP2	ARC40
ARP3	ARC15
ARP3	ARC19
ARP3	ARC35
ARP3	ARC40
ARP3	ARP2
ARP4	ADA2
ARP5	ARP4
ARP6	ARD1
ARP8	ARP4
ARP9	ARP7
ARR2	ADE12
ARV1	ALG6
ARV1	ALG8
ARX1	AFG2
ARX1	ALB1
ASA1	ACP1
ASA1	ADK2
ASA1	AMD2
ASE1	ARP1
ASF1	ARD1
ASF1	ARP6
ASF1	ARP8
ASG7	AIM2
ASG7	ALR2
ASI2	ASI1
ASI3	ASI1
ASI3	ASI2
ASN1	APT1
ASN1	ARG1
ASN1	ARG3
ASN2	ADE16
ASN2	ADE6
ASN2	ALD6
ASN2	APT1
ASN2	ARG1
ASN2	ARG3
ASN2	ASN1
ASP1	ARO3
AST1	AIM2
AST1	APD1
ATF1	AGP3
ATF1	AIM36
ATG2	AGC1
ATG2	ALK1
ATG31	ASA1
ATG31	ATG29
ATG33	AIM1
ATG33	ANR2
ATG34	AMS1
ATG34	APE1
ATG34	ATG19
ATG4	ATG23
ATG4	ATG29
ATG4	ATG31
ATG5	ATG12
ATG7	ATG10
ATG7	ATG12
ATG7	ATG4
ATG9	ATG23
ATO2	AIM33
ATO3	AIM41
ATP12	AFG3
ATP15	ADH3
ATP16	APD1
ATP16	AST1
ATP19	AAD10
ATP19	AAD3
ATP19	ACP1
ATP19	ADH6
ATP19	ADK2
ATP19	AFR1
ATP19	AGC1
ATP19	AIM1
ATP19	AIM19
ATP19	AIM20
ATP19	AIM23
ATP19	AIM33
ATP19	AIM45
ATP19	AIP1
ATP19	ALR1
ATP19	ANR2
ATP19	ARG4
ATP19	ARH1
ATP19	ARO10
ATP19	ARP10
ATP19	ASA1
ATP19	ASN2
ATP19	ATG2
ATP19	ATG33
ATP19	ATP11
ATP2	ATP1
ATP23	ATP10
ATP25	ACP1
ATP25	ADE2
ATP25	ADK2
ATP25	AGC1
ATP25	AIM1
ATP25	AIM19
ATP25	AIM23
ATP25	AIM33
ATP25	AIM45
ATP25	ARH1
ATP25	ATG2
ATP25	ATP19
ATP3	ATP2
ATP4	ATP1
ATP5	ATP4
ATP7	ATP2
ATP7	ATP4
ATR1	ATP19
AUS1	AGC1
AUS1	ATO2
AVO2	AVO1
AVT1	ADD37
AVT2	AIM2
AVT2	ASG7
AVT2	ASI1
AVT3	ADD37
AVT3	ADH7
AVT3	ALR1
AVT3	APM2
AVT4	AVT3
AVT6	APD1
AVT7	APE3
AVT7	ATG15
AVT7	ATP25
AYT1	ADY3
AYT1	AGC1
AYT1	AIM2
AYT1	ANB1
AYT1	ARG80
AYT1	ASG7
AYT1	AVT2
AZR1	ARP10
BAP3	AAD3
BAT1	ACS2
BAT1	ALA1
BAT1	ARA1
BAT1	ARO3
BAT1	ARO8
BAT1	ASN1
BAT1	ASN2
BAT2	ADH6
BAT2	APA1
BAT2	APD1
BAT2	ARA1
BAT2	ARO3
BAT2	ASN2
BAT2	ASP1
BBC1	ARC19
BDF1	ADA2
BDF1	ARP4
BDF1	ARP8
BDH2	ADH5
BDH2	AIM1
BDH2	AIM20
BDH2	ANR2
BDH2	AOS1
BDH2	ARC19
BDH2	ATG33
BDH2	ATP19
BDH2	BDH1
BDS1	ADK2
BDS1	AIM33
BDS1	ALP1
BDS1	ARG8
BDS1	ARH1
BDS1	ATP19
BEM1	BCK1
BEM2	BCK1
BEM2	BEM1
BEM3	AXL2
BEM4	BEM1
BET1	AKR1
BET2	ALG7
BET3	ARL1
BET3	ARL3
BET3	BET2
BET5	BET2
BET5	BET3
BFA1	ARP1
BFA1	ASE1
BIG1	ALG3
BIG1	ALG5
BIG1	ALG6
BIG1	ALG8
BIK1	ARP1
BIK1	ASE1
BIK1	BFA1
BIM1	ARD1
BIM1	ARP1
BIM1	ARP6
BIM1	ASE1
BIM1	ASF1
BIM1	BFA1
BIM1	BIK1
BIO5	AAD10
BIO5	AAD3
BIO5	ARH1
BIO5	ARO3
BIO5	ATP19
BIO5	BAP3
BIT61	AVO1
BLS1	BLI1
BMH2	BMH1
BMS1	BFR2
BNA3	ADE6
BNA3	ARG1
BNA3	ASN2
BNA4	BNA2
BNA5	ADE12
BNA5	BNA2
BNA6	AAC1
BNA6	BDH2
BNA7	AIM1
BNA7	ANR2
BNA7	ATG33
BNA7	ATG34
BNA7	BDH2
BNA7	BNA6
BNI5	AXL2
BNI5	BEM3
BNR1	ARC19
BOI2	BNI1
BOI2	BOI1
BOP3	ATP19
BOR1	AAD10
BOR1	ADH7
BOR1	AIM14
BOR1	ARK1
BOR1	ATO2
BOR1	ATP19
BOR1	ATR1
BOR1	AUS1
BOR1	BIO5
BOS1	BET1
BOS1	BET2
BOS1	BET3
BOS1	BET5
BPL1	BDS1
BRE1	ARD1
BRE1	ARP6
BRE1	ASF1
BRE1	BDF1
BRE2	ARP4
BRE2	ARP6
BRE2	BDF1
BRE2	BRE1
BRE4	AIM2
BRE4	AIM26
BRE4	ATR1
BRE4	AVT2
BRF1	BDP1
BRL1	ACP1
BSC1	AAD3
BSC1	AIM32
BSC1	ATP19
BSC1	ATR1
BSC1	BOP3
BSC1	BOR1
BSC2	AIM23
BSC4	ATO2
BST1	ALG3
BST1	ALG5
BST1	ALG6
BST1	ALG8
BST1	APS3
BST1	ARL1
BST1	ARL3
BST1	ARV1
BST1	BIG1
BUB1	ARP8
BUB1	ASF1
BUB1	BIM1
BUB2	ARP1
BUB2	ASE1
BUB2	BFA1
BUB2	BIK1
BUB2	BIM1
BUB3	BFA1
BUB3	BIM1
BUB3	BUB1
BUB3	BUB2
BUD13	BRR1
BUD13	BRR2
BUD17	AAC1
BUD17	BRR6
BUD20	ALB1
BUD22	AIM9
BUD22	ARG4
BUD22	ATP19
BUD3	AXL2
BUD32	ACP1
BUD32	AIM29
BUD32	AIM41
BUD32	ATP16
BUD4	AXL2
BUD4	BNI5
BUD4	BUD3
BUD6	AXL2
BUD6	BNI1
BUD7	BCH2
BUD9	AIM1
BUD9	AIM33
BUG1	BOP2
BXI1	AIM2
BXI1	AIM26
BXI1	ALY1
BXI1	ASF2
BXI1	ASG7
BXI1	ATC1
BXI1	AVT2
BXI1	AYT1
BXI1	BRE4
BXI1	BSC1
CAB2	ADE1
CAB2	AGC1
CAB2	AIM2
CAB2	ALG13
CAB2	ARC19
CAB2	ARG4
CAB2	ARH1
CAB2	ASA1
CAB2	AVT2
CAB2	BET4
CAB4	AIM1
CAB4	AIM20
CAB4	ANR2
CAB4	AOS1
CAB4	ATG33
CAB4	BDH2
CAB4	CAB2
CAB4	CAB3
CAB5	CAB2
CAB5	CAB4
CAM1	ARG1
CAM1	ASN2
CAN1	BDS1
CAN1	BXI1
CAP1	BUD6
CAP2	AIM21
CAP2	BBC1
CAP2	CAP1
CAR1	ADH6
CAR1	ANR2
CAR1	ARO3
CAR1	ARO4
CAR1	BCP1
CAX4	ALG7
CBF1	ARL1
CBF1	ARL3
CBF2	AME1
CBF5	BMS1
CBF5	BRX1
CBP1	AAD3
CBP1	AEP1
CBP1	AGC1
CBP1	AIM23
CBP1	ARH1
CBP1	ATO2
CBP1	ATP19
CBP1	ATP25
CBP1	ATR1
CBP1	BOP3
CBP1	BOR1
CBP1	BSC1
CBP6	AIM20
CBP6	ARH1
CBP6	CBP3
CBS2	AAD10
CBS2	AAD4
CBS2	ADE2
CBS2	AGC1
CBS2	AGX1
CBS2	AIM23
CBS2	ARG4
CBS2	ASG7
CBS2	ATP19
CBS2	ATP25
CBS2	AUS1
CBS2	BAP3
CBS2	BIO5
CBS2	BUD22
CBS2	CAB2
CBS2	CBP1
CCA1	CAB1
CCE1	AEP1
CCE1	ALK1
CCE1	APL3
CCE1	ATG2
CCE1	BRF1
CCE1	CBS2
CCM1	ARR1
CCM1	BTT1
CCR4	AIM10
CCR4	ARD1
CCR4	ASF1
CCS1	AIM10
CCS1	ARD1
CCS1	ASF1
CCS1	CCR4
CCT3	ACS2
CCT3	ALK1
CCT3	ARP2
CCT3	CCT2
CCT4	ACS2
CCT4	APA1
CCT4	ASN1
CCT4	CCT2
CCT4	CCT3
CCT5	ACC1
CCT5	APA1
CCT5	CCT2
CCT5	CCT3
CCT5	CCT4
CCT6	CCT2
CCT6	CCT3
CCT6	CCT4
CCT6	CCT5
CCT7	ACS2
CCT7	ARG1
CCT7	CCT2
CCT7	CCT3
CCT7	CCT4
CCT7	CCT5
CCT7	CCT6
CCT8	ACS2
CCT8	CCT2
CCT8	CCT3
CCT8	CCT4
CCT8	CCT5
CCT8	CCT6
CCT8	CCT7
CCW12	ALG5
CCW12	ALG6
CCW12	ALG8
CCW12	ARL1
CCW12	ARL3
CCW12	BST1
CCW14	BXI1
CDC1	ADE13
CDC1	ATP25
CDC1	CCE1
CDC10	BNI5
CDC11	BNI5
CDC11	BUD4
CDC11	CDC10
CDC12	AXL2
CDC12	BNI5
CDC12	CDC10
CDC12	CDC11
CDC15	ADD37
CDC16	APC1
CDC16	APC11
CDC16	APC2
CDC16	APC4
CDC16	APC5
CDC16	APC9
CDC20	APC1
CDC20	APC11
CDC20	APC2
CDC20	ARP4
CDC20	BDF1
CDC20	CDC16
CDC21	ACP1
CDC21	ARC15
CDC21	ATO2
CDC21	BDH2
CDC21	BUD17
CDC21	CAB4
CDC23	APC1
CDC23	APC11
CDC23	APC2
CDC23	APC4
CDC23	APC5
CDC23	APC9
CDC23	CDC16
CDC23	CDC20
CDC26	APC1
CDC26	APC11
CDC26	APC2
CDC26	APC4
CDC26	APC9
CDC26	CDC23
CDC27	APC1
CDC27	APC11
CDC27	APC2
CDC27	APC4
CDC27	APC5
CDC27	APC9
CDC27	CDC16
CDC27	CDC23
CDC27	CDC26
CDC3	BNI5
CDC3	BUD4
CDC3	CDC10
CDC3	CDC11
CDC3	CDC12
CDC37	CAB2
CDC39	CAF40
CDC39	CCR4
CDC39	CDC36
CDC40	BRR2
CDC42	BEM1
CDC42	CDC24
CDC5	CDC14
CDC5	CDC15
CDC53	CDC4
CDC60	ACS2
CDC60	ADE12
CDC60	ALA1
CDC60	APT1
CDC60	ARG1
CDC60	ARG3
CDC60	ARI1
CDC60	ARP3
CDC60	ASN1
CDC60	ASN2
CDC60	CCT3
CDC60	CCT4
CDC60	CCT7
CDC60	CCT8
CDC73	ARP6
CDC73	BRE1
CDC73	BRE2
CDC8	ACP1
CDC8	ASA1
CDC8	BCD1
CDH1	AIM10
CDH1	APC9
CDH1	ARD1
CDH1	ASF1
CDH1	BIM1
CDH1	CCR4
CDH1	CCS1
CDH1	CDC20
CDH1	CDC23
CDH1	CDC28
CDS1	ALG13
CDS1	BXI1
CEF1	AAR2
CEF1	BRR2
CEF1	CDC40
CEG1	ABD1
CEP3	CBF2
CEX1	ANR2
CEX1	APS3
CFD1	AFT2
CFD1	AIM2
CFD1	AIM46
CFD1	ARC19
CFD1	ARG4
CFD1	ARG8
CFD1	ASA1
CFD1	ATP16
CFD1	BUD32
CFD1	CAB2
CFD1	CBS2
CFT2	CFT1
CGI121	ATP22
CGI121	BUD32
CHA1	CCT3
CHC1	APL2
CHD1	ASF1
CHL1	BUB3
CHL4	AME1
CHL4	BIM1
CHL4	BUB3
CHO1	ALG1
CHO2	BST1
CHS3	BCK1
CHS3	BNI4
CHS5	BCK1
CHS5	CHS3
CHS6	BCK1
CHS6	CAP2
CHS6	CHS3
CHS6	CHS5
CHS7	ALG12
CHS7	ALG6
CHS7	ALG8
CHS7	BCK1
CHS7	CAP2
CHS7	CCW12
CHS7	CHS3
CHS7	CHS5
CHS7	CHS6
CHZ1	AIM20
CHZ1	ATP19
CIA1	BDH2
CIA1	CDC21
CIA2	AIM20
CIA2	ARC19
CIA2	BDH2
CIA2	BUD32
CIA2	CAB4
CIA2	CDC21
CIC1	ALB1
CIC1	ARX1
CIC1	BRX1
CIK1	ASF1
CIK1	BIM1
CIK1	BRE1
CIK1	BUB2
CIK1	BUB3
CIN1	ARP1
CIN1	ASE1
CIN1	BIK1
CIN1	BIM1
CIN1	BUB2
CIN1	BUB3
CIN1	CHL4
CIN2	ARP1
CIN2	ASE1
CIN2	BIK1
CIN2	BIM1
CIN2	BUB2
CIN2	BUB3
CIN2	CHL4
CIN2	CIN1
CIN4	ARP1
CIN4	ASE1
CIN4	BFA1
CIN4	BIM1
CIN4	CIN1
CIN4	CIN2
CIN8	ARP1
CIN8	ASE1
CIN8	BIK1
CIN8	BIM1
CIN8	BUB1
CIN8	BUB2
CIN8	BUB3
CIN8	CHL4
CIN8	CIK1
CIN8	CIN1
CIN8	CIN2
CIR1	ADK2
CIR1	AGC1
CIR1	AIM1
CIR1	AIM19
CIR1	AIM20
CIR1	AIM25
CIR1	ATP19
CIR1	ATP25
CIR1	BAT2
CIR1	BCD1
CIR2	ARO3
CIR2	ATP19
CIR2	BAP3
CIR2	BIO5
CIR2	BNA7
CIS3	ADH6
CIS3	AIM1
CIS3	ASN2
CIS3	BAT1
CIS3	BUD9
CIT1	ALD5
CIT2	CIT1
CKA2	CKA1
CKB1	CKA1
CKB1	CKA2
CKB2	CKA1
CKB2	CKA2
CKB2	CKB1
CKI1	ALE1
CLA4	ASF1
CLA4	BCK1
CLA4	BIM1
CLA4	CDH1
CLB2	BFA1
CLB2	CDC28
CLB2	CDH1
CLB4	ASE1
CLB4	BFA1
CLB4	BIM1
CLB4	BOI2
CLB4	BUB2
CLB4	CIN1
CLB4	CIN2
CLB4	CIN4
CLB6	CLB5
CLD1	CIR1
CLF1	BRR2
CLF1	CDC40
CLF1	CEF1
CLN2	BCK2
CLN2	CLN1
CLN3	CLN2
CLP1	CFT1
CLP1	CFT2
CLU1	ACS2
CLU1	CCT3
CLU1	CCT8
CMC2	AAD10
CMC2	ADK2
CMC2	AGC1
CMC2	AIM1
CMC2	AIM20
CMC2	ARG4
CMC2	ARH1
CMC2	ATP19
CMC2	ATP25
CMC2	BDH2
CMC2	BDS1
CMC2	BIO5
CMC2	CAB4
CMC2	CBP1
CMC2	CBP6
CMC2	CDC21
CMC2	CHZ1
CMC2	CIA2
CMC4	AAD10
CMC4	AAD3
CMC4	ABD1
CMC4	ADE8
CMC4	ADH5
CMC4	ADH7
CMC4	ADK2
CMC4	AFG1
CMC4	AGC1
CMC4	AGX1
CMC4	AIM1
CMC4	AIM14
CMC4	AIM20
CMC4	AIM23
CMC4	AIM32
CMC4	AIM41
CMC4	AIM6
CMC4	ALD3
CMC4	ALG14
CMC4	AMD2
CMC4	ANR2
CMC4	ARG4
CMC4	ARH1
CMC4	ARO3
CMC4	ARP10
CMC4	ASA1
CMC4	ASI2
CMC4	ATG33
CMC4	ATG4
CMC4	ATO2
CMC4	ATP16
CMC4	ATP19
CMC4	ATP25
CMC4	ATR1
CMC4	ATX1
CMC4	AUS1
CMC4	AVT7
CMC4	AZR1
CMC4	BAP3
CMC4	BDH2
CMC4	BET4
CMC4	BIO5
CMC4	BLS1
CMC4	BNA7
CMC4	BOR1
CMC4	BSC1
CMC4	BUD22
CMC4	BUD32
CMC4	CAB2
CMC4	CAB4
CMC4	CAR1
CMC4	CBP1
CMC4	CBP6
CMC4	CBS2
CMC4	CCE1
CMC4	CDC21
CMC4	CFD1
CMC4	CIA2
CMC4	CIR1
CMC4	CIR2
CMC4	CLD1
CMC4	CMC2
CMD1	ARP2
CNA1	CMP2
CNB1	ALG6
CNB1	ALG8
CNB1	APL6
CNB1	ARL1
CNB1	ARL3
CNB1	BCK1
CNB1	BIG1
CNB1	BST1
CNB1	CCH1
CNB1	CCW12
CNB1	CHS7
CNE1	ALG12
CNE1	ALG3
CNE1	ALG5
CNE1	ALG6
CNE1	ALG8
CNE1	ALG9
CNE1	ARL1
CNE1	ARL3
CNE1	ARV1
CNE1	BIG1
CNE1	BST1
CNE1	CCW12
CNE1	CHS7
CNE1	CNB1
CNL1	BLS1
CNS1	ABP140
CNS1	ALR2
CNS1	CMS1
COA1	AAD3
COA1	AIM1
COA1	ARG4
COA1	ARH1
COA1	ATP19
COA1	CAB2
COA1	CBS2
COA1	CFD1
COA1	CMC2
COA1	CMC4
COA2	ATP19
COA2	CMC4
COA2	COA1
COA3	AIM20
COA3	ARH1
COA3	ATP19
COA3	CMC2
COA3	CMC4
COA3	COA1
COA3	COA2
COF1	AHP1
COF1	AIM2
COF1	AIP1
COF1	ARC35
COF1	ARP2
COF1	ARP3
COG2	COG1
COG3	COG1
COG3	COG2
COG5	AGE2
COG5	ALG8
COG5	APL5
COG5	APS3
COG5	ARF1
COG5	ARL1
COG5	ARL3
COG5	ARV1
COG5	BET3
COG5	BST1
COG5	CBF1
COG5	CCW12
COG5	CNB1
COG6	AGE2
COG6	APL5
COG6	ARF1
COG6	ARL1
COG6	ARL3
COG6	BET3
COG6	BOS1
COG6	BRE5
COG6	BST1
COG6	CBF1
COG6	CCW12
COG6	CNB1
COG6	COG5
COG7	AGE2
COG7	APL5
COG7	APL6
COG7	APM3
COG7	ARL1
COG7	ARL3
COG7	ARV1
COG7	BET3
COG7	BOS1
COG7	BST1
COG7	CBF1
COG7	CCW12
COG7	CNB1
COG7	COG5
COG7	COG6
COG8	AGE2
COG8	ALG8
COG8	APL5
COG8	APL6
COG8	APM3
COG8	ARF1
COG8	ARL1
COG8	ARL3
COG8	BST1
COG8	CBF1
COG8	CCW12
COG8	CNB1
COG8	CNE1
COG8	COG5
COG8	COG6
COG8	COG7
COQ1	AAD3
COQ1	AGC1
COQ1	ALG13
COQ1	ARH1
COQ1	ASG7
COQ1	ATP19
COQ1	AYT1
COQ1	CAB2
COQ1	CBP1
COQ1	CBS2
COQ1	CMC2
COQ1	CMC4
COQ3	AIM2
COQ5	ADK2
COQ5	AIM1
COQ5	ARG4
COQ5	ARH1
COQ5	ATP19
COQ5	CMC2
COQ5	CMC4
COQ5	COA1
COQ5	COA3
COQ5	COQ4
COQ6	BRE4
COQ8	COQ5
COQ9	AIM2
COQ9	COQ5
COQ9	COQ6
COQ9	COQ8
COS10	AIM46
COS10	ATP19
COS10	CMC4
COS111	ADK2
COS111	ADY4
COS111	ALP1
COS111	ATP19
COS111	ATR1
COS111	BOR1
COS111	BSC1
COS111	BUD22
COS111	CMC4
COS12	ARO3
COS12	ATP19
COS12	CMC4
COS4	COS2
COS6	AAD10
COS6	ATP19
COS6	BIO5
COS6	CMC4
COS7	ADK2
COS7	ARG8
COS7	ASA1
COS7	BDS1
COS7	BPL1
COS8	AIM41
COS8	CMC4
COS8	COS6
COS9	AAD10
COS9	AAD3
COS9	ADK2
COS9	AIM1
COS9	AIM20
COS9	AIM23
COS9	ANR2
COS9	ARC40
COS9	ARH1
COS9	ARP10
COS9	ASA1
COS9	ATG33
COS9	ATP19
COS9	ATP25
COS9	ATR1
COS9	BDH2
COS9	BIO5
COS9	BOR1
COS9	BSC1
COS9	BUD22
COS9	CBS2
COS9	CHS2
COS9	CIR1
COS9	CIR2
COS9	CMC2
COS9	CMC4
COS9	COA2
COS9	COS10
COS9	COS111
COS9	COS12
COS9	COS6
COX11	ARH1
COX13	ARH1
COX13	ATP16
COX13	CBP3
COX13	CFD1
COX13	CMC4
COX13	COR1
COX13	COX11
COX14	ARH1
COX14	ATP19
COX14	CMC2
COX14	COA1
COX14	COA2
COX14	COA3
COX15	COA1
COX15	COA2
COX15	COA3
COX15	COX14
COX16	ADK2
COX16	AIM1
COX16	AIM19
COX16	ARG4
COX16	ARH1
COX16	ATP17
COX16	ATP19
COX16	ATP25
COX16	CBP1
COX16	CBP3
COX16	CMC2
COX16	CMC4
COX16	COA1
COX16	COA3
COX16	COS9
COX16	COX11
COX16	COX13
COX16	COX14
COX16	COX15
COX17	AIM2
COX17	AIM20
COX17	ARG4
COX17	ATP19
COX17	CMC2
COX18	ATO2
COX18	ATP19
COX18	CBP1
COX18	CMC4
COX18	COS9
COX20	AIM19
COX20	ATP19
COX20	CBP1
COX20	CHZ1
COX4	COA1
COX4	COA3
COX4	COR1
COX4	COX13
COX4	COX16
COX9	COX16
COX9	COX6
COY1	BET1
CPA1	ADE16
CPA1	ARG1
CPA1	ARG3
CPA1	ASN2
CPA2	APT1
CPA2	ARG1
CPA2	ARG3
CPA2	ASN1
CPA2	CDC60
CPA2	CPA1
CPD1	AAD10
CPD1	ADH7
CPD1	ASG7
CPD1	ASI2
CPD1	ATM1
CPD1	ATP19
CPD1	BIO5
CPD1	BNS1
CPD1	CMC4
CPD1	COQ1
CPD1	COS9
CPR2	ADI1
CPR2	AIM20
CPR2	APE3
CPR3	ADK2
CPR3	AGC1
CPR3	AIM1
CPR3	AIM33
CPR3	ARH1
CPR3	ATO2
CPR3	ATP19
CPR3	ATP25
CPR3	CIR1
CPR3	CMC2
CPR3	CMC4
CPR3	COX16
CPR4	ADH7
CPR4	ADK2
CPR4	AGC1
CPR4	AIM1
CPR4	AIM33
CPR4	ATP19
CPR4	ATP25
CPR4	BDS1
CPR4	BUD9
CPR4	COQ1
CPR4	COX19
CPR4	CPR3
CPR6	CLB4
CPS1	ART10
CPS1	BXI1
CRD1	AFG3
CRF1	BOR1
CRF1	CMC4
CRG1	AZR1
CRG1	CMC4
CRH1	BSC1
CRH1	BXI1
CRH1	CBP1
CRS5	CMC4
CSE2	ARP6
CSE4	AME1
CSE4	CBF2
CSE4	CEP3
CSE4	CHL4
CSF1	ALG6
CSF1	ARC18
CSF1	ARL1
CSF1	ARL3
CSF1	BCK1
CSF1	BST1
CSF1	CCW12
CSF1	CNE1
CSF1	COG6
CSF1	COG7
CSF1	COG8
CSI2	AAD3
CSI2	ADH7
CSI2	ATR1
CSI2	AXL2
CSI2	BOR1
CSI2	BSC1
CSI2	BXI1
CSI2	CBP1
CSI2	CHS6
CSI2	CMC4
CSI2	COS111
CSI2	CRH1
CSM1	BFA1
CSM1	BIM1
CSM1	BUB3
CSM1	CCS1
CSM1	CIK1
CSM1	CLA4
CSM3	ASF1
CSM3	BIM1
CSM3	CAC2
CSM3	CCS1
CSM3	CDH1
CSM3	CIK1
CSR1	BXI1
CST26	CNS1
CST6	CPD1
CTA1	ARA2
CTF13	CBF2
CTF13	CEP3
CTF18	ARD1
CTF18	ARP6
CTF18	ARP8
CTF18	ASF1
CTF18	BIM1
CTF18	BRE1
CTF18	BUB1
CTF18	BUB2
CTF18	BUB3
CTF18	CCS1
CTF18	CDH1
CTF18	CHL1
CTF18	CIK1
CTF18	CIN8
CTF18	CLA4
CTF18	CLB2
CTF18	CSM1
CTF18	CSM3
CTF19	AME1
CTF19	BIM1
CTF19	BUB3
CTF19	CHL1
CTF19	CHL4
CTF19	CIN1
CTF19	CIN2
CTF19	CIN8
CTF3	AME1
CTF3	ASE1
CTF3	BIM1
CTF3	BUB3
CTF3	CBF2
CTF3	CHL1
CTF3	CHL4
CTF3	CIN2
CTF3	CIN8
CTF3	CNN1
CTF3	CSE4
CTF3	CTF19
CTF4	AIM10
CTF4	ARD1
CTF4	ASF1
CTF4	BIM1
CTF4	BRE1
CTF4	BUB2
CTF4	BUB3
CTF4	CCR4
CTF4	CCS1
CTF4	CDH1
CTF4	CHL1
CTF4	CHL4
CTF4	CIK1
CTF4	CIN8
CTF4	CLA4
CTF4	CLB2
CTF4	CLB5
CTF4	CSM1
CTF4	CSM3
CTF4	CTF18
CTF4	CTF3
CTF8	ARD1
CTF8	ASF1
CTF8	BFA1
CTF8	BIM1
CTF8	BUB1
CTF8	BUB2
CTF8	BUB3
CTF8	CCS1
CTF8	CDH1
CTF8	CHL1
CTF8	CIK1
CTF8	CIN2
CTF8	CIN8
CTF8	CLA4
CTF8	CLB2
CTF8	CSM1
CTF8	CSM3
CTF8	CTF18
CTF8	CTF4
CTH1	CIR1
CTK1	ARP8
CTK1	ASF1
CTK1	BDF1
CTK1	BRE1
CTK1	CCR4
CTK1	CTF18
CTK2	AIM10
CTK2	ARD1
CTK2	ASF1
CTK2	CCR4
CTK2	CCS1
CTK2	CDH1
CTK2	CTF4
CTK2	CTF8
CTK2	CTK1
CTK3	AIM10
CTK3	ASF1
CTK3	BRE1
CTK3	CCR4
CTK3	CCS1
CTK3	CLA4
CTK3	CTK1
CTK3	CTK2
CTL1	ATR1
CTL1	BOR1
CTL1	CMC4
CTP1	CIT1
CTR1	AGC1
CTR1	ARG4
CTR1	ASG7
CTR1	CBS2
CTR1	CHZ1
CTR1	COQ6
CTR2	ATO3
CTR3	ADK2
CTR3	AIM20
CTR3	ASA1
CTR3	BDH2
CTR3	CMC2
CTR3	CMC4
CTR3	COA2
CTR3	COA3
CTR3	CPR2
CTR86	AAC3
CTR86	AAD10
CTR86	AAD3
CTR86	ABD1
CTR86	ACP1
CTR86	ADD37
CTR86	ADE1
CTR86	ADE12
CTR86	ADE13
CTR86	ADE16
CTR86	ADE4
CTR86	ADE8
CTR86	ADH5
CTR86	ADH6
CTR86	ADK2
CTR86	AHC2
CTR86	AIM1
CTR86	AIM2
CTR86	AIM20
CTR86	AIM23
CTR86	AIM25
CTR86	AIM29
CTR86	AIM46
CTR86	AIM7
CTR86	AIP1
CTR86	ALG13
CTR86	ALR1
CTR86	ANR2
CTR86	AOS1
CTR86	APA2
CTR86	APM4
CTR86	APT2
CTR86	ARA1
CTR86	ARC15
CTR86	ARC19
CTR86	ARC40
CTR86	ARG1
CTR86	ARG4
CTR86	ARH1
CTR86	ARK1
CTR86	ARO3
CTR86	ARP10
CTR86	ARR1
CTR86	ASA1
CTR86	ASN2
CTR86	ASP1
CTR86	ATG33
CTR86	ATG34
CTR86	ATP11
CTR86	ATP16
CTR86	ATP19
CTR86	ATP25
CTR86	ATR1
CTR86	AVO1
CTR86	BAT2
CTR86	BDH1
CTR86	BDH2
CTR86	BET4
CTR86	BIO5
CTR86	BNA6
CTR86	BNA7
CTR86	BOR1
CTR86	BPL1
CTR86	BSC1
CTR86	BUD22
CTR86	BUD32
CTR86	CAB1
CTR86	CAB2
CTR86	CAB4
CTR86	CAR1
CTR86	CBP3
CTR86	CBS2
CTR86	CDC21
CTR86	CEG1
CTR86	CFD1
CTR86	CIA2
CTR86	CIR1
CTR86	CIR2
CTR86	CMC2
CTR86	CMC4
CTR86	COA1
CTR86	COA2
CTR86	COQ5
CTR86	COS10
CTR86	COS111
CTR86	COS12
CTR86	COS6
CTR86	COS9
CTR86	COX13
CTR86	COX16
CTR86	COX18
CTR86	COX4
CTR86	CPA1
CTR86	CPD1
CTR86	CSR1
CTR86	CTM1
CTR9	CET1
CTS1	BRE4
CTS1	BXI1
CTS1	CCW14
CTS1	CIS3
CTS1	COX17
CTS1	CPS1
CTS1	CRH1
CTS2	BAG7
CUE2	ADH7
CUE2	ATR1
CUE2	BOR1
CUE2	BSC1
CUE2	CMC4
CUE2	CPD1
CUE4	AIM20
CUE4	CCT4
CUP1-1	ADH6
CUP1-1	ARA1
CUP1-1	ATO3
CUP1-1	BSC4
CUP1-1	BUD22
CUP1-1	CIS3
CUP1-1	COA2
CUR1	CMC4
CUS1	AAR2
CUS1	BRR2
CUS1	CEF1
CUS1	CLF1
CWC15	BRR2
CWC15	CDC40
CWC15	CEF1
CWC15	CLF1
CWC15	CUS1
CWC2	BRR2
CWC2	CDC40
CWC2	CEF1
CWC2	CLF1
CWC2	CUS1
CWC2	CWC15
CWC21	BRR2
CWC21	CDC40
CWC21	CEF1
CWC21	CLF1
CWC21	CUS1
CWC21	CWC15
CWC21	CWC2
CWC22	BRR2
CWC22	CDC40
CWC22	CEF1
CWC22	CLF1
CWC22	CUS1
CWC22	CWC15
CWC22	CWC2
CWC22	CWC21
CWC23	AAR2
CWC23	BRR2
CWC23	CDC40
CWC23	CEF1
CWC23	CLF1
CWC23	CWC2
CWC23	CWC21
CWC23	CWC22
CWC25	ABP140
CWC25	ALR2
CWC25	AVT1
CWC25	CLF1
CWC25	CMS1
CWC25	CNS1
CWC25	CWC15
CWC25	CWC2
CWC25	CWC22
CWC25	CWC23
CWC25	CWC24
CWC27	CWC21
CWH41	ALG12
CWH41	ALG3
CWH41	ALG5
CWH41	ALG6
CWH41	ALG8
CWH41	ARL1
CWH41	ARL3
CWH41	BIG1
CWH41	BST1
CWH41	CCW12
CWH41	CHS7
CWH41	CNB1
CWH41	CNE1
CWH41	COG8
CWH43	ALG6
CWH43	ALG8
CWH43	ALG9
CWH43	CNE1
CWH43	CWH41
CWP1	AIM1
CWP1	APT1
CWP1	BCP1
CWP1	CAR1
CWP1	COX19
CWP1	CPR4
CWP1	CTR86
CWP2	CIS3
CWP2	CTR86
CYB2	AIM20
CYB2	COS10
CYC3	AGP3
CYC3	ATF1
CYC7	CYC1
CYK3	BEM3
CYK3	BNI4
CYK3	BNI5
CYM1	ATP19
CYM1	CMC2
CYM1	CPR4
CYS3	ATP15
DAD1	ASK1
DAD2	ASK1
DAD2	DAD1
DAD3	ASK1
DAD3	DAD1
DAD3	DAD2
DAD4	ASK1
DAD4	CMC4
DAD4	DAD1
DAD4	DAD2
DAD4	DAD3
DAK1	ADE12
DAK1	ADE16
DAK1	ARG1
DAK1	ASN2
DAK1	CAM1
DAK1	CTR86
DAL3	AAD3
DAL3	ARG8
DAL3	BSC1
DAL3	CMC4
DAL3	CTR3
DAL7	AMD2
DAL7	AYT1
DAL7	COS7
DAL82	CYC3
DAM1	ASK1
DAM1	DAD1
DAM1	DAD2
DAM1	DAD3
DAM1	DAD4
DAN4	ABM1
DAN4	ADH7
DAN4	AEP1
DAN4	AFT2
DAN4	AGA2
DAN4	AIM14
DAN4	AIM26
DAN4	ALK1
DAN4	ARA2
DAN4	ATO2
DAN4	ATR1
DAN4	AUS1
DAN4	BAG7
DAN4	BAT1
DAN4	BOR1
DAN4	BRE4
DAN4	BRL1
DAN4	BRN1
DAN4	BSC1
DAN4	BSC4
DAN4	BUD5
DAN4	BUD9
DAN4	BXI1
DAN4	CBP1
DAN4	COS111
DAN4	CPS1
DAN4	CRF1
DAN4	CRH1
DAN4	CSI2
DAN4	CTL1
DAN4	CTS1
DAN4	CUE2
DAP1	AIM46
DAP2	CMC2
DAS1	CTM1
DAS2	AIM1
DAS2	AIM33
DAS2	BUD9
DAS2	CIS3
DAS2	CPR4
DAT1	AFG3
DAT1	BXI1
DBF2	CDH1
DBF2	CLB2
DBF20	CHS2
DBF4	CDC45
DBF4	CDC7
DBP10	BRX1
DBP10	CIC1
DBP2	ACS2
DBP2	BRX1
DBP2	CBF5
DBP6	AIM2
DBP8	ACS2
DBP8	ALK1
DBP8	APL4
DBP8	ATG2
DBP8	CBF5
DBP8	CBP1
DBP8	CBS2
DBP8	CCE1
DBP8	CCT5
DBP8	COA1
DBP9	BRX1
DBP9	CBF5
DBP9	CIC1
DBP9	DBP10
DBP9	DBP8
DCC1	ARD1
DCC1	ASF1
DCC1	BIM1
DCC1	BUB1
DCC1	BUB2
DCC1	BUB3
DCC1	CCS1
DCC1	CDH1
DCC1	CHL1
DCC1	CIK1
DCC1	CIN8
DCC1	CLA4
DCC1	CSM1
DCC1	CSM3
DCC1	CTF18
DCC1	CTF4
DCC1	CTF8
DCC1	CTK3
DCD1	AAC1
DCD1	AAP1
DCD1	ABD1
DCD1	ADE8
DCD1	ADH5
DCD1	AFT2
DCD1	AGA2
DCD1	AIF1
DCD1	AIM1
DCD1	AIM2
DCD1	ALK1
DCD1	ALK2
DCD1	ANR2
DCD1	ANT1
DCD1	APD1
DCD1	ARA2
DCD1	ARG4
DCD1	ARI1
DCD1	ARO3
DCD1	AST1
DCD1	ATE1
DCD1	ATG33
DCD1	ATP16
DCD1	BAT1
DCD1	BDH2
DCD1	BET4
DCD1	BNA7
DCD1	BPL1
DCD1	BUD17
DCD1	BUD32
DCD1	BUD9
DCD1	CAB1
DCD1	CAB2
DCD1	CAB4
DCD1	CAF16
DCD1	CAR1
DCD1	CDC123
DCD1	CDC21
DCD1	CFD1
DCD1	CGI121
DCD1	CIA1
DCD1	CIA2
DCD1	CLP1
DCD1	COA1
DCD1	COQ5
DCD1	COQ9
DCD1	COX11
DCD1	COX13
DCD1	CTM1
DCD1	CTR86
DCD1	CWP1
DCD1	DAS2
DCD1	DBF20
DCD1	DBP8
DCG1	ARG3
DCG1	CTM1
DCG1	CTR86
DCG1	DCD1
DCP2	DCP1
DCS1	ARG1
DCS1	CBS2
DCS1	CMC4
DCS1	CTR86
DCS1	DCD1
DCS2	CDC21
DCV1	ATP25
DDC1	CSM3
DDC1	CTF18
DDC1	CTF4
DDC1	CTF8
DDP1	AIM1
DDP1	ANR2
DDP1	BUD32
DDP1	CIR1
DDP1	CTR86
DDR2	AAD10
DDR2	AAD3
DDR2	AAD4
DDR2	ADE1
DDR2	ADE4
DDR2	ADK2
DDR2	ADY3
DDR2	AGC1
DDR2	AIM1
DDR2	AIM2
DDR2	AIM20
DDR2	AIM23
DDR2	ALG13
DDR2	ANR2
DDR2	ARC19
DDR2	ARG4
DDR2	ARH1
DDR2	ARP10
DDR2	ASA1
DDR2	ASG1
DDR2	ATG12
DDR2	ATG33
DDR2	ATP19
DDR2	ATP25
DDR2	ATR1
DDR2	AUS1
DDR2	AVT2
DDR2	BAP3
DDR2	BDH2
DDR2	BIO5
DDR2	BOR1
DDR2	BSC1
DDR2	BUD20
DDR2	BUD22
DDR2	BXI1
DDR2	CAB2
DDR2	CBS2
DDR2	CCC2
DDR2	CCE1
DDR2	CFD1
DDR2	CIR1
DDR2	CIR2
DDR2	CMC2
DDR2	CMC4
DDR2	CMK1
DDR2	COA1
DDR2	COA2
DDR2	COQ1
DDR2	COS10
DDR2	COS111
DDR2	COS12
DDR2	COS6
DDR2	COS9
DDR2	COX16
DDR2	COX17
DDR2	COX18
DDR2	CPD1
DDR2	CPR8
DDR2	CSR1
DDR2	CST26
DDR2	CTR1
DDR2	CTR86
DDR2	CUE4
DDR2	DAL82
DDR48	ABP140
DDR48	CNS1
DED1	CDC19
DEP1	ARP6
DEP1	BRE1
DEP1	CDC73
DEP1	CTI6
DET1	AIM20
DET1	BDH2
DET1	BNA7
DET1	BOR1
DET1	CAB4
DET1	CDC21
DET1	CIA2
DET1	CMC2
DET1	CMC4
DET1	CTR86
DET1	DCD1
DFG10	DAN4
DFM1	ASG7
DFR1	ACP1
DFR1	ADE12
DFR1	AIM2
DFR1	AIM20
DFR1	ARC15
DFR1	BCP1
DFR1	CAF16
DFR1	DCD1
DGR1	AFG1
DGR1	AST1
DGR1	ATP22
DGR1	ATR1
DGR1	BRE4
DGR1	CGI121
DGR1	COQ6
DGR1	CTL1
DGR1	CUL3
DGR2	BDF2
DHH1	CAF120
DHH1	DCP1
DHR2	ACS2
DHR2	ALK1
DHR2	DBP2
DHR2	DBP8
DHR2	DCD1
DIA1	ABP140
DIA1	ALR2
DIA1	CMS1
DIA1	CNS1
DIA1	DDR2
DIA2	ARD1
DIA2	ASF1
DIA2	CCR4
DIA2	CCS1
DIA2	CDH1
DIA2	CSM3
DIA2	CTF18
DIA2	CTF4
DIA2	CTF8
DIA2	CTK2
DIA2	DCC1
DIA2	DDC1
DIA3	CIR1
DIA3	CLD1
DIA3	CMC4
DIA3	CPR4
DIB1	ACP1
DIB1	BRR2
DIB1	DFR1
DIC1	DCD1
DID2	COY1
DID4	AKR1
DID4	DID2
DIE2	ALG12
DIE2	ALG3
DIE2	ALG5
DIE2	ALG6
DIE2	ALG8
DIE2	ALG9
DIE2	ARL1
DIE2	ARL3
DIE2	BIG1
DIE2	BST1
DIE2	CCW12
DIE2	CNE1
DIE2	CSF1
DIE2	CWH41
DIF1	CTH1
DIF1	DAN4
DIF1	DCD1
DIG2	DIG1
DIM1	BMS1
DIM1	DBP8
DIM1	DHR2
DIN7	ADK2
DIN7	CFD1
DIN7	CMC4
DIP2	BFR2
DIP2	BMS1
DIP2	CTR86
DIP2	DIM1
DIS3	CSL4
DIT2	DDR2
[truncated: 70,502 more rows]
