# Supplementary material for: Investigating the Combinatory Effects of Biological Networks on Gene Co-expression
Source: Front Physiol. 2016 May 2;7:160. doi: 10.3389/fphys.2016.00160 (PMC4916787; doi:10.3389/fphys.2016.00160)
Supplement: Table S4 — Detailed list of the identified top co-regulated 41 gene pairs. [file Table4.XLSX]

## Sheet: Info
Table S4 Detailed list of the identified top co-regulated 41 gene pairs

## Sheet: Gene pairs
GAL10	GAL1
HHT1	HHF1
HTB1	HTA1
HTB2	HTA2
NOP56	CBF5
NOP58	NOP56
PIR3	PIR1
RPL28	RPL10
RPL30	RPL25
RPL30	RPL28
RPL38	RPL10
RPL38	RPL25
RPL38	RPL28
RPL38	RPL30
RPL5	RPL10
RPL5	RPL32
RPL5	RPL38
RPS12	RPL28
RPS12	RPL30
RPS12	RPL38
RPS15	RPL25
RPS15	RPL30
RPS2	RPL30
RPS2	RPL38
RPS2	RPS15
RPS31	RPL28
RPS31	RPS12
RPS5	RPL30
RPT3	RPN9
RRP12	DBP9
SAM2	SAM1
SCW11	DSE4
SNU13	NOP56
TIM8	SEC11
TPI1	GPM1
TRP5	ILS1
UTP15	NOP56
UTP5	PNO1
YBL113C	YBL112C
YMR074C	YML079W
YNR034W-A	UIP4
