# Supplementary material for: Investigating the Combinatory Effects of Biological Networks on Gene Co-expression
Source: Front Physiol. 2016 May 2;7:160. doi: 10.3389/fphys.2016.00160 (PMC4916787; doi:10.3389/fphys.2016.00160)
Supplement: Table S5 — Enriched GO terms of the selected 41 gene pairs in different catogeries. [file Table5.xlsx]

## Sheet: Info
Table S5 Enriched GO terms of the selected 41 gene pairs in different catogeries

## Sheet: Process_terms
GOID	GO_term	Cluster frequency	Background frequency	P-value	FDR	Expected FP	Gene(s) annotated to the term
42254	ribosome biogenesis	17 out of 49 genes, 34.7%	332 out of 5648 background genes, 5.9%	3.06e-07	0	0	UTP5/YDR398W:SNU13/YEL026W:RPL30/YGL030W:RPS2/YGL123W:RPS5/YJR123W:RPL10/YLR075W:RPS31/YLR167W:CBF5/YLR175W:NOP56/YLR197W:DBP9/YLR276C:UTP15/YMR093W:RPS15/YOL040C:RPL25/YOL127W:PNO1/YOR145C:NOP58/YOR310C:RRP12/YPL012W:RPL5/YPL131W
22613	ribonucleoprotein complex biogenesis	17 out of 49 genes, 34.7%	408 out of 5648 background genes, 7.2%	7.16e-06	0	0	UTP5/YDR398W:SNU13/YEL026W:RPL30/YGL030W:RPS2/YGL123W:RPS5/YJR123W:RPL10/YLR075W:RPS31/YLR167W:CBF5/YLR175W:NOP56/YLR197W:DBP9/YLR276C:UTP15/YMR093W:RPS15/YOL040C:RPL25/YOL127W:PNO1/YOR145C:NOP58/YOR310C:RRP12/YPL012W:RPL5/YPL131W
2181	cytoplasmic translation	11 out of 49 genes, 22.4%	160 out of 5648 background genes, 2.8%	2.55e-05	0	0	RPL32/YBL092W:RPL30/YGL030W:RPL28/YGL103W:RPS5/YJR123W:RPL10/YLR075W:RPS31/YLR167W:RPL38/YLR325C:RPS15/YOL040C:RPL25/YOL127W:RPS12/YOR369C:RPL5/YPL131W
34641	cellular nitrogen compound metabolic process	35 out of 49 genes, 71.4%	2068 out of 5648 background genes, 36.6%	0.00023	0	0	HTA2/YBL003C:ILS1/YBL076C:RPL32/YBL092W:HHF1/YBR009C:HHT1/YBR010W:GAL1/YBR020W:TPI1/YDR050C:HTB1/YDR224C:HTA1/YDR225W:RPT3/YDR394W:UTP5/YDR398W:SAM2/YDR502C:SNU13/YEL026W:TRP5/YGL026C:RPL30/YGL030W:RPL28/YGL103W:RPS2/YGL123W:SEC11/YIR022W:RPS5/YJR123W:GPM1/YKL152C:RPL10/YLR075W:RPS31/YLR167W:CBF5/YLR175W:SAM1/YLR180W:NOP56/YLR197W:DBP9/YLR276C:RPL38/YLR325C:UTP15/YMR093W:RPS15/YOL040C:RPL25/YOL12…
10467	gene expression	29 out of 49 genes, 59.2%	1504 out of 5648 background genes, 26.6%	0.00049	0	0	ILS1/YBL076C:RPL32/YBL092W:HHF1/YBR009C:HHT1/YBR010W:GAL1/YBR020W:HTB1/YDR224C:HTA1/YDR225W:RPT3/YDR394W:UTP5/YDR398W:SNU13/YEL026W:RPL30/YGL030W:RPL28/YGL103W:RPS2/YGL123W:SEC11/YIR022W:RPS5/YJR123W:RPL10/YLR075W:RPS31/YLR167W:CBF5/YLR175W:NOP56/YLR197W:DBP9/YLR276C:RPL38/YLR325C:UTP15/YMR093W:RPS15/YOL040C:RPL25/YOL127W:PNO1/YOR145C:NOP58/YOR310C:RPS12/YOR369C:RRP12/YPL012W:RPL5/YPL131W
6364	rRNA processing	11 out of 49 genes, 22.4%	228 out of 5648 background genes, 4.0%	0.00091	0	0	UTP5/YDR398W:SNU13/YEL026W:RPL30/YGL030W:RPS31/YLR167W:CBF5/YLR175W:NOP56/YLR197W:DBP9/YLR276C:UTP15/YMR093W:PNO1/YOR145C:NOP58/YOR310C:RRP12/YPL012W
6807	nitrogen compound metabolic process	35 out of 49 genes, 71.4%	2219 out of 5648 background genes, 39.3%	0.00158	0	0	HTA2/YBL003C:ILS1/YBL076C:RPL32/YBL092W:HHF1/YBR009C:HHT1/YBR010W:GAL1/YBR020W:TPI1/YDR050C:HTB1/YDR224C:HTA1/YDR225W:RPT3/YDR394W:UTP5/YDR398W:SAM2/YDR502C:SNU13/YEL026W:TRP5/YGL026C:RPL30/YGL030W:RPL28/YGL103W:RPS2/YGL123W:SEC11/YIR022W:RPS5/YJR123W:GPM1/YKL152C:RPL10/YLR075W:RPS31/YLR167W:CBF5/YLR175W:SAM1/YLR180W:NOP56/YLR197W:DBP9/YLR276C:RPL38/YLR325C:UTP15/YMR093W:RPS15/YOL040C:RPL25/YOL12…
16072	rRNA metabolic process	11 out of 49 genes, 22.4%	245 out of 5648 background genes, 4.3%	0.00183	0	0	UTP5/YDR398W:SNU13/YEL026W:RPL30/YGL030W:RPS31/YLR167W:CBF5/YLR175W:NOP56/YLR197W:DBP9/YLR276C:UTP15/YMR093W:PNO1/YOR145C:NOP58/YOR310C:RRP12/YPL012W
6518	peptide metabolic process	14 out of 49 genes, 28.6%	428 out of 5648 background genes, 7.6%	0.00318	0	0.02	ILS1/YBL076C:RPL32/YBL092W:RPL30/YGL030W:RPL28/YGL103W:RPS2/YGL123W:SEC11/YIR022W:RPS5/YJR123W:RPL10/YLR075W:RPS31/YLR167W:RPL38/YLR325C:RPS15/YOL040C:RPL25/YOL127W:RPS12/YOR369C:RPL5/YPL131W
6333	chromatin assembly or disassembly	6 out of 49 genes, 12.2%	64 out of 5648 background genes, 1.1%	0.00529	0.01	0.08	HTB2/YBL002W:HTA2/YBL003C:HHF1/YBR009C:HHT1/YBR010W:HTB1/YDR224C:HTA1/YDR225W
6412	translation	13 out of 49 genes, 26.5%	397 out of 5648 background genes, 7.0%	0.00711	0.01	0.08	ILS1/YBL076C:RPL32/YBL092W:RPL30/YGL030W:RPL28/YGL103W:RPS2/YGL123W:RPS5/YJR123W:RPL10/YLR075W:RPS31/YLR167W:RPL38/YLR325C:RPS15/YOL040C:RPL25/YOL127W:RPS12/YOR369C:RPL5/YPL131W
43043	peptide biosynthetic process	13 out of 49 genes, 26.5%	402 out of 5648 background genes, 7.1%	0.00813	0.01	0.08	ILS1/YBL076C:RPL32/YBL092W:RPL30/YGL030W:RPL28/YGL103W:RPS2/YGL123W:RPS5/YJR123W:RPL10/YLR075W:RPS31/YLR167W:RPL38/YLR325C:RPS15/YOL040C:RPL25/YOL127W:RPS12/YOR369C:RPL5/YPL131W
44271	cellular nitrogen compound biosynthetic process	24 out of 49 genes, 49.0%	1242 out of 5648 background genes, 22.0%	0.00871	0.01	0.08	ILS1/YBL076C:RPL32/YBL092W:HHF1/YBR009C:HHT1/YBR010W:GAL1/YBR020W:HTB1/YDR224C:HTA1/YDR225W:RPT3/YDR394W:UTP5/YDR398W:SAM2/YDR502C:TRP5/YGL026C:RPL30/YGL030W:RPL28/YGL103W:RPS2/YGL123W:RPS5/YJR123W:RPL10/YLR075W:RPS31/YLR167W:SAM1/YLR180W:RPL38/YLR325C:UTP15/YMR093W:RPS15/YOL040C:RPL25/YOL127W:RPS12/YOR369C:RPL5/YPL131W

## Sheet: Function_terms
GOID	GO_term	Cluster frequency	Background frequency	P-value	FDR	Expected FP	Gene(s) annotated to the term
5198	structural molecule activity	15 out of 49 genes, 30.6%	326 out of 5648 background genes, 5.8%	1.5e-06	0	0	RPL32/YBL092W:RPN9/YDR427W:RPL30/YGL030W:RPL28/YGL103W:RPS2/YGL123W:RPS5/YJR123W:PIR3/YKL163W:PIR1/YKL164C:RPL10/YLR075W:RPS31/YLR167W:RPL38/YLR325C:RPS15/YOL040C:RPL25/YOL127W:RPS12/YOR369C:RPL5/YPL131W
3735	structural constituent of ribosome	12 out of 49 genes, 24.5%	208 out of 5648 background genes, 3.7%	3.77e-06	0	0	RPL32/YBL092W:RPL30/YGL030W:RPL28/YGL103W:RPS2/YGL123W:RPS5/YJR123W:RPL10/YLR075W:RPS31/YLR167W:RPL38/YLR325C:RPS15/YOL040C:RPL25/YOL127W:RPS12/YOR369C:RPL5/YPL131W
3676	nucleic acid binding	18 out of 49 genes, 36.7%	739 out of 5648 background genes, 13.1%	0.00067	0	0	HTB2/YBL002W:HTA2/YBL003C:HHF1/YBR009C:HHT1/YBR010W:HTB1/YDR224C:HTA1/YDR225W:SNU13/YEL026W:RPL30/YGL030W:RPL28/YGL103W:RPS2/YGL123W:CBF5/YLR175W:NOP56/YLR197W:DBP9/YLR276C:UTP15/YMR093W:RPL25/YOL127W:NOP58/YOR310C:RRP12/YPL012W:RPL5/YPL131W
1901363	heterocyclic compound binding	18 out of 49 genes, 36.7%	786 out of 5648 background genes, 13.9%	0.00157	0.01	0.02	HTB2/YBL002W:HTA2/YBL003C:HHF1/YBR009C:HHT1/YBR010W:HTB1/YDR224C:HTA1/YDR225W:SNU13/YEL026W:RPL30/YGL030W:RPL28/YGL103W:RPS2/YGL123W:CBF5/YLR175W:NOP56/YLR197W:DBP9/YLR276C:UTP15/YMR093W:RPL25/YOL127W:NOP58/YOR310C:RRP12/YPL012W:RPL5/YPL131W
97159	organic cyclic compound binding	18 out of 49 genes, 36.7%	797 out of 5648 background genes, 14.1%	0.0019	0	0.02	HTB2/YBL002W:HTA2/YBL003C:HHF1/YBR009C:HHT1/YBR010W:HTB1/YDR224C:HTA1/YDR225W:SNU13/YEL026W:RPL30/YGL030W:RPL28/YGL103W:RPS2/YGL123W:CBF5/YLR175W:NOP56/YLR197W:DBP9/YLR276C:UTP15/YMR093W:RPL25/YOL127W:NOP58/YOR310C:RRP12/YPL012W:RPL5/YPL131W
3723	RNA binding	12 out of 49 genes, 24.5%	380 out of 5648 background genes, 6.7%	0.00205	0	0.02	SNU13/YEL026W:RPL30/YGL030W:RPL28/YGL103W:RPS2/YGL123W:CBF5/YLR175W:NOP56/YLR197W:DBP9/YLR276C:UTP15/YMR093W:RPL25/YOL127W:NOP58/YOR310C:RRP12/YPL012W:RPL5/YPL131W
4478	methionine adenosyltransferase activity	2 out of 49 genes, 4.1%	2 out of 5648 background genes, 0.0%	0.00221	0.01	0.06	SAM2/YDR502C:SAM1/YLR180W

## Sheet: Component_terms
GOID	GO_term	Cluster frequency	Background frequency	P-value	FDR	Expected FP	Gene(s) annotated to the term
788	nuclear nucleosome	6 out of 49 genes, 12.2%	8 out of 5648 background genes, 0.1%	6.53e-10	0	0	HTB2/YBL002W:HTA2/YBL003C:HHF1/YBR009C:HHT1/YBR010W:HTB1/YDR224C:HTA1/YDR225W
786	nucleosome	6 out of 49 genes, 12.2%	10 out of 5648 background genes, 0.2%	4.83e-09	0	0	HTB2/YBL002W:HTA2/YBL003C:HHF1/YBR009C:HHT1/YBR010W:HTB1/YDR224C:HTA1/YDR225W
44815	DNA packaging complex	6 out of 49 genes, 12.2%	16 out of 5648 background genes, 0.3%	1.77e-07	0	0	HTB2/YBL002W:HTA2/YBL003C:HHF1/YBR009C:HHT1/YBR010W:HTB1/YDR224C:HTA1/YDR225W
22626	cytosolic ribosome	12 out of 49 genes, 24.5%	160 out of 5648 background genes, 2.8%	5e-07	0	0	RPL32/YBL092W:RPL30/YGL030W:RPL28/YGL103W:RPS2/YGL123W:RPS5/YJR123W:RPL10/YLR075W:RPS31/YLR167W:RPL38/YLR325C:RPS15/YOL040C:RPL25/YOL127W:RPS12/YOR369C:RPL5/YPL131W
44445	cytosolic part	13 out of 49 genes, 26.5%	217 out of 5648 background genes, 3.8%	1.62e-06	0	0	RPL32/YBL092W:RPN9/YDR427W:RPL30/YGL030W:RPL28/YGL103W:RPS2/YGL123W:RPS5/YJR123W:RPL10/YLR075W:RPS31/YLR167W:RPL38/YLR325C:RPS15/YOL040C:RPL25/YOL127W:RPS12/YOR369C:RPL5/YPL131W
31298	replication fork protection complex	6 out of 49 genes, 12.2%	25 out of 5648 background genes, 0.4%	3.69e-06	0	0	HTB2/YBL002W:HTA2/YBL003C:HHF1/YBR009C:HHT1/YBR010W:HTB1/YDR224C:HTA1/YDR225W
1990904	ribonucleoprotein complex	20 out of 49 genes, 40.8%	653 out of 5648 background genes, 11.6%	1.13e-05	0	0	RPL32/YBL092W:UTP5/YDR398W:SNU13/YEL026W:RPL30/YGL030W:RPL28/YGL103W:RPS2/YGL123W:RPS5/YJR123W:RPL10/YLR075W:RPS31/YLR167W:CBF5/YLR175W:NOP56/YLR197W:RPL38/YLR325C:UTP15/YMR093W:RPS15/YOL040C:RPL25/YOL127W:PNO1/YOR145C:NOP58/YOR310C:RPS12/YOR369C:RRP12/YPL012W:RPL5/YPL131W
30529	intracellular ribonucleoprotein complex	20 out of 49 genes, 40.8%	653 out of 5648 background genes, 11.6%	1.13e-05	0	0	RPL32/YBL092W:UTP5/YDR398W:SNU13/YEL026W:RPL30/YGL030W:RPL28/YGL103W:RPS2/YGL123W:RPS5/YJR123W:RPL10/YLR075W:RPS31/YLR167W:CBF5/YLR175W:NOP56/YLR197W:RPL38/YLR325C:UTP15/YMR093W:RPS15/YOL040C:RPL25/YOL127W:PNO1/YOR145C:NOP58/YOR310C:RPS12/YOR369C:RRP12/YPL012W:RPL5/YPL131W
30684	preribosome	11 out of 49 genes, 22.4%	172 out of 5648 background genes, 3.0%	1.23e-05	0	0	UTP5/YDR398W:SNU13/YEL026W:RPL28/YGL103W:RPS2/YGL123W:RPS5/YJR123W:CBF5/YLR175W:NOP56/YLR197W:UTP15/YMR093W:PNO1/YOR145C:NOP58/YOR310C:RRP12/YPL012W
43228	non-membrane-bounded organelle	27 out of 49 genes, 55.1%	1202 out of 5648 background genes, 21.3%	1.53e-05	0	0	HTB2/YBL002W:HTA2/YBL003C:RPL32/YBL092W:HHF1/YBR009C:HHT1/YBR010W:HTB1/YDR224C:HTA1/YDR225W:UTP5/YDR398W:SNU13/YEL026W:RPL30/YGL030W:RPL28/YGL103W:RPS2/YGL123W:RPS5/YJR123W:RPL10/YLR075W:RPS31/YLR167W:CBF5/YLR175W:NOP56/YLR197W:DBP9/YLR276C:RPL38/YLR325C:UTP15/YMR093W:RPS15/YOL040C:RPL25/YOL127W:PNO1/YOR145C:NOP58/YOR310C:RPS12/YOR369C:RRP12/YPL012W:RPL5/YPL131W
43232	intracellular non-membrane-bounded organelle	27 out of 49 genes, 55.1%	1202 out of 5648 background genes, 21.3%	1.53e-05	0	0	HTB2/YBL002W:HTA2/YBL003C:RPL32/YBL092W:HHF1/YBR009C:HHT1/YBR010W:HTB1/YDR224C:HTA1/YDR225W:UTP5/YDR398W:SNU13/YEL026W:RPL30/YGL030W:RPL28/YGL103W:RPS2/YGL123W:RPS5/YJR123W:RPL10/YLR075W:RPS31/YLR167W:CBF5/YLR175W:NOP56/YLR197W:DBP9/YLR276C:RPL38/YLR325C:UTP15/YMR093W:RPS15/YOL040C:RPL25/YOL127W:PNO1/YOR145C:NOP58/YOR310C:RPS12/YOR369C:RRP12/YPL012W:RPL5/YPL131W
44391	ribosomal subunit	12 out of 49 genes, 24.5%	227 out of 5648 background genes, 4.0%	2.49e-05	0	0	RPL32/YBL092W:RPL30/YGL030W:RPL28/YGL103W:RPS2/YGL123W:RPS5/YJR123W:RPL10/YLR075W:RPS31/YLR167W:RPL38/YLR325C:RPS15/YOL040C:RPL25/YOL127W:RPS12/YOR369C:RPL5/YPL131W
5829	cytosol	17 out of 49 genes, 34.7%	504 out of 5648 background genes, 8.9%	3.65e-05	0	0	ILS1/YBL076C:RPL32/YBL092W:GAL10/YBR019C:RPN9/YDR427W:RPL30/YGL030W:RPL28/YGL103W:RPS2/YGL123W:RPS5/YJR123W:GPM1/YKL152C:RPL10/YLR075W:RPS31/YLR167W:RPL38/YLR325C:EGO4/YNR034W-A:RPS15/YOL040C:RPL25/YOL127W:RPS12/YOR369C:RPL5/YPL131W
43596	nuclear replication fork	6 out of 49 genes, 12.2%	45 out of 5648 background genes, 0.8%	0.00015	0	0	HTB2/YBL002W:HTA2/YBL003C:HHF1/YBR009C:HHT1/YBR010W:HTB1/YDR224C:HTA1/YDR225W
5840	ribosome	13 out of 49 genes, 26.5%	330 out of 5648 background genes, 5.8%	0.00021	0	0	RPL32/YBL092W:RPL30/YGL030W:RPL28/YGL103W:RPS2/YGL123W:RPS5/YJR123W:RPL10/YLR075W:RPS31/YLR167W:RPL38/YLR325C:RPS15/YOL040C:RPL25/YOL127W:RPS12/YOR369C:RRP12/YPL012W:RPL5/YPL131W
32040	small-subunit processome	6 out of 49 genes, 12.2%	50 out of 5648 background genes, 0.9%	0.00028	0	0	UTP5/YDR398W:SNU13/YEL026W:RPS2/YGL123W:NOP56/YLR197W:UTP15/YMR093W:NOP58/YOR310C
22625	cytosolic large ribosomal subunit	7 out of 49 genes, 14.3%	84 out of 5648 background genes, 1.5%	0.00049	0	0	RPL32/YBL092W:RPL30/YGL030W:RPL28/YGL103W:RPL10/YLR075W:RPL38/YLR325C:RPL25/YOL127W:RPL5/YPL131W
5657	replication fork	6 out of 49 genes, 12.2%	56 out of 5648 background genes, 1.0%	0.00055	0	0	HTB2/YBL002W:HTA2/YBL003C:HHF1/YBR009C:HHT1/YBR010W:HTB1/YDR224C:HTA1/YDR225W
30686	90S preribosome	7 out of 49 genes, 14.3%	86 out of 5648 background genes, 1.5%	0.00058	0	0	RPS5/YJR123W:CBF5/YLR175W:NOP56/YLR197W:UTP15/YMR093W:PNO1/YOR145C:NOP58/YOR310C:RRP12/YPL012W
31428	box C/D snoRNP complex	3 out of 49 genes, 6.1%	6 out of 5648 background genes, 0.1%	0.00092	0	0	SNU13/YEL026W:NOP56/YLR197W:NOP58/YOR310C
32993	protein-DNA complex	6 out of 49 genes, 12.2%	62 out of 5648 background genes, 1.1%	0.00101	0	0	HTB2/YBL002W:HTA2/YBL003C:HHF1/YBR009C:HHT1/YBR010W:HTB1/YDR224C:HTA1/YDR225W
44452	nucleolar part	6 out of 49 genes, 12.2%	73 out of 5648 background genes, 1.3%	0.00259	0	0	UTP5/YDR398W:SNU13/YEL026W:CBF5/YLR175W:NOP56/YLR197W:UTP15/YMR093W:NOP58/YOR310C
785	chromatin	8 out of 49 genes, 16.3%	160 out of 5648 background genes, 2.8%	0.00444	0	0	HTB2/YBL002W:HTA2/YBL003C:HHF1/YBR009C:HHT1/YBR010W:HTB1/YDR224C:HTA1/YDR225W:UTP5/YDR398W:UTP15/YMR093W
5732	small nucleolar ribonucleoprotein complex	4 out of 49 genes, 8.2%	28 out of 5648 background genes, 0.5%	0.00668	0	0	SNU13/YEL026W:CBF5/YLR175W:NOP56/YLR197W:NOP58/YOR310C
